# Supplementary material for: Inhibiting ALK-TOPK signaling pathway promotes cell apoptosis of ALK-positive NSCLC
Source: Cell Death Dis. 2022 Sep 27;13(9):828. doi: 10.1038/s41419-022-05260-3 (PMC9515217; doi:10.1038/s41419-022-05260-3)
Supplement: Supplementary file 2 — supplementary 2. MS information [file 41419_2022_5260_MOESM2_ESM.xlsx]

## Sheet: Summary
Header line description of table 1			Table 1. MS/MS spectrum database search analysis summary (Localization probability > 0.75)
Total spectrum	Number of spectrum produced by mass spectrometer
Matched spectrum	Number of spectrum matched with alignment protein		Total spectrums	Matched spectrums	Peptides	Modified peptides	Identified proteins	Quantifiable proteins	Identified sites	Quantifiable sites
Peptides	Number of peptides which spectrum hit		127610	40049	15117	12987	4406 (4097)	4136 (3923)	18439 (14378)	15861 (13496)
Modified peptides	Total number of modified peptides identified
Identified proteins	Number of proteins detected by spectrum search analysis
Quantifiable proteins	Number of proteins quantifiable		Table 2. Differentially modified sites (modified proteins) summary (Filtered with threshold value of expression fold change)
Identified sites	Number of modification sites detected by spectrum search analysis
Quantifiable sites	Number of modification sites quantifiable		Compare group	Regulated type	fold change >1.2	fold change >1.3	fold change >1.5	fold change >2
			shT1/MOCK	Up-regulated	5614 (2275)	4332 (1910)	2432 (1238)	693 (418)
Header line description of worksheet "Site_quant"				Down-regulated	1075 (727)	759 (540)	389 (302)	124 (107)
Protein accession	Protein accession number of database used for search
Position	Modification site localization in protein
Amino acid	The amino acid that modification site modified
Protein description	Protein functional description
Gene name	Indicates the name of the gene that code for the protein sequence
Localization probability	Probability of a certain amino acid containing this modification in this peptide
PEP	The maximal posterior error probability for peptides
Score	A simple rule to be used to judge whether a result is significant or not
Modified sequence	Identified peptide sequence marked with modification sites localization probabilities
Charge	Carried charge of peptide
Mass error [ppm]	Parts per million ratio of peptide mass error between the theory and practice
MS/MS Count	Number of spectrum matched with peptide
Header line description of worksheet "Peptide_quant"
ID	Identified peptide index number
Sequence	Identified peptide amino acid sequence
Length	Identified peptide amino acid length
Modifications	identified peptide with modification markers
Modified sequence	Identified peptide sequence marked with modification sites localization probabilities
Protein accession	Protein accession number of database used for search
Protein description	Protein functional description
Charge	Carried charge of peptide
m/z	Mass-to-charge ratio of peptide
Mass error [ppm]	Parts per million ratio of peptide mass error between the theory and practice
PEP	The maximal posterior error probability for peptides
Score	A simple rule to be used to judge whether a result is significant or not
MS/MS	Count Number of spectrum matched with peptide

## Sheet: Site_quant(>0.75)
Protein accession	Position	Amino acid	Protein description	Gene name	Localization probability	PEP	Score	Charge	Modified sequence	Mass error [ppm]	MS/MS Count	MOCK_1	MOCK_2	MOCK_3	shT1_1	shT1_2	shT1_3	shT1/MOCK Ratio	shT1/MOCK P value
A0A0B4J2F2	575	S	Probable serine/threonine-protein kinase SIK1B OS=Homo sapiens OX=9606 GN=SIK1B PE=1 SV=1	SIK1B	0.88535	2.38e-05	104.26	3	RAS(0.885)DT(0.111)S(0.004)LTQGLK	0.10703	1	0.78	0.669	0.75	1.07	1.085	1.176	1.515	0.00159206
A0AV02	440	S	Solute carrier family 12 member 8 OS=Homo sapiens OX=9606 GN=SLC12A8 PE=1 SV=4	SLC12A8	0.996744	4.64e-05	96.756	2	APS(0.997)YGS(0.003)EGPAQR	-3.383	1	1.423	1.373	1.489	0.937	0.839	1.072	0.665	0.00521535
A0AVK6	71	S	Transcription factor E2F8 OS=Homo sapiens OX=9606 GN=E2F8 PE=1 SV=1	E2F8	0.969673	0.0506166	43.672	2	MLIS(0.03)AVS(0.97)PEIR	1.272	1
A0FGR8	755	S	Extended synaptotagmin-2 OS=Homo sapiens OX=9606 GN=ESYT2 PE=1 SV=1	ESYT2	0.950428	5.99e-38	210.69	2	EPT(0.05)PS(0.95)IAS(0.98)DIS(0.02)LPIATQELR	-0.26591	7	0.811	0.866	0.844	1.094	1.071	1.159	1.319	0.000806916
A0FGR8	758	S	Extended synaptotagmin-2 OS=Homo sapiens OX=9606 GN=ESYT2 PE=1 SV=1	ESYT2	0.99999	5.99e-38	210.69	3	EPT(0.124)PS(0.876)IAS(1)DIS(1)LPIATQELR	0.6653	11	0.824	0.86	0.842	1.098	1.103	1.158	1.33	0.00017198
A0FGR8	761	S	Extended synaptotagmin-2 OS=Homo sapiens OX=9606 GN=ESYT2 PE=1 SV=1	ESYT2	0.999967	3.79e-13	135.09	3	EPT(0.124)PS(0.876)IAS(1)DIS(1)LPIATQELR	0.6653	7	0.834	0.884	0.854	1.152	1.117	1.219	1.356	0.000579261
A0FGR8	691	S	Extended synaptotagmin-2 OS=Homo sapiens OX=9606 GN=ESYT2 PE=1 SV=1	ESYT2	0.905873	8.08e-18	164.11	4	S(0.019)HMS(0.906)GS(0.676)PGPGGS(0.398)NT(0.001)APSTPVIGGSDKPGMEEK	1.4752	1	0.962	0.917	0.994	1.235	1.285	1.232	1.306	0.000593021
A0JLT2	226	S	Mediator of RNA polymerase II transcription subunit 19 OS=Homo sapiens OX=9606 GN=MED19 PE=1 SV=2	MED19	0.988529	0.0412177	44.596	3	NRHS(0.989)PDHPGMGS(0.001)S(0.001)QAS(0.002)S(0.002)S(0.002)S(0.002)S(0.002)LR	1.27	1
A0JNW5	414	S	UHRF1-binding protein 1-like OS=Homo sapiens OX=9606 GN=UHRF1BP1L PE=1 SV=2	UHRF1BP1L	0.997726	4.85e-06	101.3	5	DHNVGS(0.998)PPKS(0.672)PT(0.326)HAS(0.004)PQHTQTEK	0.95401	2	0.801	1.012	0.817	1.086	0.942	1.166	1.214	0.115014
A0JNW5	953	S	UHRF1-binding protein 1-like OS=Homo sapiens OX=9606 GN=UHRF1BP1L PE=1 SV=2	UHRF1BP1L	0.844023	0.000416633	87.667	3	S(0.069)AS(0.844)DT(0.087)NLQK	0.21708	2	1.002	0.955	0.979	1.145	1.03	1.134	1.127	0.0314111
A0JNW5	989	S	UHRF1-binding protein 1-like OS=Homo sapiens OX=9606 GN=UHRF1BP1L PE=1 SV=2	UHRF1BP1L	0.798479	1.96e-05	105.46	2	S(0.202)GS(0.798)GEIGSETSDK	-0.42739	1	0.991	0.822	0.748	1.078	0.995	1.014	1.205	0.088379
A0MZ66	619	S	Shootin-1 OS=Homo sapiens OX=9606 GN=SHTN1 PE=1 SV=4	SHTN1	1	1.02e-27	203.25	3	EDEGEIQPENKEDS(1)IENVR	-2.0174	2	1.043	1.088	1.048	1.111	1.026	1.153	1.035	0.417833
A0MZ66	494	S	Shootin-1 OS=Homo sapiens OX=9606 GN=SHTN1 PE=1 SV=4	SHTN1	0.843711	2.63e-19	151.3	3	KVTAEADS(0.02)S(0.133)S(0.844)PT(0.003)GILATSESK	1.1042	2	1.028	0.943	0.996	1.322	1.266	1.359	1.33	0.000932727
A0MZ66	3	S	Shootin-1 OS=Homo sapiens OX=9606 GN=SHTN1 PE=1 SV=4	SHTN1	1	0.000722643	95.502	2	MNS(1)S(1)DEEK	-1.7079	4	1.007	0.91	0.867	1.007	1.054	1.087	1.131	0.0654728
A0MZ66	4	S	Shootin-1 OS=Homo sapiens OX=9606 GN=SHTN1 PE=1 SV=4	SHTN1	1	0.0113881	54.066	2	MNS(1)S(1)DEEK	-1.7079	1	1.018	0.878	0.853	1.093	1.052	1.13	1.191	0.038566
A0MZ66	506	S	Shootin-1 OS=Homo sapiens OX=9606 GN=SHTN1 PE=1 SV=4	SHTN1	0.999997	5.83e-06	125.97	2	S(1)MPVLGSVSSVTK	1.5545	2	1.233	1.199	1.158	0.944	0.989	0.916	0.794	0.00129588
A1A4S6	591	S	Rho GTPase-activating protein 10 OS=Homo sapiens OX=9606 GN=ARHGAP10 PE=1 SV=1	ARHGAP10	0.990836	1.1e-19	154.34	3	TPPDTTFPEPTCLS(0.009)AS(0.991)PPNAPPR	-0.54209	1	0.963	0.97	0.848	1.121	1.055	0.969	1.131	0.112691
A1L170	222	S	Uncharacterized protein C1orf226 OS=Homo sapiens OX=9606 GN=C1orf226 PE=1 SV=1	C1orf226	0.997672	0.00101895	71.935	3	RAS(0.998)S(0.957)PS(0.045)LIER	0.038288	2	1.047	1.139	1.058	0.954	0.992	0.977	0.901	0.0229001
A1L170	223	S	Uncharacterized protein C1orf226 OS=Homo sapiens OX=9606 GN=C1orf226 PE=1 SV=1	C1orf226	0.986571	0.000205777	87.989	3	RAS(0.013)S(0.987)PSLIER	0.67236	2	0.968	1.008	1.046	0.958	1.013	1.286	1.078	0.510972
A1L170	18	S	Uncharacterized protein C1orf226 OS=Homo sapiens OX=9606 GN=C1orf226 PE=1 SV=1	C1orf226	0.999612	0.00178923	82.287	3	S(1)FPHLSK	-0.18592	1	1.49	1.527	1.499	1.038	0.821	0.919	0.615	0.00197268
A1L390	76	S	Pleckstrin homology domain-containing family G member 3 OS=Homo sapiens OX=9606 GN=PLEKHG3 PE=1 SV=1	PLEKHG3	0.959086	0.00996965	59.418	2	GPLS(0.959)PFNS(0.041)R	-0.42912	1	0.912	0.84	0.742	1.259	1.099	1.179	1.418	0.00802037
A1L390	827	S	Pleckstrin homology domain-containing family G member 3 OS=Homo sapiens OX=9606 GN=PLEKHG3 PE=1 SV=1	PLEKHG3	0.999648	0.000174199	82.349	3	IWEGMESSGGS(1)PGK	3.9257	1
A1L390	741	S	Pleckstrin homology domain-containing family G member 3 OS=Homo sapiens OX=9606 GN=PLEKHG3 PE=1 SV=1	PLEKHG3	0.992508	8.09e-06	128.57	3	RES(0.993)LS(0.007)YIPK	-0.50962	1	0.833	0.823	0.804	1.153	1.05	1.183	1.376	0.00107835
A1L390	1037	S	Pleckstrin homology domain-containing family G member 3 OS=Homo sapiens OX=9606 GN=PLEKHG3 PE=1 SV=1	PLEKHG3	1	1.17e-12	164.53	2	S(1)PLS(0.998)PT(0.002)ETFSWPDVR	-0.33745	5	1	0.986	1.082	1.076	1.089	1.191	1.094	0.106637
A1L390	1040	S	Pleckstrin homology domain-containing family G member 3 OS=Homo sapiens OX=9606 GN=PLEKHG3 PE=1 SV=1	PLEKHG3	0.998355	1.17e-12	164.53	2	S(1)PLS(0.998)PT(0.002)ETFSWPDVR	-0.33745	4	1.204	1.303	1.311	0.894	0.995	1.1	0.783	0.0197678
A1L390	643	S	Pleckstrin homology domain-containing family G member 3 OS=Homo sapiens OX=9606 GN=PLEKHG3 PE=1 SV=1	PLEKHG3	0.998598	8.98e-05	88.282	3	S(0.264)S(0.328)S(0.409)VLS(0.999)LEGSEK	0.2922	2	0.858	0.781	0.793	1.113	1.247	1.221	1.472	0.00105022
A1X283	675	S	SH3 and PX domain-containing protein 2B OS=Homo sapiens OX=9606 GN=SH3PXD2B PE=1 SV=3	SH3PXD2B	1	0.00238469	67.252	4	LRPAKS(1)QDK	0.83913	1	1.022	1.108	1.015	0.895	0.763	0.917	0.819	0.0343577
A2A2Y4	366	S	FERM domain-containing protein 3 OS=Homo sapiens OX=9606 GN=FRMD3 PE=1 SV=1	FRMD3	0.801975	0.00595543	68.383	2	S(0.691)S(0.802)HS(0.507)LNK	3.843	2	0.887	0.811	0.906	1.025	1.052	1.069	1.208	0.00622539
A2A3K4	394	S	Protein tyrosine phosphatase domain-containing protein 1 OS=Homo sapiens OX=9606 GN=PTPDC1 PE=1 SV=1	PTPDC1	0.889334	0.00778129	56.02	2	LS(0.096)Y(0.003)S(0.889)DS(0.012)DLK	-0.30319	1	1.096	1.055	0.967	0.869	0.904	0.796	0.824	0.0214027
A2A3K4	547	S	Protein tyrosine phosphatase domain-containing protein 1 OS=Homo sapiens OX=9606 GN=PTPDC1 PE=1 SV=1	PTPDC1	0.994218	0.0180889	47.261	3	S(0.994)PLDCGS(0.931)S(0.074)PK	1.9671	1	0.886	0.867	0.84	1.161	1.046	1.109	1.279	0.00194121
A2A3K4	553	S	Protein tyrosine phosphatase domain-containing protein 1 OS=Homo sapiens OX=9606 GN=PTPDC1 PE=1 SV=1	PTPDC1	0.931402	0.0180889	47.261	3	S(0.994)PLDCGS(0.931)S(0.074)PK	1.9671	1	0.886	0.867	0.84	1.161	1.046	1.109	1.279	0.00194121
A2AJT9	78	S	BCLAF1 and THRAP3 family member 3 OS=Homo sapiens OX=9606 GN=BCLAF3 PE=1 SV=1	BCLAF3	0.993667	8.9e-06	96.881	3	GNIY(0.001)Y(0.002)QS(0.007)Y(0.007)EHRS(0.994)PS(0.989)PNIR	1.2917	4	1.044	1.032	1.019	1.009	0.998	1.058	0.99	0.630114
A2AJT9	80	S	BCLAF1 and THRAP3 family member 3 OS=Homo sapiens OX=9606 GN=BCLAF3 PE=1 SV=1	BCLAF3	0.996403	8.9e-06	96.881	3	GNIYYQS(0.096)Y(0.002)EHRS(0.906)PS(0.996)PNIR	-0.84353	3	1.087	1.034	1.023	1.037	1.013	1.061	0.99	0.675015
A2AJT9	100	S	BCLAF1 and THRAP3 family member 3 OS=Homo sapiens OX=9606 GN=BCLAF3 PE=1 SV=1	BCLAF3	0.984657	0.00929312	55.452	2	GY(0.01)S(0.985)PGRGDS(0.005)NR	0.19659	1	0.867	0.751	0.926	1.189	1.09	1.515	1.491	0.0276928
A2AJT9	15	S	BCLAF1 and THRAP3 family member 3 OS=Homo sapiens OX=9606 GN=BCLAF3 PE=1 SV=1	BCLAF3	1	0.000604121	76.522	3	HRS(1)LS(1)PVPR	-0.011791	2	1.063	1.015	1.055	0.997	1.118	1.122	1.033	0.490207
A2AJT9	17	S	BCLAF1 and THRAP3 family member 3 OS=Homo sapiens OX=9606 GN=BCLAF3 PE=1 SV=1	BCLAF3	1	0.000604121	76.522	3	HRS(1)LS(1)PVPR	-0.011791	2	1.063	1.015	1.055	0.997	1.118	1.122	1.033	0.490207
A2AJT9	402	S	BCLAF1 and THRAP3 family member 3 OS=Homo sapiens OX=9606 GN=BCLAF3 PE=1 SV=1	BCLAF3	1	0.000804958	73.168	3	LPDVKPS(1)PINLR	-0.35247	1	0.923	0.837	0.846	1.128	1.093	1.177	1.304	0.00212678
A2AJT9	192	S	BCLAF1 and THRAP3 family member 3 OS=Homo sapiens OX=9606 GN=BCLAF3 PE=1 SV=1	BCLAF3	1	0.00016979	102.45	3	RGS(1)EDFETR	-0.072195	2	1.238	1.155	1.15	0.986	1.019	0.978	0.842	0.00313299
A2AJT9	139	S	BCLAF1 and THRAP3 family member 3 OS=Homo sapiens OX=9606 GN=BCLAF3 PE=1 SV=1	BCLAF3	1	5.35e-06	127.71	2	VQGGHS(1)PDDHR	0.88854	3	1.327	0.735	0.737	1.031	0.817	1.076	1.045	0.736679
A2RRP1	473	S	Neuroblastoma-amplified sequence OS=Homo sapiens OX=9606 GN=NBAS PE=1 SV=2	NBAS	0.999842	3.76e-30	189.82	3	AGEEDEGEEDS(1)DSDYEISAK	-0.6811	2	1.121	0.986	1.085	0.944	0.889	1.056	0.905	0.187287
A2RRP1	475	S	Neuroblastoma-amplified sequence OS=Homo sapiens OX=9606 GN=NBAS PE=1 SV=2	NBAS	0.99511	1.21e-24	183.86	3	AGEEDEGEEDS(0.005)DS(0.995)DYEISAK	-0.42664	1	0.941	0.786	0.871	1.119	1.146	1.151	1.315	0.00639253
A2RRP1	1937	S	Neuroblastoma-amplified sequence OS=Homo sapiens OX=9606 GN=NBAS PE=1 SV=2	NBAS	1	4.07e-07	131.56	3	KRNS(1)EDEAQEAK	-1.543	1	1.091	0.923	0.909	1.136	1.129	1.146	1.167	0.0544835
A2RUQ5	64	S	Uncharacterized protein C17orf102 OS=Homo sapiens OX=9606 GN=C17orf102 PE=2 SV=1	C17orf102	0.87067	0.030678	48.283	2	S(0.129)S(0.871)RGAGR	-3.7425	1	0.534	0.714	0.594	1.058	0.882	0.897	1.54	0.0132766
A3KN83	794	S	Protein strawberry notch homolog 1 OS=Homo sapiens OX=9606 GN=SBNO1 PE=1 SV=1	SBNO1	0.867971	4.88e-16	151.57	3	S(0.868)IDPDS(0.132)IQSALLASGLGSK	0.39799	1	1.359	1.144	1.197	1.131	1.146	1.164	0.93	0.251352
A3KN83	904	S	Protein strawberry notch homolog 1 OS=Homo sapiens OX=9606 GN=SBNO1 PE=1 SV=1	SBNO1	0.988385	0.0471374	59.261	2	VVS(0.009)NDDGS(0.988)IS(0.002)YES(0.001)R	-1.8401	1
A4D1S0	215	S	Killer cell lectin-like receptor subfamily G member 2 OS=Homo sapiens OX=9606 GN=KLRG2 PE=1 SV=3	KLRG2	0.928517	0.000297182	80.844	3	ASPAEGSAGS(0.045)PGS(0.929)PT(0.027)CCR	-1.4933	1	1.334	1.179	1.081	0.812	0.836	0.878	0.703	0.00582961
A4D2B0	61	S	Metallo-beta-lactamase domain-containing protein 1 OS=Homo sapiens OX=9606 GN=MBLAC1 PE=1 SV=1	MBLAC1	0.998408	0.0165436	50.563	3	GPAS(0.001)S(0.001)HRES(0.998)PR	2.211	1	0.854	0.906	1.137	1.357	1.124	1.18	1.264	0.0832902
A5YM69	445	S	Rho guanine nucleotide exchange factor 35 OS=Homo sapiens OX=9606 GN=ARHGEF35 PE=1 SV=1	ARHGEF35	1	5.83e-10	130.01	2	AEELS(1)PAALS(1)PLLEPIR	1.5893	2	1.072	1.128	1.128	1.3	1.129	1.133	1.07	0.252488
A5YM69	450	S	Rho guanine nucleotide exchange factor 35 OS=Homo sapiens OX=9606 GN=ARHGEF35 PE=1 SV=1	ARHGEF35	1	5.83e-10	130.01	2	AEELS(1)PAALS(1)PLLEPIR	1.5893	2	1.072	1.128	1.128	1.3	1.129	1.133	1.07	0.252488
Q12774	57	S	Rho guanine nucleotide exchange factor 5 OS=Homo sapiens OX=9606 GN=ARHGEF5 PE=1 SV=3	ARHGEF5	0.998327	3.4e-06	104.88	2	LS(0.998)AT(0.001)QQSELR	2.0895	3	1.194	1.044	1.072	1.094	1.011	1.038	0.95	0.343601
Q12774	340	S	Rho guanine nucleotide exchange factor 5 OS=Homo sapiens OX=9606 GN=ARHGEF5 PE=1 SV=3	ARHGEF5	1	0.00107043	72.99	3	ELQVPEENRADS(1)QDEK	1.5556	1	0.996	1.026	0.897	1.035	0.997	1.177	1.099	0.220771
A5YM69	184	S	Rho guanine nucleotide exchange factor 35 OS=Homo sapiens OX=9606 GN=ARHGEF35 PE=1 SV=1	ARHGEF35	0.999995	8.26e-28	179.17	4	YYS(1)PCEEHPAETNQNEGAESGTIR	-0.066805	3	1.119	1.026	1.004	0.969	1.086	1.177	1.026	0.732724
A6H8Y1	2451	S	Transcription factor TFIIIB component B'' homolog OS=Homo sapiens OX=9606 GN=BDP1 PE=1 SV=3	BDP1	0.822241	0.000821851	72.898	3	GS(0.178)RS(0.822)PDACMDK	0.095834	1	1.08	1.096	0.954	1.056	0.983	1.087	0.999	0.996367
A6H8Y1	1524	S	Transcription factor TFIIIB component B'' homolog OS=Homo sapiens OX=9606 GN=BDP1 PE=1 SV=3	BDP1	0.780975	6.02e-05	112.15	2	NLS(0.781)PS(0.197)NS(0.022)CEPK	0.83573	1	1.047	1.062	1.143	1.14	1.103	1.131	1.038	0.265109
A6NCL7	416	S	Ankyrin repeat domain-containing protein 33B OS=Homo sapiens OX=9606 GN=ANKRD33B PE=3 SV=1	ANKRD33B	1	0.0011162	71.806	3	S(1)VRPGVVVPR	0.17828	1	0.625	0.667	0.408	0.931	0.669	1.049	1.558	0.0934183
A6ND36	356	S	Protein FAM83G OS=Homo sapiens OX=9606 GN=FAM83G PE=1 SV=2	FAM83G	1	5.53e-05	112.44	2	AKS(1)VDEIAK	-0.12125	2	0.758	0.766	0.73	0.889	0.854	0.915	1.179	0.00265946
A6ND36	760	S	Protein FAM83G OS=Homo sapiens OX=9606 GN=FAM83G PE=1 SV=2	FAM83G	1	0.0219641	51.064	2	LLPDPGS(1)PR	-1.6572	1	0.739	0.708	0.723	1.09	1.029	0.949	1.414	0.00120343
A6ND36	634	S	Protein FAM83G OS=Homo sapiens OX=9606 GN=FAM83G PE=1 SV=2	FAM83G	1	1.87e-05	92.897	3	RHS(1)EQVANGPTPPPR	0.48699	2	1.33	0.958	1.069	1.091	0.916	1.07	0.917	0.508301
A6NDB9	375	S	Paralemmin-3 OS=Homo sapiens OX=9606 GN=PALM3 PE=1 SV=2	PALM3	1	8.19e-07	125.73	3	ERGDES(1)PLGAEGAK	0.52816	1	0.832	0.676	0.901	0.88	0.934	1.123	1.219	0.151058
A6NDV4	126	S	Transmembrane protein 8B OS=Homo sapiens OX=9606 GN=TMEM8B PE=1 SV=2	TMEM8B	0.999942	0.0105976	56.527	2	ES(1)LAGFLLS(1)VS(1)ATTR	-3.4958	1	1.035	0.888	1.086	1.223	1.062	1.223	1.166	0.113894
A6NDV4	133	S	Transmembrane protein 8B OS=Homo sapiens OX=9606 GN=TMEM8B PE=1 SV=2	TMEM8B	0.99996	0.0105976	56.527	2	ES(1)LAGFLLS(1)VS(1)ATTR	-3.4958	1	1.035	0.888	1.086	1.223	1.062	1.223	1.166	0.113894
A6NDV4	135	S	Transmembrane protein 8B OS=Homo sapiens OX=9606 GN=TMEM8B PE=1 SV=2	TMEM8B	0.999749	0.0105976	56.527	2	ES(1)LAGFLLS(1)VS(1)ATTR	-3.4958	1	1.035	0.888	1.086	1.223	1.062	1.223	1.166	0.113894
A6NEL2	792	S	Ankyrin repeat domain-containing protein SOWAHB OS=Homo sapiens OX=9606 GN=SOWAHB PE=1 SV=1	SOWAHB	0.995394	0.0136787	55.567	2	EREEY(0.005)S(0.995)D	-1.5634	1	1.482	1.364	1.497	1.197	1.067	1.186	0.794	0.00812716
A6NFI3	540	S	Zinc finger protein 316 OS=Homo sapiens OX=9606 GN=ZNF316 PE=1 SV=1	ZNF316	0.99956	1.02e-11	139.64	4	REPGETAAAAGPEDTDPGPEGS(1)EVGEADGEAEAAAEER	-0.18808	1	1.094	0.91	1.24	1.103	1.069	0.872	0.938	0.627635
A6NGG8	106	S	Photoreceptor cilium actin regulator OS=Homo sapiens OX=9606 GN=PCARE PE=1 SV=1	PCARE	1	0.0251513	45.614	3	S(1)QS(1)HMAKDIPFK	1.537	1	1.447	1.556	1.344	0.936	0.98	0.92	0.652	0.000777247
A6NGG8	108	S	Photoreceptor cilium actin regulator OS=Homo sapiens OX=9606 GN=PCARE PE=1 SV=1	PCARE	1	0.0251513	45.614	3	S(1)QS(1)HMAKDIPFK	1.537	1	1.447	1.556	1.344	0.936	0.98	0.92	0.652	0.000777247
A6NHR9	1974	S	Structural maintenance of chromosomes flexible hinge domain-containing protein 1 OS=Homo sapiens OX=9606 GN=SMCHD1 PE=1 SV=2	SMCHD1	0.999227	0.00369331	61.423	3	CNDS(0.001)LRHS(0.999)PK	0.012879	1	0.771	0.631	0.747	1.098	1.187	1.248	1.644	0.00232567
A6NHR9	1709	S	Structural maintenance of chromosomes flexible hinge domain-containing protein 1 OS=Homo sapiens OX=9606 GN=SMCHD1 PE=1 SV=2	SMCHD1	0.997673	3.04e-05	117.08	3	RS(0.998)CT(0.002)LPNYTK	0.21434	1	0.912	0.735	0.724	1.744	1.472	1.493	1.986	0.00171891
Q9UFD9	314	S	RIMS-binding protein 3A OS=Homo sapiens OX=9606 GN=RIMBP3 PE=1 SV=4	RIMBP3	0.809434	0.0396385	43.37	3	S(0.004)EERPS(0.099)S(0.809)PDT(0.023)S(0.03)T(0.03)PGS(0.005)R	-3.1572	1
A6NKB5	1053	S	Pecanex-like protein 2 OS=Homo sapiens OX=9606 GN=PCNX2 PE=1 SV=3	PCNX2	0.918443	0.0246741	46.964	2	QS(0.011)S(0.918)DPS(0.697)VLMS(0.374)FIQCR	1.6075	1
A6NKF1	402	S	SAC3 domain-containing protein 1 OS=Homo sapiens OX=9606 GN=SAC3D1 PE=1 SV=2	SAC3D1	0.999997	5.22e-39	215.37	3	TLEEVVMAEEEDEGTDRPGS(1)PA	0.1238	2	0.997	0.902	0.937	0.965	1.08	1.198	1.144	0.130036
A6QL63	521	S	Ankyrin repeat and BTB/POZ domain-containing protein BTBD11 OS=Homo sapiens OX=9606 GN=BTBD11 PE=2 SV=3	BTBD11	1	0.0163937	48.568	2	RS(1)FS(1)MDS(1)DDVR	2.2396	3	0.532	0.402	0.427	0.452	0.508	0.498	1.071	0.463042
A6QL63	523	S	Ankyrin repeat and BTB/POZ domain-containing protein BTBD11 OS=Homo sapiens OX=9606 GN=BTBD11 PE=2 SV=3	BTBD11	1	0.0163937	48.568	2	RS(1)FS(1)MDS(1)DDVR	2.2396	3	0.532	0.402	0.427	0.452	0.508	0.498	1.071	0.463042
A6QL63	526	S	Ankyrin repeat and BTB/POZ domain-containing protein BTBD11 OS=Homo sapiens OX=9606 GN=BTBD11 PE=2 SV=3	BTBD11	1	0.0163937	48.568	2	RS(1)FS(1)MDS(1)DDVR	2.2396	3	0.532	0.402	0.427	0.452	0.508	0.498	1.071	0.463042
A7E2V4	1130	S	Zinc finger SWIM domain-containing protein 8 OS=Homo sapiens OX=9606 GN=ZSWIM8 PE=1 SV=1	ZSWIM8	1	0.00379562	63.076	2	GWGS(1)PGRPK	-0.2228	3	0.846	0.819	0.765	0.867	0.993	0.934	1.15	0.0476011
A7E2V4	48	S	Zinc finger SWIM domain-containing protein 8 OS=Homo sapiens OX=9606 GN=ZSWIM8 PE=1 SV=1	ZSWIM8	0.999959	0.00447458	63.277	3	KQS(1)AGPNS(0.787)PT(0.208)GGGGGGGS(0.004)GGT(0.001)R	0.053812	2	0.917	0.775	0.842	1.097	1.168	1.17	1.356	0.00445927
A7E2V4	53	S	Zinc finger SWIM domain-containing protein 8 OS=Homo sapiens OX=9606 GN=ZSWIM8 PE=1 SV=1	ZSWIM8	0.787486	0.00447458	63.277	3	KQS(1)AGPNS(0.787)PT(0.208)GGGGGGGS(0.004)GGT(0.001)R	0.053812	1	0.861	0.744	0.711	1.147	1.196	1.199	1.529	0.00198037
A7E2V4	567	S	Zinc finger SWIM domain-containing protein 8 OS=Homo sapiens OX=9606 GN=ZSWIM8 PE=1 SV=1	ZSWIM8	1	0.00045678	82.069	2	RLS(1)AEGGDK	0.0023676	2	1.013	0.969	0.904	1.177	1.089	1.226	1.21	0.016574
A7KAX9	856	S	Rho GTPase-activating protein 32 OS=Homo sapiens OX=9606 GN=ARHGAP32 PE=1 SV=1	ARHGAP32	0.80185	0.000306442	85.044	4	DAETGSSQCQT(0.001)PGS(0.049)T(0.049)AS(0.049)S(0.049)EPVS(0.802)PLQEK	1.606	1
A7KAX9	952	S	Rho GTPase-activating protein 32 OS=Homo sapiens OX=9606 GN=ARHGAP32 PE=1 SV=1	ARHGAP32	0.979714	0.00214674	68.944	2	S(0.98)PT(0.02)QIVK	-0.36068	4	0.867	0.878	0.95	1.084	1.096	1.225	1.263	0.00855031
A7KAX9	682	S	Rho GTPase-activating protein 32 OS=Homo sapiens OX=9606 GN=ARHGAP32 PE=1 SV=1	ARHGAP32	0.999555	0.000456356	94.767	3	NES(1)EPSEMK	0.23196	2	1.199	1.098	1.066	1.107	1.146	1.028	0.976	0.635175
A7KAX9	1203	S	Rho GTPase-activating protein 32 OS=Homo sapiens OX=9606 GN=ARHGAP32 PE=1 SV=1	ARHGAP32	1	3.8e-09	116.93	3	NSMPTVSFLDQDQS(1)PPR	-0.45141	1	1.051	0.986	1.003	1.033	1.228	1.385	1.199	0.115295
A7KAX9	892	S	Rho GTPase-activating protein 32 OS=Homo sapiens OX=9606 GN=ARHGAP32 PE=1 SV=1	ARHGAP32	0.999984	0.00111624	94.297	2	VVYAFS(1)PK	2.1718	2	1.07	1.096	1.155	0.983	0.966	0.954	0.874	0.00517459
A8CG34	291	S	Nuclear envelope pore membrane protein POM 121C OS=Homo sapiens OX=9606 GN=POM121C PE=1 SV=3	POM121C	0.999956	0.00157945	86.898	2	ETVLS(1)ALK	2.0853	1	0.682	0.767	0.672	1.452	1.337	1.627	2.082	0.000489644
A8CG34	355	S	Nuclear envelope pore membrane protein POM 121C OS=Homo sapiens OX=9606 GN=POM121C PE=1 SV=3	POM121C	0.946367	0.023411	47.754	3	GLNS(0.946)QS(0.042)S(0.011)DDHLNKR	0.13022	1
A8CG34	322	S	Nuclear envelope pore membrane protein POM 121C OS=Homo sapiens OX=9606 GN=POM121C PE=1 SV=3	POM121C	0.931915	1.61e-13	136.16	4	HDS(0.932)S(0.675)GS(0.56)GHS(0.834)AFEPLVASGVPASFVPK	0.55201	10	0.955	0.96	0.984	1.103	1.037	1.101	1.118	0.00753019
A8CG34	323	S	Nuclear envelope pore membrane protein POM 121C OS=Homo sapiens OX=9606 GN=POM121C PE=1 SV=3	POM121C	0.790743	1.61e-13	136.16	4	RHDS(0.733)S(0.791)GS(0.791)GHS(0.685)AFEPLVAS(0.001)GVPASFVPK	-1.2784	9	0.974	0.969	1.002	1.095	1.005	1.091	1.084	0.056198
A8CG34	325	S	Nuclear envelope pore membrane protein POM 121C OS=Homo sapiens OX=9606 GN=POM121C PE=1 SV=3	POM121C	0.920329	0.000191291	86.095	3	HDS(0.756)S(0.322)GS(0.92)GHS(0.985)AFEPLVAS(0.016)GVPASFVPK	0.050806	9	0.953	0.966	0.998	1.121	1.052	1.126	1.131	0.00900465
A8CG34	328	S	Nuclear envelope pore membrane protein POM 121C OS=Homo sapiens OX=9606 GN=POM121C PE=1 SV=3	POM121C	0.985457	8.39e-09	113.65	3	HDS(0.756)S(0.322)GS(0.92)GHS(0.985)AFEPLVAS(0.016)GVPASFVPK	0.050806	7	0.957	0.969	0.986	1.141	1.077	1.153	1.158	0.00310533
A8CG34	412	S	Nuclear envelope pore membrane protein POM 121C OS=Homo sapiens OX=9606 GN=POM121C PE=1 SV=3	POM121C	0.874318	0.0326553	42.818	3	NGPS(0.029)S(0.078)S(0.874)PFS(0.011)S(0.006)PAS(0.001)S(0.001)R	-0.12155	1	0.885	0.785	0.781	1.156	1.208	1.105	1.415	0.0019545
A8CG34	415	S	Nuclear envelope pore membrane protein POM 121C OS=Homo sapiens OX=9606 GN=POM121C PE=1 SV=3	POM121C	0.839611	0.000311962	82.663	2	NGPS(0.111)S(0.498)S(0.391)PFS(0.84)S(0.161)PASSR	3.7162	1
A8CG34	190	S	Nuclear envelope pore membrane protein POM 121C OS=Homo sapiens OX=9606 GN=POM121C PE=1 SV=3	POM121C	0.999177	0.0153719	50.452	3	PS(0.001)GRPS(0.999)PR	0.67281	1	0.658	0.721	0.623	1.315	1.043	1.314	1.834	0.00239093
A8CG34	2	S	Nuclear envelope pore membrane protein POM 121C OS=Homo sapiens OX=9606 GN=POM121C PE=1 SV=3	POM121C	1	7.33e-05	92.611	2	S(1)PAAAAAGAGER	-0.035484	1	0.651	0.516	0.52	1.32	1.283	1.365	2.352	0.000388581
A8CG34	95	S	Nuclear envelope pore membrane protein POM 121C OS=Homo sapiens OX=9606 GN=POM121C PE=1 SV=3	POM121C	0.999999	0.00045948	94.616	2	TLFAS(1)PPAK	0.74659	1	0.727	0.904	0.788	1.492	1.445	1.308	1.755	0.00165919
A8K0R7	316	S	Zinc finger protein 839 OS=Homo sapiens OX=9606 GN=ZNF839 PE=2 SV=1	ZNF839	0.967268	0.000353561	88.338	2	ACS(0.967)ET(0.033)LAESR	0.5507	2	1.091	1.059	1.101	0.965	1.009	0.996	0.914	0.00693424
Q9NQA3	199	S	WAS protein family homolog 6 OS=Homo sapiens OX=9606 GN=WASH6P PE=1 SV=3	WASH6P	0.994291	0.000204821	98.105	2	LFDAPLS(0.994)IS(0.006)K	1.6237	2	1.136	1.26	1.027	1.443	1.154	1.256	1.126	0.252166
A8K855	21	S	EF-hand calcium-binding domain-containing protein 7 OS=Homo sapiens OX=9606 GN=EFCAB7 PE=1 SV=1	EFCAB7	0.999301	0.00225612	76.345	2	STPS(0.001)ES(0.999)PR	-1.8764	1	0.842	0.911	0.724	1.099	0.904	1.001	1.213	0.0916656
A8MW92	584	S	PHD finger protein 20-like protein 1 OS=Homo sapiens OX=9606 GN=PHF20L1 PE=1 SV=2	PHF20L1	0.998086	0.000837952	73.389	3	QHDY(0.001)S(0.998)DYEDSSLEFLER	3.4167	1	1.022	0.954	0.848	1.042	0.963	1.119	1.106	0.216752
A8MW92	432	S	PHD finger protein 20-like protein 1 OS=Homo sapiens OX=9606 GN=PHF20L1 PE=1 SV=2	PHF20L1	0.977081	4.11e-07	138.63	2	VS(0.977)S(0.023)PSPATDGK	0.52979	2	1.039	1.006	0.948	1.298	1.18	1.222	1.236	0.00539107
B2RTY4	1299	S	Unconventional myosin-IXa OS=Homo sapiens OX=9606 GN=MYO9A PE=1 SV=2	MYO9A	0.961181	8.09e-05	105.17	3	S(0.001)LGGIS(0.961)PS(0.038)EDRR	-0.10609	2	1.171	1.116	1.122	1.021	0.968	1.158	0.923	0.209403
B2RTY4	1219	S	Unconventional myosin-IXa OS=Homo sapiens OX=9606 GN=MYO9A PE=1 SV=2	MYO9A	0.986996	0.0343763	40.751	3	SVIES(0.013)NRIS(0.987)R	0.24808	1	0.996	1.038	0.998	1.125	0.945	1.091	1.043	0.520164
B2RTY4	1733	S	Unconventional myosin-IXa OS=Homo sapiens OX=9606 GN=MYO9A PE=1 SV=2	MYO9A	0.999711	0.000347436	100.04	2	TMS(1)QGEITK	-0.98513	1	1.035	0.983	1.16	1.058	0.897	0.992	0.927	0.333489
P07910	171	S	Heterogeneous nuclear ribonucleoproteins C1/C2 OS=Homo sapiens OX=9606 GN=HNRNPC PE=1 SV=4	HNRNPC	0.999442	0.0170677	49.448	3	GKS(0.999)GFNS(0.001)K	0.4749	1	0.4	0.401	0.309	1.527	1.456	1.541	4.076	8.91485e-05
P07910	31	S	Heterogeneous nuclear ribonucleoproteins C1/C2 OS=Homo sapiens OX=9606 GN=HNRNPC PE=1 SV=4	HNRNPC	1	3.46e-07	108.63	3	KS(1)DVEAIFSK	-0.11875	1
B3KS81	490	S	Serine/arginine repetitive matrix protein 5 OS=Homo sapiens OX=9606 GN=SRRM5 PE=1 SV=3	SRRM5	0.990637	0.000452168	76.332	2	DHS(0.009)QLGS(0.991)PS(1)K	-1.1237	2	1.239	0.904	1.049	0.876	0.812	1.002	0.843	0.203935
B3KS81	492	S	Serine/arginine repetitive matrix protein 5 OS=Homo sapiens OX=9606 GN=SRRM5 PE=1 SV=3	SRRM5	0.999961	0.000452168	76.332	2	DHS(0.009)QLGS(0.991)PS(1)K	-1.1237	2	1.239	0.904	1.049	0.876	0.812	1.002	0.843	0.203935
P0DPB3	117	S	Schwannomin-interacting protein 1 OS=Homo sapiens OX=9606 GN=SCHIP1 PE=1 SV=1	SCHIP1	0.999996	4.32e-11	151.8	2	DDRS(1)PAREPGDVSAR	0.15411	4	0.835	0.861	0.666	1.05	1.156	1.16	1.425	0.0146368
Q99613	9	S	Eukaryotic translation initiation factor 3 subunit C OS=Homo sapiens OX=9606 GN=EIF3C PE=1 SV=1	EIF3C	0.969316	3.41e-18	160.77	4	FFT(0.005)T(0.026)GS(0.969)DS(0.969)ES(0.031)ESSLSGEELVTKPVGGNYGK	1.2815	1	0.595	0.607	0.542	1.24	1.119	1.277	2.085	0.000158668
Q99613	11	S	Eukaryotic translation initiation factor 3 subunit C OS=Homo sapiens OX=9606 GN=EIF3C PE=1 SV=1	EIF3C	0.968709	3.41e-18	160.77	4	FFT(0.005)T(0.026)GS(0.969)DS(0.969)ES(0.031)ESSLSGEELVTKPVGGNYGK	1.2815	1	0.595	0.607	0.542	1.24	1.119	1.277	2.085	0.000158668
Q99613	166	S	Eukaryotic translation initiation factor 3 subunit C OS=Homo sapiens OX=9606 GN=EIF3C PE=1 SV=1	EIF3C	1	6.24e-11	159.34	2	QNPEQS(1)ADEDAEK	0.74676	3	0.918	0.839	0.866	0.977	0.943	1.053	1.133	0.0406013
Q99613	39	S	Eukaryotic translation initiation factor 3 subunit C OS=Homo sapiens OX=9606 GN=EIF3C PE=1 SV=1	EIF3C	1	1.05e-32	221.85	3	QPLLLS(1)EDEEDTK	-0.75025	4	0.954	0.95	0.939	0.931	0.969	1.016	1.026	0.390159
Q99613	909	S	Eukaryotic translation initiation factor 3 subunit C OS=Homo sapiens OX=9606 GN=EIF3C PE=1 SV=1	EIF3C	0.999969	0.000452806	108.81	2	QQQS(1)QTAY	-1.0483	2	0.79	0.785	0.726	1.157	0.83	1.172	1.373	0.0582224
C9J069	109	S	Apical junction component 1 homolog OS=Homo sapiens OX=9606 GN=AJM1 PE=3 SV=1	AJM1	0.999776	0.000636044	74.047	3	APPGLTPAPAS(1)PPVLPR	0.7697	1	0.953	0.808	0.909	1.146	1.134	1.212	1.308	0.00709104
C9JI98	124	S	Transmembrane protein 238 OS=Homo sapiens OX=9606 GN=TMEM238 PE=1 SV=1	TMEM238	1	1.55e-05	122.93	3	RWS(1)APAAAGQR	-0.066397	1	1.047	0.884	0.889	1.123	0.969	1.374	1.229	0.159656
C9JLW8	21	S	Mapk-regulated corepressor-interacting protein 1 OS=Homo sapiens OX=9606 GN=MCRIP1 PE=1 SV=1	MCRIP1	0.97522	3.12e-09	125.04	3	S(0.975)PPS(0.024)S(0.001)SEIFTPAHEENVR	0.0015519	3	0.916	0.878	0.905	1.074	1.089	1.091	1.206	0.000158936
D6RIA3	1345	S	Uncharacterized protein C4orf54 OS=Homo sapiens OX=9606 GN=C4orf54 PE=2 SV=1	C4orf54	0.997381	0.0250553	51.546	2	RNS(0.997)NPS(0.002)AESVSAR	-1.5922	1	0.758	0.748	0.724	1.265	0.976	1.261	1.57	0.00694789
Q13765	166	S	Nascent polypeptide-associated complex subunit alpha OS=Homo sapiens OX=9606 GN=NACA PE=1 SV=1	NACA	0.795278	1.95e-24	175.24	4	VQGEAVSNIQENTQT(0.012)PT(0.193)VQEES(0.795)EEEEVDETGVEVK	1.2182	1	1.147	1.015	1.11	0.917	0.922	1.007	0.87	0.0428674
Q6P9H4	383	S	Connector enhancer of kinase suppressor of ras 3 OS=Homo sapiens OX=9606 GN=CNKSR3 PE=1 SV=1	CNKSR3	0.909323	7.38e-06	94.922	2	GS(0.075)ES(0.909)PNS(0.015)FLDQESR	1.5003	2	1.027	0.892	0.94	0.867	0.97	0.924	0.966	0.549363
H7BZ55	888	S	Putative ciliary rootlet coiled-coil protein 2 OS=Homo sapiens OX=9606 GN=CROCC2 PE=5 SV=4	CROCC2	1	0.00442511	62.891	3	ET(1)LS(1)LT(1)LAEEK	3.1298	2	1.157	0.942	0.91	0.716	0.839	0.986	0.844	0.222106
O00139	140	S	Kinesin-like protein KIF2A OS=Homo sapiens OX=9606 GN=KIF2A PE=1 SV=3	KIF2A	1	3.91e-83	267.94	4	ARPSQFPEQSSSAQQNGSVSDIS(1)PVQAAK	-0.23677	4	0.901	0.827	0.792	1.171	1.146	1.252	1.416	0.00166504
O00139	484	S	Kinesin-like protein KIF2A OS=Homo sapiens OX=9606 GN=KIF2A PE=1 SV=3	KIF2A	1	0.00503905	60.564	3	LEGAEINKS(1)LLALK	1.6206	1	0.705	0.706	0.719	1.51	1.425	1.426	2.047	3.78615e-06
O00151	90	S	PDZ and LIM domain protein 1 OS=Homo sapiens OX=9606 GN=PDLIM1 PE=1 SV=4	PDLIM1	0.999983	9.35e-11	155.02	3	VWS(1)PLVTEEGK	-0.049126	3	0.825	0.844	0.793	1.42	1.426	1.476	1.755	1.37228e-05
O00159	408	S	Unconventional myosin-Ic OS=Homo sapiens OX=9606 GN=MYO1C PE=1 SV=4	MYO1C	0.918729	0.00100782	96.668	2	DVES(0.919)PS(0.081)WR	0.37487	2	0.929	0.799	0.964	1.463	1.386	1.475	1.606	0.00141469
O00159	864	S	Unconventional myosin-Ic OS=Homo sapiens OX=9606 GN=MYO1C PE=1 SV=4	MYO1C	0.99017	0.0107545	63.216	2	S(0.01)IS(0.99)PEWK	-0.037124	1	0.971	0.765	0.844	1.133	1.16	1.278	1.384	0.0137998
O00161	20	S	Synaptosomal-associated protein 23 OS=Homo sapiens OX=9606 GN=SNAP23 PE=1 SV=1	SNAP23	0.999072	1.37e-06	120.9	3	AHQITDES(0.999)LESTRR	-0.2182	1	0.903	0.725	0.895	1.424	1.079	1.218	1.475	0.0228669
O00161	34	S	Synaptosomal-associated protein 23 OS=Homo sapiens OX=9606 GN=SNAP23 PE=1 SV=1	SNAP23	1	0.000224161	79.022	3	ILGLAIES(1)QDAGIK	0.2278	1	0.932	0.843	0.612	1.25	1.208	1.246	1.552	0.0233228
O00161	110	S	Synaptosomal-associated protein 23 OS=Homo sapiens OX=9606 GN=SNAP23 PE=1 SV=1	SNAP23	1	3.21e-103	314.29	2	TTWGDGGENS(1)PCNVVSK	-0.13153	2	0.875	0.942	0.893	1.544	1.469	1.542	1.681	4.57946e-05
O00178	44	S	GTP-binding protein 1 OS=Homo sapiens OX=9606 GN=GTPBP1 PE=1 SV=3	GTPBP1	1	3.41e-36	195.01	4	LHGGFDS(1)DCS(1)EDGEALNGEPELDLTSK	-2.5157	6	1.017	1.022	0.974	0.915	0.873	0.914	0.897	0.0074494
O00178	47	S	GTP-binding protein 1 OS=Homo sapiens OX=9606 GN=GTPBP1 PE=1 SV=3	GTPBP1	1	3.41e-36	195.01	4	LHGGFDS(1)DCS(1)EDGEALNGEPELDLTSK	-2.5157	6	1.017	1.022	0.974	0.915	0.873	0.914	0.897	0.0074494
O00193	15	S	Small acidic protein OS=Homo sapiens OX=9606 GN=SMAP PE=1 SV=1	SMAP	1	1.14e-19	153.48	3	S(1)AS(1)PDDDLGSSNWEAADLGNEER	-1.0979	2	1.059	0.99	0.819	1.083	0.97	0.992	1.062	0.484908
O00193	17	S	Small acidic protein OS=Homo sapiens OX=9606 GN=SMAP PE=1 SV=1	SMAP	1	0	497.18	3	S(1)AS(1)PDDDLGSSNWEAADLGNEER	-1.0979	5	0.928	0.894	0.897	1.121	1.099	1.154	1.241	0.000310641
O00203	276	S	AP-3 complex subunit beta-1 OS=Homo sapiens OX=9606 GN=AP3B1 PE=1 SV=3	AP3B1	1	2.21e-60	252.8	5	EGDELEDNGKNFYES(1)DDDQKEK	0.70204	14	1.032	1.037	0.995	0.996	0.996	1.003	0.977	0.163277
O00203	750	S	AP-3 complex subunit beta-1 OS=Homo sapiens OX=9606 GN=AP3B1 PE=1 SV=3	AP3B1	1	4.26e-06	98.175	4	GKS(1)DS(1)EDGEKENEK	-0.093331	7	0.888	0.844	0.781	1.024	1.01	1.073	1.236	0.00684781
O00203	752	S	AP-3 complex subunit beta-1 OS=Homo sapiens OX=9606 GN=AP3B1 PE=1 SV=3	AP3B1	1	4.26e-06	96.391	4	GKS(1)DS(1)EDGEKENEK	-0.093331	4	0.918	0.866	0.809	0.995	1.007	1.031	1.17	0.0141655
O00220	463	S	Tumor necrosis factor receptor superfamily member 10A OS=Homo sapiens OX=9606 GN=TNFRSF10A PE=1 SV=3	TNFRSF10A	0.942454	3.21e-06	100.22	2	FIYLEDGT(0.06)GS(0.942)AVS(0.997)LE	0.31071	1	1.061	0.985	0.935	1.068	1.041	1.117	1.082	0.130306
O00220	466	S	Tumor necrosis factor receptor superfamily member 10A OS=Homo sapiens OX=9606 GN=TNFRSF10A PE=1 SV=3	TNFRSF10A	0.997374	3.21e-06	100.22	2	FIYLEDGT(0.06)GS(0.942)AVS(0.997)LE	0.31071	1	1.061	0.985	0.935	1.068	1.041	1.117	1.082	0.130306
O00221	183	S	NF-kappa-B inhibitor epsilon OS=Homo sapiens OX=9606 GN=NFKBIE PE=1 SV=3	NFKBIE	0.970846	9.71e-19	166.06	4	SLPESTSAPASGPS(0.018)DGS(0.971)PQPCT(0.012)HPPGPVK	-1.726	1	1.083	0.901	0.914	1.304	1.168	1.287	1.297	0.0186205
O00231	14	S	26S proteasome non-ATPase regulatory subunit 11 OS=Homo sapiens OX=9606 GN=PSMD11 PE=1 SV=3	PSMD11	0.992932	4.18e-07	136.27	2	AQS(0.993)LLS(0.007)TDR	0.23629	1	1.148	0.926	0.975	1.102	1.096	1.224	1.122	0.18532
O00255	492	S	Menin OS=Homo sapiens OX=9606 GN=MEN1 PE=1 SV=4	MEN1	1	2.23e-05	113.47	4	RES(1)KPEEPPPPK	-0.061271	4	1.346	1.216	1.298	0.922	0.857	0.961	0.71	0.00156058
O00257	415	S	E3 SUMO-protein ligase CBX4 OS=Homo sapiens OX=9606 GN=CBX4 PE=1 SV=3	CBX4	0.980351	0.0259565	41.48	3	CLS(0.98)ET(0.02)HGER	0.063485	1	0.968	0.977	0.812	1.06	0.969	0.998	1.098	0.216811
O00264	181	S	Membrane-associated progesterone receptor component 1 OS=Homo sapiens OX=9606 GN=PGRMC1 PE=1 SV=3	PGRMC1	1	2.21e-70	282.09	3	EGEEPTVYS(1)DEEEPK	-0.18665	20	0.988	0.899	0.939	1.017	0.99	1.061	1.086	0.0718029
O00264	190	S	Membrane-associated progesterone receptor component 1 OS=Homo sapiens OX=9606 GN=PGRMC1 PE=1 SV=3	PGRMC1	1	7.82e-06	101.45	3	EGEEPT(0.023)VYS(0.977)DEEEPKDES(1)AR	0.31444	1	1.051	1.102	1.124	1.086	1.006	1.013	0.948	0.161176
O00264	57	S	Membrane-associated progesterone receptor component 1 OS=Homo sapiens OX=9606 GN=PGRMC1 PE=1 SV=3	PGRMC1	1	8.74e-245	421.6	2	GDQPAASGDS(1)DDDEPPPLPR	0.23961	12	1.125	1.062	1.087	1.077	1.099	1.115	1.005	0.797349
O00267	666	S	Transcription elongation factor SPT5 OS=Homo sapiens OX=9606 GN=SUPT5H PE=1 SV=1	SUPT5H	1	1.92e-33	222.6	2	DVTNFTVGGFAPMS(1)PR	-1.1171	5	1.046	0.998	0.977	0.949	0.936	1.044	0.97	0.470369
O00267	686	S	Transcription elongation factor SPT5 OS=Homo sapiens OX=9606 GN=SUPT5H PE=1 SV=1	SUPT5H	0.997838	0.0108823	56.476	2	GGFGS(0.998)PGGGS(0.001)GGMS(0.001)R	-0.48783	1	1.085	0.946	0.918	1.164	1.056	1.234	1.171	0.0818253
O00273	315	S	DNA fragmentation factor subunit alpha OS=Homo sapiens OX=9606 GN=DFFA PE=1 SV=1	DFFA	1	9.35e-11	155.02	2	AS(1)PPGDLQNPK	0.56569	7	0.979	1.284	1.082	0.974	1.108	1.009	0.924	0.447114
O00308	211	S	NEDD4-like E3 ubiquitin-protein ligase WWP2 OS=Homo sapiens OX=9606 GN=WWP2 PE=1 SV=2	WWP2	0.999999	4.15e-11	162.7	2	TTPATGEQS(1)PGAR	-0.0024289	4	0.898	0.805	0.784	1.015	1.012	1.142	1.274	0.0135411
O00327	42	S	Aryl hydrocarbon receptor nuclear translocator-like protein 1 OS=Homo sapiens OX=9606 GN=ARNTL PE=1 SV=2	ARNTL	0.812879	1.06e-05	108.57	4	KGS(0.813)S(0.081)T(0.106)DYQESMDTDKDDPHGR	-0.58581	1	0.775	0.783	0.793	1.097	1.046	1.098	1.379	5.02627e-05
O00391	426	S	Sulfhydryl oxidase 1 OS=Homo sapiens OX=9606 GN=QSOX1 PE=1 SV=3	QSOX1	1	0.000144643	85.163	3	QNVDHS(1)QEAAK	-0.15501	1
O00409	391	S	Forkhead box protein N3 OS=Homo sapiens OX=9606 GN=FOXN3 PE=1 SV=1	FOXN3	0.952741	0.000273255	77.468	3	SHES(0.04)PS(0.953)DT(0.007)EEDDRK	-0.80769	1	0.707	0.727	0.884	0.91	0.915	1.123	1.272	0.0713009
O00418	27	S	Eukaryotic elongation factor 2 kinase OS=Homo sapiens OX=9606 GN=EEF2K PE=1 SV=2	EEF2K	1	1.6e-34	202.85	4	AGHDGDS(1)DGDS(1)DDEEGYFICPITDDPSSNQNVNSK	-1.4962	1	1.091	1.089	1.057	1.118	1.075	1.104	1.019	0.301148
O00418	31	S	Eukaryotic elongation factor 2 kinase OS=Homo sapiens OX=9606 GN=EEF2K PE=1 SV=2	EEF2K	1	1.6e-34	202.85	4	AGHDGDS(1)DGDS(1)DDEEGYFICPITDDPSSNQNVNSK	-1.4962	1	1.091	1.089	1.057	1.118	1.075	1.104	1.019	0.301148
O00418	435	S	Eukaryotic elongation factor 2 kinase OS=Homo sapiens OX=9606 GN=EEF2K PE=1 SV=2	EEF2K	0.992884	0.0363501	40.155	4	DHDHLDNHRES(0.993)ENS(0.973)GDS(0.897)GY(0.198)PS(0.938)EK	0.1287	1	1.804	1.643	1.808	0.451	0.745	0.553	0.333	0.00167796
O00418	438	S	Eukaryotic elongation factor 2 kinase OS=Homo sapiens OX=9606 GN=EEF2K PE=1 SV=2	EEF2K	0.97332	0.0363501	40.155	4	DHDHLDNHRES(0.993)ENS(0.973)GDS(0.897)GY(0.198)PS(0.938)EK	0.1287	1	1.804	1.643	1.808	0.451	0.745	0.553	0.333	0.00167796
O00418	441	S	Eukaryotic elongation factor 2 kinase OS=Homo sapiens OX=9606 GN=EEF2K PE=1 SV=2	EEF2K	0.897438	0.0363501	40.155	4	DHDHLDNHRES(0.993)ENS(0.973)GDS(0.897)GY(0.198)PS(0.938)EK	0.1287	1	1.804	1.643	1.808	0.451	0.745	0.553	0.333	0.00167796
O00418	445	S	Eukaryotic elongation factor 2 kinase OS=Homo sapiens OX=9606 GN=EEF2K PE=1 SV=2	EEF2K	0.999999	1.16e-11	162.41	2	ESENSGDSGYPS(1)EK	1.0897	6	1.493	1.421	1.43	1	0.924	1	0.673	0.000204668
O00418	462	S	Eukaryotic elongation factor 2 kinase OS=Homo sapiens OX=9606 GN=EEF2K PE=1 SV=2	EEF2K	0.999228	0.000691145	86.014	2	EHGHS(0.999)YS(0.001)NR	0.25868	1	2.024	2.119	2.212	0.332	0.509	0.415	0.198	0.000203323
O00418	464	S	Eukaryotic elongation factor 2 kinase OS=Homo sapiens OX=9606 GN=EEF2K PE=1 SV=2	EEF2K	0.956975	0.000378814	84.507	3	EHGHS(0.043)YS(0.957)NR	-0.19861	2	1.83	1.954	1.851	0.227	0.435	0.471	0.201	0.00205531
O00418	470	S	Eukaryotic elongation factor 2 kinase OS=Homo sapiens OX=9606 GN=EEF2K PE=1 SV=2	EEF2K	0.999961	5.78e-32	210.39	2	KYES(1)DEDS(1)LGS(0.931)S(0.069)GR	-0.24934	10	1.445	1.47	1.413	0.866	0.86	0.909	0.609	1.84668e-05
O00418	474	S	Eukaryotic elongation factor 2 kinase OS=Homo sapiens OX=9606 GN=EEF2K PE=1 SV=2	EEF2K	1	5.78e-32	210.39	2	KYES(1)DEDS(1)LGS(0.931)S(0.069)GR	-0.24934	7	1.656	1.651	1.6	0.686	0.717	0.732	0.435	2.95344e-06
O00418	477	S	Eukaryotic elongation factor 2 kinase OS=Homo sapiens OX=9606 GN=EEF2K PE=1 SV=2	EEF2K	0.930671	7.74e-17	176.94	2	KYES(1)DEDS(1)LGS(0.931)S(0.069)GR	-0.24934	3	1.843	1.793	1.827	0.526	0.557	0.579	0.304	2.11505e-06
O00418	18	S	Eukaryotic elongation factor 2 kinase OS=Homo sapiens OX=9606 GN=EEF2K PE=1 SV=2	EEF2K	1	4.78e-07	136.7	2	LEGVDGGQS(1)PR	-1.0052	1	1.242	1.24	1.11	1.259	1.295	1.264	1.063	0.178384
O00423	147	S	Echinoderm microtubule-associated protein-like 1 OS=Homo sapiens OX=9606 GN=EML1 PE=1 SV=3	EML1	0.99903	0.0248338	53.683	2	RES(0.999)NGDS(0.001)R	0.49191	1
O00425	184	S	Insulin-like growth factor 2 mRNA-binding protein 3 OS=Homo sapiens OX=9606 GN=IGF2BP3 PE=1 SV=2	IGF2BP3	0.940298	0.0056862	61.815	2	QGS(0.94)PGS(0.049)VS(0.011)K	0.29112	2	0.72	0.761	0.706	1.017	1.021	1.186	1.474	0.00222505
O00429	616	S	Dynamin-1-like protein OS=Homo sapiens OX=9606 GN=DNM1L PE=1 SV=2	DNM1L	1	6.92e-06	117.4	4	SKPIPIMPAS(1)PQK	0.1914	5	0.85	0.854	0.811	0.96	0.9	0.934	1.111	0.0135216
O00443	60	S	Phosphatidylinositol 4-phosphate 3-kinase C2 domain-containing subunit alpha OS=Homo sapiens OX=9606 GN=PIK3C2A PE=1 SV=2	PIK3C2A	0.750306	0.0219641	51.064	2	GFELS(0.019)S(0.212)S(0.75)T(0.019)R	1.4471	1
O00443	329	S	Phosphatidylinositol 4-phosphate 3-kinase C2 domain-containing subunit alpha OS=Homo sapiens OX=9606 GN=PIK3C2A PE=1 SV=2	PIK3C2A	0.981204	0.000772352	83.081	2	S(0.016)LS(0.981)VAT(0.003)VTR	0.96083	1	1.025	0.973	1.102	1.456	1.452	1.278	1.35	0.0059282
O00443	338	S	Phosphatidylinositol 4-phosphate 3-kinase C2 domain-containing subunit alpha OS=Homo sapiens OX=9606 GN=PIK3C2A PE=1 SV=2	PIK3C2A	0.989617	0.0106356	63.426	2	S(0.01)QS(0.99)LNIR	0.41018	1	0.982	0.801	0.856	1.123	1.123	1.128	1.279	0.0142011
O00443	259	S	Phosphatidylinositol 4-phosphate 3-kinase C2 domain-containing subunit alpha OS=Homo sapiens OX=9606 GN=PIK3C2A PE=1 SV=2	PIK3C2A	1	0.000317338	95.417	3	VSNLQVS(1)PK	1.1366	3	1.131	1.123	1.056	1.084	1.045	1.137	0.987	0.700971
O00444	421	S	Serine/threonine-protein kinase PLK4 OS=Homo sapiens OX=9606 GN=PLK4 PE=1 SV=3	PLK4	0.87711	0.000219704	86.57	3	S(0.003)GGGENEERYS(0.877)PT(0.12)DNNANIFNFFK	0.74364	1	1.038	1.033	1.072	1.077	0.904	1.022	0.955	0.416933
O00461	364	S	Golgi integral membrane protein 4 OS=Homo sapiens OX=9606 GN=GOLIM4 PE=1 SV=1	GOLIM4	1	3.61e-26	179.38	4	ALEEEEMEQVGQAEHLEEEHDPS(1)PEEQDR	-0.81274	1	1.212	1.096	1.152	1.094	1.221	0.998	0.958	0.519174
O00461	538	S	Golgi integral membrane protein 4 OS=Homo sapiens OX=9606 GN=GOLIM4 PE=1 SV=1	GOLIM4	1	0.000306307	90.689	2	EADPES(1)EADR	0.13343	1	0.896	0.955	0.9	1.533	1.225	1.399	1.511	0.00390432
O00461	583	S	Golgi integral membrane protein 4 OS=Homo sapiens OX=9606 GN=GOLIM4 PE=1 SV=1	GOLIM4	1	2.97e-15	156.29	4	EENLPDENEEQKQS(1)NQK	-0.020174	1	1.113	0.868	0.836	1.066	1.223	1.209	1.242	0.0897176
O00472	316	S	RNA polymerase II elongation factor ELL2 OS=Homo sapiens OX=9606 GN=ELL2 PE=1 SV=2	ELL2	0.936855	0.000923764	73.067	3	DAVS(0.063)S(0.937)PQKR	-0.80919	1	0.804	0.68	0.743	1.098	1.328	1.197	1.627	0.00267679
O00499	296	S	Myc box-dependent-interacting protein 1 OS=Homo sapiens OX=9606 GN=BIN1 PE=1 SV=1	BIN1	0.998261	1.21e-17	174.59	3	GNKS(0.998)PS(1)PPDGS(0.991)PAAT(0.011)PEIR	2.5512	9	1.147	1.093	1.02	1.104	1.167	1.121	1.04	0.344259
O00499	298	S	Myc box-dependent-interacting protein 1 OS=Homo sapiens OX=9606 GN=BIN1 PE=1 SV=1	BIN1	0.999603	2.32e-24	195.6	3	GNKS(0.998)PS(1)PPDGS(0.991)PAAT(0.011)PEIR	2.5512	6	1.239	1.047	1.125	0.998	0.933	1.019	0.865	0.0611422
O00499	303	S	Myc box-dependent-interacting protein 1 OS=Homo sapiens OX=9606 GN=BIN1 PE=1 SV=1	BIN1	1	5.88e-18	183.23	3	SPSPPDGS(1)PAATPEIR	0.33084	9	1.078	0.916	1.064	1.088	1.037	1.08	1.048	0.414562
O00499	331	S	Myc box-dependent-interacting protein 1 OS=Homo sapiens OX=9606 GN=BIN1 PE=1 SV=1	BIN1	0.990611	2.86e-53	233.36	3	VNHEPEPAGGATPGAT(0.001)LPKS(0.991)PS(0.008)QLR	-0.81762	6	1.166	1.15	1.172	1.095	1.119	1.173	0.971	0.23088
O00505	6	S	Importin subunit alpha-4 OS=Homo sapiens OX=9606 GN=KPNA3 PE=1 SV=2	KPNA3	1	0.00667779	52.693	2	AENPS(1)LENHR	0.050643	1	0.809	0.877	0.812	0.966	0.874	0.912	1.102	0.0689799
O00505	56	S	Importin subunit alpha-4 OS=Homo sapiens OX=9606 GN=KPNA3 PE=1 SV=2	KPNA3	1	0.000276491	81.477	3	NVPQEES(1)LEDS(1)DVDADFK	1.6973	1	0.917	0.957	0.815	1.194	1.169	1.275	1.353	0.00513277
O00505	60	S	Importin subunit alpha-4 OS=Homo sapiens OX=9606 GN=KPNA3 PE=1 SV=2	KPNA3	1	4.27e-217	409.48	3	NVPQEES(1)LEDS(1)DVDADFK	1.6973	4	0.871	0.835	0.858	1.18	1.088	1.158	1.336	0.000458913
O00512	687	S	B-cell CLL/lymphoma 9 protein OS=Homo sapiens OX=9606 GN=BCL9 PE=1 SV=4	BCL9	0.997172	6.22e-07	132.56	2	IPVEGPLS(0.997)PS(0.003)R	0.10153	1	1.061	1.052	1.073	1.139	1.136	1.069	1.05	0.0892471
O00512	291	S	B-cell CLL/lymphoma 9 protein OS=Homo sapiens OX=9606 GN=BCL9 PE=1 SV=4	BCL9	0.939628	0.000769064	77.439	4	LIPS(0.045)VGS(0.94)PAS(0.014)S(0.001)TPLPPDGTGPNSTPNNR	0.0030964	1	0.85	1.034	1.048	1.023	1.056	1.203	1.119	0.243193
O00512	278	S	B-cell CLL/lymphoma 9 protein OS=Homo sapiens OX=9606 GN=BCL9 PE=1 SV=4	BCL9	1	8.19e-06	98.3	4	PAAPPRPLDRES(1)PGVENK	0.078662	1
O00515	177	S	Ladinin-1 OS=Homo sapiens OX=9606 GN=LAD1 PE=1 SV=2	LAD1	1	0.00116295	71.692	3	GVPEKS(1)PVLEK	0.4473	1	0.766	0.828	0.892	1.821	1.82	1.826	2.199	5.64442e-05
O00515	356	S	Ladinin-1 OS=Homo sapiens OX=9606 GN=LAD1 PE=1 SV=2	LAD1	0.919107	4.83e-06	96.016	3	IPSKEEEADMS(0.074)S(0.919)PT(0.007)QR	-0.091164	2	1.083	1.144	1.104	1.346	1.336	1.358	1.213	0.000321245
O00522	22	S	Krev interaction trapped protein 1 OS=Homo sapiens OX=9606 GN=KRIT1 PE=1 SV=2	KRIT1	0.989698	0.00161572	95.483	2	NT(0.01)AS(0.99)LNSR	0.75158	1	0.948	0.753	0.8	1.138	0.994	1.148	1.311	0.030193
O00559	86	S	Receptor-binding cancer antigen expressed on SiSo cells OS=Homo sapiens OX=9606 GN=EBAG9 PE=1 SV=1	EBAG9	0.999519	3.01e-13	132.69	3	IEGGNGNVATQQNS(1)LEQLEPDYFK	-0.60155	3	1.075	1.031	0.904	1.113	1.154	1.234	1.163	0.064361
O00559	36	S	Receptor-binding cancer antigen expressed on SiSo cells OS=Homo sapiens OX=9606 GN=EBAG9 PE=1 SV=1	EBAG9	0.997825	5.98e-25	186.3	5	KLS(0.998)GDQIT(0.002)LPTTVDYSSVPK	1.1011	4	1.091	0.936	1.027	1.085	1.098	1.191	1.105	0.131834
O00560	88	S	Syntenin-1 OS=Homo sapiens OX=9606 GN=SDCBP PE=1 SV=1	SDCBP	0.813297	0.000328142	80.082	3	PS(0.176)S(0.813)INY(0.011)MVAPVTGNDVGIR	0.28538	1	0.713	0.774	0.723	0.894	1.12	0.851	1.296	0.0456882
O00560	6	S	Syntenin-1 OS=Homo sapiens OX=9606 GN=SDCBP PE=1 SV=1	SDCBP	0.993189	1.6e-05	87.184	3	S(0.001)LY(0.006)PS(0.993)LEDLKVDK	0.75475	3	1.228	1.271	1.28	1.039	1.023	1.025	0.817	0.000123192
O00562	621	S	Membrane-associated phosphatidylinositol transfer protein 1 OS=Homo sapiens OX=9606 GN=PITPNM1 PE=1 SV=4	PITPNM1	0.999784	4.8e-05	94.191	3	GS(1)PEPSALPPQR	0.060922	3	1.054	0.955	0.929	1.143	1.156	1.186	1.186	0.012453
O00566	163	S	U3 small nucleolar ribonucleoprotein protein MPP10 OS=Homo sapiens OX=9606 GN=MPHOSPH10 PE=1 SV=2	MPHOSPH10	1	8.63e-13	138.54	4	KS(1)PVFS(1)DEDS(1)DLDFDISK	0.64686	12	1.02	1.041	0.981	1.349	1.337	1.379	1.336	0.000123527
O00566	167	S	U3 small nucleolar ribonucleoprotein protein MPP10 OS=Homo sapiens OX=9606 GN=MPHOSPH10 PE=1 SV=2	MPHOSPH10	1	2.3e-15	153.87	4	KS(1)PVFS(1)DEDS(1)DLDFDISK	0.64686	13	1.026	1.048	0.99	1.343	1.326	1.364	1.316	0.000119583
O00566	171	S	U3 small nucleolar ribonucleoprotein protein MPP10 OS=Homo sapiens OX=9606 GN=MPHOSPH10 PE=1 SV=2	MPHOSPH10	1	2.3e-15	153.87	3	KS(0.037)PVFS(0.963)DEDS(1)DLDFDISK	-0.58955	14	1.026	1.048	0.99	1.343	1.326	1.364	1.316	0.000119583
O00567	519	S	Nucleolar protein 56 OS=Homo sapiens OX=9606 GN=NOP56 PE=1 SV=4	NOP56	0.991405	7.06e-28	183.59	4	S(0.004)FS(0.004)KEELMS(0.991)S(0.989)DLEET(0.009)AGS(0.002)TSIPK	1.3366	4	1.017	0.986	1.049	1.219	1.176	1.33	1.221	0.00819787
O00567	520	S	Nucleolar protein 56 OS=Homo sapiens OX=9606 GN=NOP56 PE=1 SV=4	NOP56	0.988877	0	493.51	4	S(0.004)FS(0.004)KEELMS(0.991)S(0.989)DLEET(0.009)AGS(0.002)TSIPK	1.3366	12	1.02	1	1.024	1.116	1.111	1.176	1.118	0.00482442
O00567	569	S	Nucleolar protein 56 OS=Homo sapiens OX=9606 GN=NOP56 PE=1 SV=4	NOP56	1	3.42e-06	110.98	2	EEPVS(1)S(1)GPEEAVGK	0.21041	6	1.145	1.071	1.075	1.128	1.059	1.125	1.006	0.840742
O00567	570	S	Nucleolar protein 56 OS=Homo sapiens OX=9606 GN=NOP56 PE=1 SV=4	NOP56	1	6.22e-43	237.21	2	EEPVS(1)S(1)GPEEAVGK	0.21041	12	1.141	1.067	1.07	1.12	1.061	1.137	1.012	0.708801
O00567	591	S	Nucleolar protein 56 OS=Homo sapiens OX=9606 GN=NOP56 PE=1 SV=4	NOP56	1	0.0369637	44.318	2	FHKAS(1)QED	-0.24436	1
O00567	563	S	Nucleolar protein 56 OS=Homo sapiens OX=9606 GN=NOP56 PE=1 SV=4	NOP56	0.998752	1.3e-34	208.46	4	KFS(0.999)KEEPVS(0.001)SGPEEAVGK	-0.7162	1	1.975	1.836	2.159	0.587	0.724	0.693	0.336	0.000159795
O00567	466	S	Nucleolar protein 56 OS=Homo sapiens OX=9606 GN=NOP56 PE=1 SV=4	NOP56	0.80016	8.65e-19	161.66	4	LAALALASS(0.001)ENS(0.051)S(0.8)S(0.346)T(0.801)PEECEEMSEKPK	-0.21658	2	0.965	1.101	0.882	1.373	1.022	1.271	1.244	0.121376
O00567	467	S	Nucleolar protein 56 OS=Homo sapiens OX=9606 GN=NOP56 PE=1 SV=4	NOP56	0.780168	8.65e-19	161.66	4	LAALALAS(0.057)S(0.185)ENS(0.417)S(0.78)S(0.78)T(0.78)PEECEEMSEKPK	-2.7777	1
O00571	594	S	ATP-dependent RNA helicase DDX3X OS=Homo sapiens OX=9606 GN=DDX3X PE=1 SV=3	DDX3X	1	0.000854709	100.02	2	FS(1)GGFGAR	-2.0931	3	0.468	0.494	0.421	1.348	1.406	1.372	2.983	2.28264e-05
O00571	102	S	ATP-dependent RNA helicase DDX3X OS=Homo sapiens OX=9606 GN=DDX3X PE=1 SV=3	DDX3X	0.969453	0.0100511	55.196	2	GRS(0.969)DY(0.011)DGIGS(0.02)R	-1.8034	1	0.736	0.776	0.814	1.108	1.005	0.966	1.324	0.00504242
O00571	606	S	ATP-dependent RNA helicase DDX3X OS=Homo sapiens OX=9606 GN=DDX3X PE=1 SV=3	DDX3X	0.908581	0.00268636	70.863	2	QS(0.087)S(0.909)GAS(0.003)S(0.001)SSFSSSR	0.67623	1	0.528	0.357	0.478	0.963	1	0.99	2.167	0.00263246
O00571	614	S	ATP-dependent RNA helicase DDX3X OS=Homo sapiens OX=9606 GN=DDX3X PE=1 SV=3	DDX3X	0.906967	0.00562662	65.467	2	QSSGAS(0.014)S(0.011)S(0.007)S(0.011)FS(0.907)S(0.038)S(0.011)R	0.42999	1	0.673	0.833	0.666	1.007	1.124	1.043	1.461	0.00858748
O00629	60	S	Importin subunit alpha-3 OS=Homo sapiens OX=9606 GN=KPNA4 PE=1 SV=1	KPNA4	1	1.26e-103	316.15	2	NVPHEDICEDS(1)DIDGDYR	0.55887	5	0.998	0.986	0.14	1.179	1.152	1.203	1.664	0.275249
O00712	328	S	Nuclear factor 1 B-type OS=Homo sapiens OX=9606 GN=NFIB PE=1 SV=2	NFIB	0.797637	0.0131817	53.747	4	KPEKPLFS(0.036)S(0.166)AS(0.798)PQDS(0.586)S(0.414)PR	0.061418	2	1.016	1.021	0.915	1.086	1.073	1.188	1.134	0.0589397
O00712	264	S	Nuclear factor 1 B-type OS=Homo sapiens OX=9606 GN=NFIB PE=1 SV=2	NFIB	0.78721	0.00563457	61.958	2	S(0.005)LS(0.787)S(0.202)PPS(0.003)S(0.004)K	-2.4267	1
O00750	155	S	Phosphatidylinositol 4-phosphate 3-kinase C2 domain-containing subunit beta OS=Homo sapiens OX=9606 GN=PIK3C2B PE=1 SV=2	PIK3C2B	1	0.000795868	72.891	3	KLS(1)PPPLPPR	-0.068361	1	1.444	1.49	1.464	0.942	0.9	0.839	0.61	0.000141985
O00750	308	S	Phosphatidylinositol 4-phosphate 3-kinase C2 domain-containing subunit beta OS=Homo sapiens OX=9606 GN=PIK3C2B PE=1 SV=2	PIK3C2B	1	0.00011397	98.654	3	RIS(1)AAPVGSR	0.35939	1	0.616	0.913	1.015	1.131	1.25	1.222	1.416	0.0757577
O00763	146	S	Acetyl-CoA carboxylase 2 OS=Homo sapiens OX=9606 GN=ACACB PE=1 SV=3	ACACB	0.835858	0.00388772	65.241	2	PQGQQAGS(0.836)PS(0.164)K	-0.31175	1	1.049	1.045	0.871	1.281	1.124	1.07	1.172	0.122126
O00767	198	S	Acyl-CoA desaturase OS=Homo sapiens OX=9606 GN=SCD PE=1 SV=2	SCD	0.751029	3.69e-13	167.45	3	EKGS(0.751)T(0.249)LDLSDLEAEK	0.98572	1	1.769	1.696	1.589	0.86	0.807	0.92	0.512	0.000166223
O14493	202	S	Claudin-4 OS=Homo sapiens OX=9606 GN=CLDN4 PE=1 SV=1	CLDN4	0.999961	0.000137516	122.28	2	S(1)AAASNYV	-0.091887	1	1.27	1.268	1.194	0.966	0.902	0.947	0.754	0.000606673
O14493	206	S	Claudin-4 OS=Homo sapiens OX=9606 GN=CLDN4 PE=1 SV=1	CLDN4	0.994445	0.0364141	46.462	2	S(0.004)AAAS(0.994)NY(0.001)V	-0.072101	1
O14493	194	S	Claudin-4 OS=Homo sapiens OX=9606 GN=CLDN4 PE=1 SV=1	CLDN4	0.986579	0.00551571	58.712	3	T(0.01)DKPY(0.003)S(0.987)AKY(0.012)S(0.988)AAR	-0.0054423	1	1.311	1.498	1.409	0.904	1.095	0.965	0.703	0.00652086
O14493	198	S	Claudin-4 OS=Homo sapiens OX=9606 GN=CLDN4 PE=1 SV=1	CLDN4	0.988089	0.00551571	58.712	3	T(0.01)DKPY(0.003)S(0.987)AKY(0.012)S(0.988)AAR	-0.0054423	1	1.311	1.498	1.409	0.904	1.095	0.965	0.703	0.00652086
O14495	14	S	Phospholipid phosphatase 3 OS=Homo sapiens OX=9606 GN=PLPP3 PE=1 SV=1	PLPP3	1	0.0447097	44.719	2	AIVPES(1)K	1.2604	1	0.81	0.749	0.769	1.376	1.203	1.445	1.729	0.000785781
O14495	297	S	Phospholipid phosphatase 3 OS=Homo sapiens OX=9606 GN=PLPP3 PE=1 SV=1	PLPP3	1	3.54e-06	130.58	3	KEILS(1)PVDIIDR	0.45844	5	1.297	1.35	1.289	1.109	1.128	1.136	0.857	0.000672722
O14495	19	S	Phospholipid phosphatase 3 OS=Homo sapiens OX=9606 GN=PLPP3 PE=1 SV=1	PLPP3	1	1.05e-07	146.59	2	NGGS(1)PALNNNPR	0.18496	6	0.883	0.81	0.803	1.336	1.248	1.328	1.567	0.000271922
O14497	1944	S	AT-rich interactive domain-containing protein 1A OS=Homo sapiens OX=9606 GN=ARID1A PE=1 SV=3	ARID1A	1	5.73e-06	125.97	3	FPFGIS(1)PAQSHR	-0.77153	1	0.828	0.806	0.962	1.534	1.496	1.347	1.686	0.00152151
O14497	604	S	AT-rich interactive domain-containing protein 1A OS=Homo sapiens OX=9606 GN=ARID1A PE=1 SV=3	ARID1A	0.988209	6.01e-06	101.27	4	FPPPQELS(0.988)QDS(0.012)FGSQASSAPSMTSSK	0.30069	1	0.777	0.827	0.763	1.451	1.336	1.457	1.793	9.75185e-05
O14497	696	S	AT-rich interactive domain-containing protein 1A OS=Homo sapiens OX=9606 GN=ARID1A PE=1 SV=3	ARID1A	0.999356	4.16e-16	168.47	2	GPS(0.999)PS(0.99)PVGS(0.01)PASVAQSR	-1.5194	5	1.112	1.064	0.995	1.125	1.157	1.212	1.102	0.0663696
O14497	698	S	AT-rich interactive domain-containing protein 1A OS=Homo sapiens OX=9606 GN=ARID1A PE=1 SV=3	ARID1A	0.989807	0.00396334	71.697	2	GPS(0.999)PS(0.99)PVGS(0.01)PASVAQSR	-1.5194	1
O14497	772	S	AT-rich interactive domain-containing protein 1A OS=Homo sapiens OX=9606 GN=ARID1A PE=1 SV=3	ARID1A	0.991243	2.54e-07	112.18	3	NPQMPQYSSPQPGS(0.009)ALS(0.991)PR	-0.50181	2	1.085	0.91	1.013	1.02	1.002	1.031	1.015	0.754309
O14497	363	S	AT-rich interactive domain-containing protein 1A OS=Homo sapiens OX=9606 GN=ARID1A PE=1 SV=3	ARID1A	0.999544	4.14e-12	126.45	3	SHHAPMS(1)PGSSGGGGQPLAR	-0.33966	4	0.945	0.943	0.958	1.142	1.123	1.092	1.18	0.000293681
O14497	1751	S	AT-rich interactive domain-containing protein 1A OS=Homo sapiens OX=9606 GN=ARID1A PE=1 SV=3	ARID1A	0.999959	0.00311316	63.76	3	TLLDPGRFS(1)K	0.55683	1	0.821	0.782	0.82	1.469	1.532	1.592	1.896	2.24697e-05
O14497	382	S	AT-rich interactive domain-containing protein 1A OS=Homo sapiens OX=9606 GN=ARID1A PE=1 SV=3	ARID1A	0.832225	2.3e-07	138.77	3	T(0.022)PQPS(0.146)S(0.832)PMDQMGK	-0.43288	2	1.218	1.194	1.195	1.014	1.021	1.019	0.847	1.66823e-05
O14523	662	S	Phospholipid transfer protein C2CD2L OS=Homo sapiens OX=9606 GN=C2CD2L PE=1 SV=3	C2CD2L	0.992557	1.31e-24	179.86	3	EAGLS(0.007)QS(0.993)HDDLSNATATPSVR	0.67189	1	1.001	0.955	1.069	1.178	1.19	0.938	1.093	0.375221
O14523	464	S	Phospholipid transfer protein C2CD2L OS=Homo sapiens OX=9606 GN=C2CD2L PE=1 SV=3	C2CD2L	0.988539	0.00326381	64.87	4	LDS(0.989)PS(0.052)RS(0.477)PS(0.477)KVEVT(0.006)EK	-0.84688	1	0.808	0.638	0.819	1.401	1.445	1.774	2.04	0.00289397
O14523	619	S	Phospholipid transfer protein C2CD2L OS=Homo sapiens OX=9606 GN=C2CD2L PE=1 SV=3	C2CD2L	0.917017	0.0366432	47.967	3	S(0.001)DIS(0.002)ERPS(0.007)VDDIES(0.917)ET(0.441)GS(0.457)T(0.169)GALET(0.007)R	2.8637	1
O14524	368	S	Nuclear envelope integral membrane protein 1 OS=Homo sapiens OX=9606 GN=NEMP1 PE=1 SV=2	NEMP1	0.999852	2.58e-16	182.57	2	EFCNS(1)PDCSAWK	-1.0367	1	0.93	0.855	0.807	1.565	1.488	1.49	1.753	0.000223506
O14526	184	S	F-BAR domain only protein 1 OS=Homo sapiens OX=9606 GN=FCHO1 PE=1 SV=2	FCHO1	1	0.0487961	40.025	3	Y(1)NS(1)ARADFEQK	-0.78787	1	1.085	0.901	0.97	1.142	1.147	1.334	1.226	0.0518905
O14530	188	S	Thioredoxin domain-containing protein 9 OS=Homo sapiens OX=9606 GN=TXNDC9 PE=1 SV=2	TXNDC9	0.999243	6.85e-06	95.71	4	LGSSDILNYS(0.999)GNLMEPPFQNQK	-1.0197	1
O14545	326	S	TRAF-type zinc finger domain-containing protein 1 OS=Homo sapiens OX=9606 GN=TRAFD1 PE=1 SV=1	TRAFD1	0.76038	1.62e-06	128.71	3	ALPSLNTGS(0.047)S(0.76)S(0.193)PR	-0.1576	2	1.135	1.424	1.174	1.299	0.885	1.042	0.864	0.309206
O14545	327	S	TRAF-type zinc finger domain-containing protein 1 OS=Homo sapiens OX=9606 GN=TRAFD1 PE=1 SV=1	TRAFD1	0.944491	3e-05	103.76	2	ALPSLNT(0.002)GS(0.013)S(0.041)S(0.944)PR	-0.47794	3	1.195	1.004	1.172	1.078	1.098	1.201	1.002	0.957718
O14545	415	S	TRAF-type zinc finger domain-containing protein 1 OS=Homo sapiens OX=9606 GN=TRAFD1 PE=1 SV=1	TRAFD1	0.99737	1.9e-55	259.48	2	LDSQPQET(0.003)S(0.997)PELPR	-0.43968	5	1.317	1.465	1.223	0.944	0.971	1.045	0.739	0.00767868
O14562	72	S	Ubiquitin domain-containing protein UBFD1 OS=Homo sapiens OX=9606 GN=UBFD1 PE=1 SV=2	UBFD1	0.968518	0.0112919	80.842	4	GSLQPAPAQPPGDPAAQAS(0.031)VS(0.969)NGEDAGGGAGR	1.24	1	1.216	0.996	1.012	0.931	0.963	1.096	0.927	0.414892
O14578	1432	S	Citron Rho-interacting kinase OS=Homo sapiens OX=9606 GN=CIT PE=1 SV=2	CIT	0.999985	0.00369052	59.185	3	MNS(1)PGLQTK	-0.19748	2	0.826	0.602	0.751	1.261	1.243	1.277	1.735	0.00399799
O14578	1971	S	Citron Rho-interacting kinase OS=Homo sapiens OX=9606 GN=CIT PE=1 SV=2	CIT	1	0.000301153	82.55	3	DKS(1)PGRPLER	0.12474	2	0.719	0.827	0.969	1.107	1.107	1.176	1.348	0.0260044
O14578	582	S	Citron Rho-interacting kinase OS=Homo sapiens OX=9606 GN=CIT PE=1 SV=2	CIT	0.99996	0.00129932	90.926	2	RRS(1)DLYESELR	-0.42241	2	0.843	0.87	0.913	1.151	1.126	1.264	1.348	0.00214619
O14578	480	S	Citron Rho-interacting kinase OS=Homo sapiens OX=9606 GN=CIT PE=1 SV=2	CIT	1	2.95e-06	129.11	3	RVS(1)EVEAVLSQK	0.45247	1	0.924	0.823	0.879	1.072	1.076	1.206	1.277	0.0088095
O14578	440	S	Citron Rho-interacting kinase OS=Homo sapiens OX=9606 GN=CIT PE=1 SV=2	CIT	0.999998	3.12e-06	128.73	3	SESVVSGLDS(1)PAK	-0.54083	2	0.869	0.909	0.904	1.139	1.081	1.185	1.27	0.00138716
O14578	1940	S	Citron Rho-interacting kinase OS=Homo sapiens OX=9606 GN=CIT PE=1 SV=2	CIT	0.965809	5.24e-09	139.73	2	VAS(0.034)S(0.966)PAPPEGPSHPR	-1.3296	2	0.895	0.898	0.899	1.162	1.039	1.358	1.322	0.0245076
O14579	10	S	Coatomer subunit epsilon OS=Homo sapiens OX=9606 GN=COPE PE=1 SV=3	COPE	1	0.00481067	60.139	3	APPAPGPAS(1)GGS(1)GEVDELFDVK	-0.2283	1	1.112	1.104	0.981	1.138	1.133	1.007	1.025	0.683096
O14579	13	S	Coatomer subunit epsilon OS=Homo sapiens OX=9606 GN=COPE PE=1 SV=3	COPE	1	8.42e-14	142.32	3	APPAPGPAS(1)GGS(1)GEVDELFDVK	-0.2283	2	1.053	1.084	0.979	0.978	1.164	1.018	1.014	0.851503
O14579	45	S	Coatomer subunit epsilon OS=Homo sapiens OX=9606 GN=COPE PE=1 SV=3	COPE	0.88748	0.000281682	82.85	3	LS(0.113)S(0.887)PERDVER	0.21961	2	0.857	0.988	0.946	1.219	1.171	1.233	1.298	0.00427429
O14579	99	S	Coatomer subunit epsilon OS=Homo sapiens OX=9606 GN=COPE PE=1 SV=3	COPE	1	3.25e-07	131.86	3	RDS(1)IVAELDR	-0.39415	2	1.27	1.049	1.48	0.908	0.789	1.015	0.714	0.0543845
O14610	6	S	Guanine nucleotide-binding protein G(I)/G(S)/G(O) subunit gamma-T2 OS=Homo sapiens OX=9606 GN=GNGT2 PE=2 SV=1	GNGT2	1	0.0117396	62.582	2	AQDLS(1)EK	1.0368	2	0.993	0.883	0.867	1.18	1.076	1.063	1.21	0.0236546
O14617	658	S	AP-3 complex subunit delta-1 OS=Homo sapiens OX=9606 GN=AP3D1 PE=1 SV=1	AP3D1	1	1.71e-05	104.94	3	HRPS(1)EADEEELAR	1.528	2	1.069	1.074	1.02	1.211	1.002	1.122	1.054	0.43139
O14617	829	S	AP-3 complex subunit delta-1 OS=Homo sapiens OX=9606 GN=AP3D1 PE=1 SV=1	AP3D1	1	1.12e-19	172.42	3	S(1)PEKDVPMVEK	-0.74006	7	1.052	1.008	1.015	1.06	1.061	1.051	1.032	0.0829741
O14617	688	S	AP-3 complex subunit delta-1 OS=Homo sapiens OX=9606 GN=AP3D1 PE=1 SV=1	AP3D1	0.999359	0.00949656	53.683	3	S(0.449)S(0.552)PS(0.999)PQKR	-0.22088	2	0.818	0.7	0.737	1.219	1.17	1.265	1.62	0.000690004
O14628	480	S	Zinc finger protein 195 OS=Homo sapiens OX=9606 GN=ZNF195 PE=1 SV=2	ZNF195	0.755605	0.0500396	41.54	2	T(0.099)CS(0.099)S(0.756)LS(0.046)NHK	2.7002	1	1.274	1.132	1.196	1.187	0.977	1.252	0.948	0.525986
O14639	706	S	Actin-binding LIM protein 1 OS=Homo sapiens OX=9606 GN=ABLIM1 PE=1 SV=3	ABLIM1	1	0.000199784	79.652	3	GVS(1)MPNMLEPK	-0.568	2	0.999	1.064	0.885	1.112	1.103	1.106	1.127	0.0871199
O14639	587	S	Actin-binding LIM protein 1 OS=Homo sapiens OX=9606 GN=ABLIM1 PE=1 SV=3	ABLIM1	0.910207	3.16e-31	210.39	2	RS(0.09)S(0.91)GREEDDEELLR	1.5746	7	0.966	0.974	0.973	1.187	1.201	1.311	1.27	0.00163858
O14639	540	S	Actin-binding LIM protein 1 OS=Homo sapiens OX=9606 GN=ABLIM1 PE=1 SV=3	ABLIM1	0.996002	0.00311034	85.744	2	S(0.996)S(0.004)EDIIK	0.35359	1	1.183	1.114	1.111	0.923	0.901	0.892	0.797	0.000581624
O14639	452	S	Actin-binding LIM protein 1 OS=Homo sapiens OX=9606 GN=ABLIM1 PE=1 SV=3	ABLIM1	0.96993	1.49e-56	263.59	2	S(0.001)T(0.029)S(0.97)QGSINSPVYSR	-0.29876	2	1.487	1.445	1.442	0.928	0.937	0.969	0.648	1.22022e-05
O14639	455	S	Actin-binding LIM protein 1 OS=Homo sapiens OX=9606 GN=ABLIM1 PE=1 SV=3	ABLIM1	0.999648	3.57e-06	125.39	2	S(0.399)T(0.58)S(0.021)QGS(1)INSPVYSR	-0.6459	1	1.156	1.173	1.067	1.016	0.934	1.044	0.882	0.0473457
O14639	655	S	Actin-binding LIM protein 1 OS=Homo sapiens OX=9606 GN=ABLIM1 PE=1 SV=3	ABLIM1	0.995386	0.00100052	74.841	2	T(0.005)AS(0.995)LPGYGR	-0.33579	2	0.911	0.81	0.884	1.183	1.153	1.268	1.383	0.0019911
O14639	431	S	Actin-binding LIM protein 1 OS=Homo sapiens OX=9606 GN=ABLIM1 PE=1 SV=3	ABLIM1	0.990526	7.03e-43	231.41	2	T(0.009)LS(0.991)PT(0.002)PS(0.998)AEGYQDVR	0.36553	5	1.19	1.193	1.164	1.06	1.045	1.182	0.927	0.122199
O14639	435	S	Actin-binding LIM protein 1 OS=Homo sapiens OX=9606 GN=ABLIM1 PE=1 SV=3	ABLIM1	0.998572	6.85e-13	166.52	3	T(0.08)LS(0.533)PT(0.387)PS(0.999)AEGY(0.001)QDVR	0.20252	2	1.21	1.153	1.194	1.021	1.068	1.186	0.921	0.144766
O14639	352	S	Actin-binding LIM protein 1 OS=Homo sapiens OX=9606 GN=ABLIM1 PE=1 SV=3	ABLIM1	0.964075	2.05e-07	143.5	2	T(0.035)S(0.964)SESIYSR	-0.52939	2	1.101	1.053	0.944	1.02	0.865	0.966	0.92	0.279154
O14639	640	S	Actin-binding LIM protein 1 OS=Homo sapiens OX=9606 GN=ABLIM1 PE=1 SV=3	ABLIM1	0.999968	4.75e-09	131.67	3	YDS(1)PINSASHIPSSK	0.86956	1	0.897	0.882	0.865	1.225	1.272	1.314	1.441	8.90626e-05
O14640	194	S	Segment polarity protein dishevelled homolog DVL-1 OS=Homo sapiens OX=9606 GN=DVL1 PE=1 SV=2	DVL1	0.997057	1.13e-24	170.4	3	DVGLPPDSASTALSSELESSSFVDS(0.997)DEDGS(0.002)T(0.001)SR	3.0091	1	1.013	0.883	0.808	0.789	1.058	0.925	1.025	0.847259
O14640	676	S	Segment polarity protein dishevelled homolog DVL-1 OS=Homo sapiens OX=9606 GN=DVL1 PE=1 SV=2	DVL1	0.889027	0.00419679	65.207	4	ELAAVPPELT(0.467)GS(0.889)RQS(0.644)FQK	-0.53174	2	0.998	0.904	0.803	1.221	1.297	1.272	1.401	0.00643097
O14640	679	S	Segment polarity protein dishevelled homolog DVL-1 OS=Homo sapiens OX=9606 GN=DVL1 PE=1 SV=2	DVL1	0.970059	0.00419679	65.207	3	ELAAVPPELT(0.447)GS(0.583)RQS(0.97)FQK	-0.23115	2	0.998	0.904	0.803	1.221	1.297	1.272	1.401	0.00643097
O14640	625	S	Segment polarity protein dishevelled homolog DVL-1 OS=Homo sapiens OX=9606 GN=DVL1 PE=1 SV=2	DVL1	1	0.0191538	47.815	3	ERPAGQLS(1)R	-0.633	1	0.565	0.55	0.523	1.078	1.283	1.066	2.092	0.000330341
O14646	1677	S	Chromodomain-helicase-DNA-binding protein 1 OS=Homo sapiens OX=9606 GN=CHD1 PE=1 SV=2	CHD1	0.995624	1.68e-05	109.6	2	ASS(0.001)S(0.004)GPRS(0.996)PLDQR	-0.12001	3	0.998	0.918	0.975	0.979	1.103	1.138	1.114	0.11123
O14646	1539	S	Chromodomain-helicase-DNA-binding protein 1 OS=Homo sapiens OX=9606 GN=CHD1 PE=1 SV=2	CHD1	0.989959	0.00041608	76.161	3	LKENT(0.001)NHDDS(0.99)S(0.975)RDS(0.896)Y(0.089)S(0.04)S(0.01)DR	0.23198	2	0.496	0.524	0.521	1.72	1.687	1.771	3.36	7.02197e-07
O14646	1540	S	Chromodomain-helicase-DNA-binding protein 1 OS=Homo sapiens OX=9606 GN=CHD1 PE=1 SV=2	CHD1	0.974853	0.00041608	76.161	3	LKENT(0.001)NHDDS(0.99)S(0.975)RDS(0.896)Y(0.089)S(0.04)S(0.01)DR	0.23198	2	0.496	0.524	0.521	1.72	1.687	1.771	3.36	7.02197e-07
O14646	1543	S	Chromodomain-helicase-DNA-binding protein 1 OS=Homo sapiens OX=9606 GN=CHD1 PE=1 SV=2	CHD1	0.895805	0.00041608	76.161	3	LKENT(0.001)NHDDS(0.99)S(0.975)RDS(0.896)Y(0.089)S(0.04)S(0.01)DR	0.23198	2	0.496	0.524	0.521	1.72	1.687	1.771	3.36	7.02197e-07
O14646	215	S	Chromodomain-helicase-DNA-binding protein 1 OS=Homo sapiens OX=9606 GN=CHD1 PE=1 SV=2	CHD1	1	8.42e-28	203.79	4	RQIDS(1)S(1)EEDDDEEDYDNDKR	2.792	13	1.031	1.084	1.024	0.996	1.035	1.014	0.97	0.225668
O14646	216	S	Chromodomain-helicase-DNA-binding protein 1 OS=Homo sapiens OX=9606 GN=CHD1 PE=1 SV=2	CHD1	1	8.42e-28	203.79	4	QIDS(1)S(1)EEDDDEEDYDNDKR	-0.13707	13	1.031	1.084	1.024	0.996	1.035	1.014	0.97	0.225668
O14646	1096	S	Chromodomain-helicase-DNA-binding protein 1 OS=Homo sapiens OX=9606 GN=CHD1 PE=1 SV=2	CHD1	0.956343	5e-09	108.34	3	RY(0.085)S(0.956)GS(0.952)DS(0.006)DS(0.001)ISEGK	-1.3166	4	1.052	1.136	0.993	0.974	0.989	1.019	0.937	0.199181
O14646	1098	S	Chromodomain-helicase-DNA-binding protein 1 OS=Homo sapiens OX=9606 GN=CHD1 PE=1 SV=2	CHD1	0.951849	5e-09	108.34	3	RY(0.085)S(0.956)GS(0.952)DS(0.006)DS(0.001)ISEGK	-1.3166	4	1.052	1.136	0.993	0.974	0.989	1.019	0.937	0.199181
O14646	1100	S	Chromodomain-helicase-DNA-binding protein 1 OS=Homo sapiens OX=9606 GN=CHD1 PE=1 SV=2	CHD1	0.961627	5e-09	108.34	2	RY(0.001)S(0.913)GS(0.867)DS(0.962)DS(0.239)IS(0.019)EGK	0.64193	1
O14646	1683	S	Chromodomain-helicase-DNA-binding protein 1 OS=Homo sapiens OX=9606 GN=CHD1 PE=1 SV=2	CHD1	0.99877	3.3e-13	162.85	4	S(0.999)PY(0.025)GS(0.603)RS(0.373)PFEHSVEHK	-0.26296	2	0.775	0.773	0.84	1.125	1.103	1.161	1.419	0.000352804
O14646	90	S	Chromodomain-helicase-DNA-binding protein 1 OS=Homo sapiens OX=9606 GN=CHD1 PE=1 SV=2	CHD1	0.754447	0.000341284	88.948	2	S(0.244)S(0.754)PS(0.001)ILAVQR	1.6447	1
O14646	1599	S	Chromodomain-helicase-DNA-binding protein 1 OS=Homo sapiens OX=9606 GN=CHD1 PE=1 SV=2	CHD1	0.999789	0.00198329	84.213	3	YYS(1)DREK	1.8567	1	0.668	0.638	0.587	1.26	1.17	1.212	1.924	0.00011278
O14647	129	S	Chromodomain-helicase-DNA-binding protein 2 OS=Homo sapiens OX=9606 GN=CHD2 PE=1 SV=2	CHD2	0.86564	0.0381498	40.515	3	FNIKEEAS(0.866)S(0.866)GS(0.861)ES(0.317)GS(0.09)PK	-2.4397	1	1.069	1.023	0.949	1.08	1.051	1.131	1.073	0.157473
O14647	130	S	Chromodomain-helicase-DNA-binding protein 2 OS=Homo sapiens OX=9606 GN=CHD2 PE=1 SV=2	CHD2	0.86564	0.0381498	40.515	3	FNIKEEAS(0.866)S(0.866)GS(0.861)ES(0.317)GS(0.09)PK	-2.4397	1	1.069	1.023	0.949	1.08	1.051	1.131	1.073	0.157473
O14647	132	S	Chromodomain-helicase-DNA-binding protein 2 OS=Homo sapiens OX=9606 GN=CHD2 PE=1 SV=2	CHD2	0.861475	0.0381498	40.515	3	FNIKEEAS(0.866)S(0.866)GS(0.861)ES(0.317)GS(0.09)PK	-2.4397	1	1.069	1.023	0.949	1.08	1.051	1.131	1.073	0.157473
O14647	1369	S	Chromodomain-helicase-DNA-binding protein 2 OS=Homo sapiens OX=9606 GN=CHD2 PE=1 SV=2	CHD2	1	1.68e-05	93.21	4	HS(1)DNPS(1)EEGEVKDDGLEKS(1)PMK	1.4266	2	1.276	1.275	1.145	0.927	0.923	0.853	0.731	0.00226425
O14647	1373	S	Chromodomain-helicase-DNA-binding protein 2 OS=Homo sapiens OX=9606 GN=CHD2 PE=1 SV=2	CHD2	1	1.68e-05	93.21	4	HS(1)DNPS(1)EEGEVKDDGLEKS(1)PMK	1.4266	2	1.276	1.275	1.145	0.927	0.923	0.853	0.731	0.00226425
O14647	1386	S	Chromodomain-helicase-DNA-binding protein 2 OS=Homo sapiens OX=9606 GN=CHD2 PE=1 SV=2	CHD2	1	0.0360676	41.83	4	HS(1)DNPS(1)EEGEVKDDGLEKS(1)PMK	1.4266	1	1.196	1.253	1.123	0.864	0.934	0.831	0.736	0.00279632
O14647	1085	S	Chromodomain-helicase-DNA-binding protein 2 OS=Homo sapiens OX=9606 GN=CHD2 PE=1 SV=2	CHD2	0.96976	0.0170128	50.226	4	KAQT(0.026)NDS(0.97)DS(0.716)DT(0.229)ES(0.059)KR	0.025908	1	0.797	0.874	0.79	1.084	1.067	1.154	1.343	0.00182945
O14647	207	S	Chromodomain-helicase-DNA-binding protein 2 OS=Homo sapiens OX=9606 GN=CHD2 PE=1 SV=2	CHD2	1	5.39e-13	147.35	3	KQDS(1)S(1)DEDDDDDEAPKR	0.38386	7	0.968	0.899	0.907	1.088	1.094	1.122	1.191	0.00223257
O14647	208	S	Chromodomain-helicase-DNA-binding protein 2 OS=Homo sapiens OX=9606 GN=CHD2 PE=1 SV=2	CHD2	1	5.39e-13	147.35	3	KQDS(1)S(1)DEDDDDDEAPKR	0.38386	7	0.968	0.899	0.907	1.088	1.094	1.122	1.191	0.00223257
O14647	1728	S	Chromodomain-helicase-DNA-binding protein 2 OS=Homo sapiens OX=9606 GN=CHD2 PE=1 SV=2	CHD2	1	3.73e-09	137.89	3	S(1)DEFRPQNYHQQDFR	1.1209	1	1.328	1.624	1.548	0.82	0.828	0.847	0.554	0.000673566
O14672	740	S	Disintegrin and metalloproteinase domain-containing protein 10 OS=Homo sapiens OX=9606 GN=ADAM10 PE=1 SV=1	ADAM10	0.999973	1.31e-05	95.236	4	QRPRES(1)YQMGHMR	-0.16336	2	0.453	0.556	0.415	0.924	1.145	1.126	2.244	0.001846
O14681	326	S	Etoposide-induced protein 2.4 homolog OS=Homo sapiens OX=9606 GN=EI24 PE=1 SV=4	EI24	1	0.000347509	83.182	3	FPS(1)PHPS(1)PAK	1.8789	7	0.611	0.531	0.57	1.219	1.244	1.316	2.207	6.95876e-05
O14681	330	S	Etoposide-induced protein 2.4 homolog OS=Homo sapiens OX=9606 GN=EI24 PE=1 SV=4	EI24	1	0.000347509	83.182	3	FPS(1)PHPS(1)PAK	1.8789	6	0.602	0.524	0.558	1.226	1.241	1.319	2.248	6.10073e-05
O14681	56	S	Etoposide-induced protein 2.4 homolog OS=Homo sapiens OX=9606 GN=EI24 PE=1 SV=4	EI24	1	0.00224352	77.662	3	RAQS(1)IER	-0.60983	2	0.62	0.742	0.665	1.496	1.493	1.414	2.172	0.000149469
O14681	46	S	Etoposide-induced protein 2.4 homolog OS=Homo sapiens OX=9606 GN=EI24 PE=1 SV=4	EI24	0.931008	0.026619	48.998	2	RAS(0.931)S(0.069)VLAQR	0.36863	1	0.719	0.766	0.711	1.356	1.237	1.365	1.802	0.000116251
O14683	14	S	Tumor protein p53-inducible protein 11 OS=Homo sapiens OX=9606 GN=TP53I11 PE=1 SV=2	TP53I11	0.98837	0.00014507	103.67	3	KHS(0.988)QT(0.012)DLVSR	-0.19754	6	1.278	1.268	1.299	0.987	1.064	1.067	0.811	0.00136713
O14686	4738	S	Histone-lysine N-methyltransferase 2D OS=Homo sapiens OX=9606 GN=KMT2D PE=1 SV=2	KMT2D	1	9.8e-08	147.62	3	ALS(1)PVIPLIPR	-0.16766	2	0.919	1.077	1.175	1.21	1.099	1.2	1.107	0.249006
O14686	2274	S	Histone-lysine N-methyltransferase 2D OS=Homo sapiens OX=9606 GN=KMT2D PE=1 SV=2	KMT2D	0.999997	3.17e-06	94.281	3	ASEPLLS(1)PPPFGESR	1.5196	3	1.033	1.05	1.113	1.104	1.063	1.099	1.022	0.437668
O14686	1671	S	Histone-lysine N-methyltransferase 2D OS=Homo sapiens OX=9606 GN=KMT2D PE=1 SV=2	KMT2D	1	4.12e-24	175.47	3	LEGPVS(1)PDVEPGKEETEESK	-0.39566	2	1.002	1.005	0.942	1.221	1.242	1.226	1.251	0.000495717
O14686	654	S	Histone-lysine N-methyltransferase 2D OS=Homo sapiens OX=9606 GN=KMT2D PE=1 SV=2	KMT2D	0.999991	0.00395538	66.603	2	LS(1)PLPVVSR	-0.12379	1	0.932	0.899	0.884	1.117	0.984	1.123	1.187	0.0206882
O14686	1180	S	Histone-lysine N-methyltransferase 2D OS=Homo sapiens OX=9606 GN=KMT2D PE=1 SV=2	KMT2D	0.999971	1.23e-06	107.78	2	QTAGQGS(1)PCEEQEEPR	1.83	3	1.216	0.948	1.101	1.306	1.02	1.344	1.124	0.369803
O14686	2640	S	Histone-lysine N-methyltransferase 2D OS=Homo sapiens OX=9606 GN=KMT2D PE=1 SV=2	KMT2D	0.801463	0.047283	42.475	2	S(0.111)GIT(0.088)S(0.801)PVEK	0.22357	1	1.116	1.059	1.067	1.12	1.032	1.136	1.014	0.713009
O14686	4359	S	Histone-lysine N-methyltransferase 2D OS=Homo sapiens OX=9606 GN=KMT2D PE=1 SV=2	KMT2D	1	1.52e-17	183.6	3	VS(1)PAAAQLADTLFSK	0.49514	2	1.017	0.999	1.004	1.144	1.172	1.09	1.128	0.00549222
O14713	41	S	Integrin beta-1-binding protein 1 OS=Homo sapiens OX=9606 GN=ITGB1BP1 PE=1 SV=1	ITGB1BP1	0.99953	1.69e-07	141.85	2	SSTVAS(1)LDTDSTK	0.89603	2	0.917	1.01	0.816	1.154	1.222	1.281	1.333	0.0133614
P49792	1993	S	E3 SUMO-protein ligase RanBP2 OS=Homo sapiens OX=9606 GN=RANBP2 PE=1 SV=2	RANBP2	0.849631	9.59e-08	119.01	3	ANT(0.15)S(0.85)GDFEKDDDAYK	-1.4078	1	0.726	0.676	0.62	1.092	1.157	1.068	1.64	0.000647082
P49792	2510	S	E3 SUMO-protein ligase RanBP2 OS=Homo sapiens OX=9606 GN=RANBP2 PE=1 SV=2	RANBP2	1	0.00469964	73.931	2	AVVS(1)PPK	0.37099	5	0.775	0.661	0.706	1.399	1.279	1.357	1.884	0.000281456
P49792	2454	S	E3 SUMO-protein ligase RanBP2 OS=Homo sapiens OX=9606 GN=RANBP2 PE=1 SV=2	RANBP2	0.999999	0.00108912	84.352	2	DSLIT(1)PHVS(1)R	-0.7567	5	0.903	0.919	0.939	1.057	1.109	1.125	1.192	0.00133821
P49792	2580	S	E3 SUMO-protein ligase RanBP2 OS=Homo sapiens OX=9606 GN=RANBP2 PE=1 SV=2	RANBP2	0.999767	0.0119807	53.266	4	KCELS(1)KNS(1)DIEQSSDSK	1.5501	1
P49792	2583	S	E3 SUMO-protein ligase RanBP2 OS=Homo sapiens OX=9606 GN=RANBP2 PE=1 SV=2	RANBP2	0.999652	0.0119807	53.266	4	KCELS(1)KNS(1)DIEQSSDSK	1.5501	1
P49792	128	S	E3 SUMO-protein ligase RanBP2 OS=Homo sapiens OX=9606 GN=RANBP2 PE=1 SV=2	RANBP2	1	3.27e-05	122.7	2	LFPGS(1)PAIYK	-0.11165	2	0.784	0.81	0.784	1.474	1.436	1.5	1.854	3.19006e-06
P49792	2462	S	E3 SUMO-protein ligase RanBP2 OS=Homo sapiens OX=9606 GN=RANBP2 PE=1 SV=2	RANBP2	0.999624	0.0148698	69.229	2	S(0.069)S(0.085)T(0.847)PRES(1)PCGK	1.3038	1	0.735	0.63	0.612	1.432	1.412	1.339	2.116	0.000238928
Q99666	788	S	RANBP2-like and GRIP domain-containing protein 5/6 OS=Homo sapiens OX=9606 GN=RGPD5 PE=1 SV=3	RGPD5	0.986242	0.00180689	85.731	3	YS(0.001)LS(0.986)PS(0.013)K	-0.31314	6	0.956	0.926	0.906	1.145	1.146	1.168	1.241	0.000216182
Q99666	21	S	RANBP2-like and GRIP domain-containing protein 5/6 OS=Homo sapiens OX=9606 GN=RGPD5 PE=1 SV=3	RGPD5	0.99858	9.38e-06	113.48	3	YVASVLGLT(0.001)PS(0.999)PR	-0.26429	1	0.902	1.025	0.742	0.817	1.347	0.811	1.115	0.672136
O14730	125	S	Serine/threonine-protein kinase RIO3 OS=Homo sapiens OX=9606 GN=RIOK3 PE=1 SV=2	RIOK3	0.999954	2.05e-13	132.88	3	KVHPYEDS(1)DS(1)S(1)EDEVDWQDTR	-0.71072	8	1.182	0.976	1.122	0.971	0.952	1.041	0.904	0.19331
O14730	127	S	Serine/threonine-protein kinase RIO3 OS=Homo sapiens OX=9606 GN=RIOK3 PE=1 SV=2	RIOK3	0.999985	2.05e-13	132.88	3	KVHPYEDS(1)DS(1)S(1)EDEVDWQDTR	0.43531	8	1.182	0.976	1.122	0.971	0.952	1.041	0.904	0.19331
O14730	128	S	Serine/threonine-protein kinase RIO3 OS=Homo sapiens OX=9606 GN=RIOK3 PE=1 SV=2	RIOK3	0.999998	2.05e-13	132.88	3	KVHPYEDS(1)DS(1)S(1)EDEVDWQDTR	0.43531	8	1.182	0.976	1.122	0.971	0.952	1.041	0.904	0.19331
O14730	8	S	Serine/threonine-protein kinase RIO3 OS=Homo sapiens OX=9606 GN=RIOK3 PE=1 SV=2	RIOK3	0.986387	3.82e-06	62.1	3	MDLVGVAS(0.986)PEPGT(0.014)AAAWGPSK	0.55127	1	1.199	1.111	1.162	0.997	1.047	1.189	0.931	0.26579
O14737	119	S	Programmed cell death protein 5 OS=Homo sapiens OX=9606 GN=PDCD5 PE=1 SV=3	PDCD5	1	7.26e-24	195.7	2	VMDS(1)DEDDDY	-0.6776	27	1.036	0.971	0.977	1.002	0.962	1.037	1.006	0.859816
O14745	280	S	Na(+)/H(+) exchange regulatory cofactor NHE-RF1 OS=Homo sapiens OX=9606 GN=SLC9A3R1 PE=1 SV=4	SLC9A3R1	1	3.74e-26	190.83	2	EALAEAALES(1)PRPALVR	-0.46248	3	1.101	1.038	1.124	1.167	1.036	1.151	1.028	0.581375
O14745	290	S	Na(+)/H(+) exchange regulatory cofactor NHE-RF1 OS=Homo sapiens OX=9606 GN=SLC9A3R1 PE=1 SV=4	SLC9A3R1	0.993127	0	576.46	2	SAS(0.993)S(0.007)DTSEELNSQDSPPK	-0.027041	12	1.208	1.178	1.179	0.865	0.856	0.907	0.737	9.97539e-05
O14745	291	S	Na(+)/H(+) exchange regulatory cofactor NHE-RF1 OS=Homo sapiens OX=9606 GN=SLC9A3R1 PE=1 SV=4	SLC9A3R1	0.836031	7.9e-09	119.62	3	S(0.02)AS(0.143)S(0.836)DT(0.589)S(0.411)EELNSQDSPPK	-0.062903	4	1.101	1.093	1.074	0.858	0.884	0.882	0.803	5.42535e-05
O14745	294	S	Na(+)/H(+) exchange regulatory cofactor NHE-RF1 OS=Homo sapiens OX=9606 GN=SLC9A3R1 PE=1 SV=4	SLC9A3R1	0.999507	1.55e-05	106.89	3	S(0.027)AS(0.163)S(0.812)DT(0.999)S(1)EELNSQDSPPK	-0.092279	2	1.19	1.116	1.081	0.809	0.901	0.919	0.776	0.00641743
O14745	299	S	Na(+)/H(+) exchange regulatory cofactor NHE-RF1 OS=Homo sapiens OX=9606 GN=SLC9A3R1 PE=1 SV=4	SLC9A3R1	0.999132	4.87e-20	171.42	3	S(0.069)AS(0.675)S(0.239)DT(0.016)S(0.001)EELNS(0.999)QDS(0.001)PPK	-0.094482	3	1.06	0.895	1.016	1.069	0.966	1.05	1.038	0.546597
O14757	331	S	Serine/threonine-protein kinase Chk1 OS=Homo sapiens OX=9606 GN=CHEK1 PE=1 SV=2	CHEK1	0.830846	0.00347837	63.894	3	T(0.001)GLS(0.001)LWDT(0.131)S(0.831)PS(0.03)Y(0.005)IDK	2.6939	1	0.845	0.91	0.911	1.173	1.207	1.197	1.342	0.000361905
O14757	286	S	Serine/threonine-protein kinase Chk1 OS=Homo sapiens OX=9606 GN=CHEK1 PE=1 SV=2	CHEK1	0.985479	2.52e-09	140.46	3	VTSGGVSES(0.985)PS(0.014)GFSK	0.40201	1	0.699	0.746	0.704	1.287	1.331	1.247	1.799	3.01957e-05
O14777	44	S	Kinetochore protein NDC80 homolog OS=Homo sapiens OX=9606 GN=NDC80 PE=1 SV=1	NDC80	0.975564	0.00693123	54.898	3	LS(0.976)INKPT(0.018)S(0.006)ER	-0.36412	1	0.598	0.535	0.616	0.889	0.89	0.91	1.537	0.000582048
O14786	921	S	Neuropilin-1 OS=Homo sapiens OX=9606 GN=NRP1 PE=1 SV=3	NRP1	0.99805	3.29e-05	110.38	2	DKLNTQST(0.002)YS(0.998)EA	-0.62766	1	0.805	0.787	0.772	1.231	1.171	1.163	1.508	4.51915e-05
O14828	32	S	Secretory carrier-associated membrane protein 3 OS=Homo sapiens OX=9606 GN=SCAMP3 PE=1 SV=3	SCAMP3	0.999996	0.000921148	76.274	4	DGGNPFAEPSELDNPFQDPAVIQHRPS(1)R	0.58938	1
O14828	76	S	Secretory carrier-associated membrane protein 3 OS=Homo sapiens OX=9606 GN=SCAMP3 PE=1 SV=3	SCAMP3	0.980723	0.000988869	85.958	2	KLS(0.981)PT(0.019)EPK	0.42737	5	0.964	1.04	0.916	1.157	1.117	1.178	1.182	0.0136204
O14867	196	S	Transcription regulator protein BACH1 OS=Homo sapiens OX=9606 GN=BACH1 PE=1 SV=2	BACH1	0.999931	1.04e-08	115.42	3	AS(1)PPLQDSASQTYESMCLEK	-1.9497	1	0.98	0.968	1.089	1.182	1.17	1.247	1.185	0.0156076
O14867	417	S	Transcription regulator protein BACH1 OS=Homo sapiens OX=9606 GN=BACH1 PE=1 SV=2	BACH1	1	8.92e-14	141.37	3	GFWSDICSTDTPCQMQLS(1)PAVAK	-0.51187	1	1.229	1.109	1.094	1.005	1.197	1.083	0.957	0.511863
O14867	688	S	Transcription regulator protein BACH1 OS=Homo sapiens OX=9606 GN=BACH1 PE=1 SV=2	BACH1	0.979279	0.00423062	65.842	2	GNS(0.979)EPGY(0.021)AR	-1.5159	1	0.88	1.075	0.953	1.356	1.171	1.319	1.323	0.0187741
O14867	445	S	Transcription regulator protein BACH1 OS=Homo sapiens OX=9606 GN=BACH1 PE=1 SV=2	BACH1	0.982554	0.0003063	90.689	2	IS(0.017)ES(0.983)PEPGQR	0.01875	2	0.811	0.866	0.849	1.116	1.236	1.125	1.376	0.0011166
O14879	237	S	Interferon-induced protein with tetratricopeptide repeats 3 OS=Homo sapiens OX=9606 GN=IFIT3 PE=1 SV=1	IFIT3	0.995064	7.76e-20	158.06	4	EAEGEQFVEEALEKS(0.995)PCQT(0.005)DVLR	-0.39619	1	0.811	0.908	0.749	1.103	1.422	1.264	1.535	0.00985201
O14879	203	S	Interferon-induced protein with tetratricopeptide repeats 3 OS=Homo sapiens OX=9606 GN=IFIT3 PE=1 SV=1	IFIT3	1	2.68e-06	126.63	3	QAIELS(1)PDNQYVK	1.4055	1	0.603	0.625	0.448	1.593	1.479	1.472	2.711	0.000750386
O14907	61	S	Tax1-binding protein 3 OS=Homo sapiens OX=9606 GN=TAX1BP3 PE=1 SV=2	TAX1BP3	1	8.11e-13	145.88	3	VS(1)EGGPAEIAGLQIGDK	1.4203	1	0.779	0.746	0.767	1.493	1.476	1.533	1.964	2.35536e-06
O14908	232	S	PDZ domain-containing protein GIPC1 OS=Homo sapiens OX=9606 GN=GIPC1 PE=1 SV=2	GIPC1	0.999285	8.2e-05	90.397	3	S(0.001)AGGRPGS(0.999)GPQLGTGR	-0.28613	1	0.688	0.705	0.593	1.244	1.308	1.372	1.976	0.000362346
O14920	672	S	Inhibitor of nuclear factor kappa-B kinase subunit beta OS=Homo sapiens OX=9606 GN=IKBKB PE=1 SV=1	IKBKB	0.955914	2.21e-08	145.69	3	GPVS(0.039)GS(0.956)PDS(0.005)MNASR	-1.3857	4	0.874	0.824	0.801	1.182	1.259	1.215	1.463	0.000269282
O14920	675	S	Inhibitor of nuclear factor kappa-B kinase subunit beta OS=Homo sapiens OX=9606 GN=IKBKB PE=1 SV=1	IKBKB	0.972586	0.0298529	52.823	2	GPVS(0.112)GS(0.885)PDS(0.973)MNAS(0.031)R	4.233	1
O14924	172	S	Regulator of G-protein signaling 12 OS=Homo sapiens OX=9606 GN=RGS12 PE=1 SV=1	RGS12	0.988308	0.000648124	87.568	2	S(0.009)LS(0.988)ES(0.003)AATR	0.50785	1	0.691	0.593	0.412	0.89	0.958	1.046	1.706	0.0258027
O14929	361	S	Histone acetyltransferase type B catalytic subunit OS=Homo sapiens OX=9606 GN=HAT1 PE=1 SV=1	HAT1	0.997101	0.00897732	55.549	3	RLIS(0.997)PY(0.003)K	-0.23245	2	0.807	0.756	0.768	1.534	1.453	1.491	1.921	1.30612e-05
O14936	313	S	Peripheral plasma membrane protein CASK OS=Homo sapiens OX=9606 GN=CASK PE=1 SV=3	CASK	0.86323	0.00102968	70.089	3	GAVLAAVS(0.863)S(0.137)HK	0.56388	1
O14936	582	S	Peripheral plasma membrane protein CASK OS=Homo sapiens OX=9606 GN=CASK PE=1 SV=3	CASK	0.999397	1.09e-09	146.78	3	TQSSSCERDS(0.999)PS(0.001)TSR	0.22616	2	0.956	1	0.83	1.243	1.281	1.517	1.45	0.0113607
P19105	19	S	Myosin regulatory light chain 12A OS=Homo sapiens OX=9606 GN=MYL12A PE=1 SV=2	MYL12A	1	0	506.42	3	AT(1)S(1)NVFAMFDQSQIQEFK	0.27762	22	0.337	0.312	0.247	0.881	0.854	0.924	2.968	0.000338525
P19105	28	S	Myosin regulatory light chain 12A OS=Homo sapiens OX=9606 GN=MYL12A PE=1 SV=2	MYL12A	0.948779	5.03e-123	338.67	2	AT(0.997)S(0.054)NVFAMFDQS(0.949)QIQEFK	0.23197	1	0.142	0.125	0.037	0.368	0.387	0.424	3.878	0.0249045
O14974	299	S	Protein phosphatase 1 regulatory subunit 12A OS=Homo sapiens OX=9606 GN=PPP1R12A PE=1 SV=1	PPP1R12A	0.999979	1.51e-72	268.25	4	DKKS(1)PLIESTANMDNNQSQK	-0.74355	4	0.899	0.827	0.795	1.166	1.123	1.281	1.416	0.00286161
O14974	422	S	Protein phosphatase 1 regulatory subunit 12A OS=Homo sapiens OX=9606 GN=PPP1R12A PE=1 SV=1	PPP1R12A	1	0.00147213	74.611	2	IS(1)PKEEER	0.037817	5	0.708	0.647	0.67	1.484	1.515	1.474	2.209	8.59653e-06
O14974	432	S	Protein phosphatase 1 regulatory subunit 12A OS=Homo sapiens OX=9606 GN=PPP1R12A PE=1 SV=1	PPP1R12A	0.970851	7.38e-05	114.76	2	KDES(0.971)PAT(0.029)WR	-1.2558	2	0.662	0.667	0.638	1.659	1.571	1.645	2.478	1.99151e-06
O14974	445	S	Protein phosphatase 1 regulatory subunit 12A OS=Homo sapiens OX=9606 GN=PPP1R12A PE=1 SV=1	PPP1R12A	0.978605	5.06e-17	171.85	2	KT(0.021)GS(0.979)YGALAEITASK	-0.61977	4	0.766	0.722	0.708	1.158	1.097	1.197	1.572	0.00020088
O14974	507	S	Protein phosphatase 1 regulatory subunit 12A OS=Homo sapiens OX=9606 GN=PPP1R12A PE=1 SV=1	PPP1R12A	0.991576	1.6e-07	145.23	2	RLAS(0.992)T(0.639)S(0.369)DIEEK	-0.23246	3	0.878	0.74	0.789	1.294	1.343	1.4	1.677	0.000693552
O14974	509	S	Protein phosphatase 1 regulatory subunit 12A OS=Homo sapiens OX=9606 GN=PPP1R12A PE=1 SV=1	PPP1R12A	0.958572	3.09e-05	123.2	3	RLAS(0.646)T(0.395)S(0.959)DIEEK	-0.1176	2	0.793	0.623	0.67	1.171	1.208	1.289	1.758	0.00177791
O14974	479	S	Protein phosphatase 1 regulatory subunit 12A OS=Homo sapiens OX=9606 GN=PPP1R12A PE=1 SV=1	PPP1R12A	0.756415	0.0125313	55.046	2	LS(0.056)S(0.187)S(0.756)LDNK	1.235	1	0.848	0.911	0.853	1.048	1.03	0.963	1.164	0.0117024
O14974	862	S	Protein phosphatase 1 regulatory subunit 12A OS=Homo sapiens OX=9606 GN=PPP1R12A PE=1 SV=1	PPP1R12A	0.999978	2.67e-98	298.33	4	STGVSFWTQDS(1)DENEQEQQS(0.994)DT(0.006)EEGSNKK	-0.64025	3	0.929	0.946	0.903	1.173	1.16	1.21	1.275	0.000193654
O14974	871	S	Protein phosphatase 1 regulatory subunit 12A OS=Homo sapiens OX=9606 GN=PPP1R12A PE=1 SV=1	PPP1R12A	0.99355	5.22e-114	309.63	4	STGVSFWTQDS(1)DENEQEQQS(0.994)DT(0.006)EEGSNKK	-0.64025	7	0.949	0.985	0.949	1.184	1.173	1.213	1.238	0.00017845
O14974	910	S	Protein phosphatase 1 regulatory subunit 12A OS=Homo sapiens OX=9606 GN=PPP1R12A PE=1 SV=1	PPP1R12A	0.981901	9.77e-08	147.26	2	S(0.007)GS(0.982)YS(0.011)YLEER	-0.031083	2	1.169	1.228	1.1	1.107	1.052	1.159	0.949	0.284618
O14974	903	S	Protein phosphatase 1 regulatory subunit 12A OS=Homo sapiens OX=9606 GN=PPP1R12A PE=1 SV=1	PPP1R12A	0.999374	0.00596485	71.692	2	Y(0.001)DS(0.999)LLGR	-0.3416	1	0.781	0.649	0.697	0.895	0.882	0.901	1.259	0.0126739
O14976	826	S	Cyclin-G-associated kinase OS=Homo sapiens OX=9606 GN=GAK PE=1 SV=2	GAK	0.999999	1.77e-25	181.78	3	ESESALMEDRDES(1)EVS(1)DEGGSPISSEGQEPR	0.19879	4	1.086	1.065	1.066	0.982	1.041	1.092	0.968	0.35036
O14976	829	S	Cyclin-G-associated kinase OS=Homo sapiens OX=9606 GN=GAK PE=1 SV=2	GAK	0.999997	1.77e-25	181.78	4	ESESALMEDRDES(1)EVS(1)DEGGSPISSEGQEPR	-0.39116	4	1.086	1.065	1.066	0.982	1.041	1.092	0.968	0.35036
O14976	834	S	Cyclin-G-associated kinase OS=Homo sapiens OX=9606 GN=GAK PE=1 SV=2	GAK	0.986083	0.000103044	104.86	4	ESESALMEDRDES(1)EVS(1)DEGGS(0.986)PIS(0.011)S(0.003)EGQEPR	-0.96538	1	1.047	1.008	1.157	1.077	1.092	1.101	1.018	0.662807
O14976	780	S	Cyclin-G-associated kinase OS=Homo sapiens OX=9606 GN=GAK PE=1 SV=2	GAK	0.894059	1.32e-11	142.06	4	QPGSTAQYDAGAGSPEAEPT(0.001)DS(0.024)DS(0.894)PPS(0.058)S(0.018)S(0.005)ADASR	-0.26313	1	1.018	0.88	0.794	0.955	0.803	1.139	1.076	0.610335
O14978	166	S	Zinc finger protein 263 OS=Homo sapiens OX=9606 GN=ZNF263 PE=1 SV=2	ZNF263	0.927133	0.00745335	55.437	3	LEPMET(0.073)ERS(0.927)PGPR	-0.067663	1	0.993	0.954	0.954	1.131	1.1	1.176	1.174	0.00241197
O14979	241	S	Heterogeneous nuclear ribonucleoprotein D-like OS=Homo sapiens OX=9606 GN=HNRNPDL PE=1 SV=3	HNRNPDL	0.985349	9.57e-25	202.41	2	VFVGGLS(0.985)PDT(0.013)S(0.002)EEQIK	0.96425	2	1.041	0.988	0.98	1.153	1.079	1.172	1.131	0.0175759
O14980	1055	S	Exportin-1 OS=Homo sapiens OX=9606 GN=XPO1 PE=1 SV=1	XPO1	1	8.41e-09	119.32	3	QMS(1)VPGIFNPHEIPEEMCD	2.4348	2	1.263	1.228	1.029	0.97	0.959	1.064	0.85	0.0916838
O14981	234	S	TATA-binding protein-associated factor 172 OS=Homo sapiens OX=9606 GN=BTAF1 PE=1 SV=2	BTAF1	0.789727	0.000729158	73.574	4	DAVET(0.009)NEKS(0.79)NDS(0.63)T(0.571)DGEPEEK	-0.65843	1
O15013	198	S	Rho guanine nucleotide exchange factor 10 OS=Homo sapiens OX=9606 GN=ARHGEF10 PE=1 SV=4	ARHGEF10	0.757335	0.000115518	89.201	3	QPNS(0.757)LS(0.237)S(0.006)EEPPTSEDQVGR	-0.062597	1	1.055	1.074	0.909	1.117	0.924	1.071	1.024	0.778034
O15013	1232	S	Rho guanine nucleotide exchange factor 10 OS=Homo sapiens OX=9606 GN=ARHGEF10 PE=1 SV=4	ARHGEF10	0.97371	5.3e-06	99.387	3	S(0.026)RDS(0.974)LAPGPEPQDEDQK	0.78121	1	0.945	0.842	0.761	1.023	0.942	1.031	1.176	0.0747165
O15013	379	S	Rho guanine nucleotide exchange factor 10 OS=Homo sapiens OX=9606 GN=ARHGEF10 PE=1 SV=4	ARHGEF10	0.965029	7.2e-05	107.35	3	T(0.035)KS(0.965)LIAQDHR	0.011981	1	0.562	0.549	0.447	1.218	1.008	1.165	2.177	0.00108411
O15013	59	S	Rho guanine nucleotide exchange factor 10 OS=Homo sapiens OX=9606 GN=ARHGEF10 PE=1 SV=4	ARHGEF10	1	4.36e-48	220.64	3	YDTNNNEEEEGEQFDFDS(1)GDEIPEADR	-0.49971	2	0.975	0.979	0.939	1.01	0.976	1.065	1.055	0.139637
O15014	1055	S	Zinc finger protein 609 OS=Homo sapiens OX=9606 GN=ZNF609 PE=1 SV=2	ZNF609	0.989434	0.000353328	99.752	2	APS(0.989)LT(0.011)DLVK	-0.81187	1	1.358	1.285	1.375	1.122	1.011	1.118	0.809	0.00602248
O15014	576	S	Zinc finger protein 609 OS=Homo sapiens OX=9606 GN=ZNF609 PE=1 SV=2	ZNF609	0.996133	0.000158356	82.259	3	LVEPHS(0.996)PS(0.979)PS(0.018)S(0.006)K	1.7532	1	0.907	1.066	0.912	1.015	1.2	1.109	1.152	0.118472
O15014	578	S	Zinc finger protein 609 OS=Homo sapiens OX=9606 GN=ZNF609 PE=1 SV=2	ZNF609	0.979202	0.000158356	82.259	3	LVEPHS(0.996)PS(0.979)PS(0.018)S(0.006)K	1.7532	1	0.907	1.066	0.912	1.015	1.2	1.109	1.152	0.118472
O15014	491	S	Zinc finger protein 609 OS=Homo sapiens OX=9606 GN=ZNF609 PE=1 SV=2	ZNF609	1	8.95e-16	165.66	4	NCPS(1)PVLIDCPHPNCNK	-0.6893	2	1.039	1.029	1.015	1.18	1.162	1.224	1.157	0.000991316
O15014	467	S	Zinc finger protein 609 OS=Homo sapiens OX=9606 GN=ZNF609 PE=1 SV=2	ZNF609	0.808318	0.00154439	70.452	3	T(0.318)NS(0.808)MGS(0.828)AT(0.046)GPLPGTK	1.1098	1	0.98	1.01	1.058	1.048	0.901	1.043	0.982	0.725747
O15014	470	S	Zinc finger protein 609 OS=Homo sapiens OX=9606 GN=ZNF609 PE=1 SV=2	ZNF609	0.827939	0.00154439	70.452	3	T(0.318)NS(0.808)MGS(0.828)AT(0.046)GPLPGTK	1.1098	1	0.98	1.01	1.058	1.048	0.901	1.043	0.982	0.725747
O15014	842	S	Zinc finger protein 609 OS=Homo sapiens OX=9606 GN=ZNF609 PE=1 SV=2	ZNF609	0.78978	0.000223296	84.878	3	T(0.175)NS(0.79)PAY(0.288)S(0.748)DIS(0.999)DAGEDGEGK	-2.3751	1	0.882	0.941	0.981	1.073	0.985	1.103	1.127	0.0600713
O15014	849	S	Zinc finger protein 609 OS=Homo sapiens OX=9606 GN=ZNF609 PE=1 SV=2	ZNF609	0.999275	0.000223296	84.878	3	T(0.175)NS(0.79)PAY(0.288)S(0.748)DIS(0.999)DAGEDGEGK	-2.3751	1	0.882	0.941	0.981	1.073	0.985	1.103	1.127	0.0600713
O15018	1829	S	PDZ domain-containing protein 2 OS=Homo sapiens OX=9606 GN=PDZD2 PE=1 SV=4	PDZD2	0.926224	0.0349985	46.797	2	EQPLMPARS(0.926)PDS(0.074)K	1.7463	1	1.03	0.961	0.935	1.067	0.998	1.083	1.076	0.127453
O15020	2359	S	Spectrin beta chain, non-erythrocytic 2 OS=Homo sapiens OX=9606 GN=SPTBN2 PE=1 SV=3	SPTBN2	0.997455	0.0187225	50.827	3	AMT(0.003)MPPVS(0.997)PVGAEGPVVLR	-1.0808	1
O15021	1523	S	Microtubule-associated serine/threonine-protein kinase 4 OS=Homo sapiens OX=9606 GN=MAST4 PE=1 SV=4	MAST4	1	5.63e-05	101.15	3	QES(1)VDDLDRDK	-0.018641	1	0.851	0.773	0.764	1.228	1.226	1.21	1.534	0.000239445
O15021	1438	S	Microtubule-associated serine/threonine-protein kinase 4 OS=Homo sapiens OX=9606 GN=MAST4 PE=1 SV=4	MAST4	0.989394	0.00024233	79.004	3	S(0.011)AEPPRS(0.989)PLLK	0.79373	1	1.267	1.087	1.268	0.827	0.949	0.841	0.723	0.00843497
O15021	1370	S	Microtubule-associated serine/threonine-protein kinase 4 OS=Homo sapiens OX=9606 GN=MAST4 PE=1 SV=4	MAST4	0.999983	0.000465813	75.695	2	S(1)AGNIPLSPLAR	0.021424	1	0.812	0.803	0.776	1.377	1.274	1.308	1.656	4.56885e-05
O15021	2520	S	Microtubule-associated serine/threonine-protein kinase 4 OS=Homo sapiens OX=9606 GN=MAST4 PE=1 SV=4	MAST4	0.817103	0.00157945	86.898	2	S(0.137)DS(0.817)LPS(0.046)FR	1.975	1	1.588	1.38	1.602	0.936	0.941	1.005	0.631	0.00100922
O15021	1309	S	Microtubule-associated serine/threonine-protein kinase 4 OS=Homo sapiens OX=9606 GN=MAST4 PE=1 SV=4	MAST4	0.96611	0.0273881	51.193	2	S(0.966)PT(0.032)PS(0.001)YR	-0.15755	1	1.127	1.054	1.115	0.969	1.059	1.05	0.934	0.121529
O15021	1822	S	Microtubule-associated serine/threonine-protein kinase 4 OS=Homo sapiens OX=9606 GN=MAST4 PE=1 SV=4	MAST4	0.984274	6.24e-19	159.01	3	T(0.015)ELPS(0.984)PES(0.001)AQSPSPSGDVR	-0.28919	3	1.057	1.049	0.947	0.911	0.999	0.872	0.911	0.155955
O15021	1391	S	Microtubule-associated serine/threonine-protein kinase 4 OS=Homo sapiens OX=9606 GN=MAST4 PE=1 SV=4	MAST4	0.838759	0.000137915	89.231	2	TPSPTPQPT(0.161)S(0.839)PQR	-0.062757	1	1.211	1.058	1.176	0.985	1.019	1.162	0.919	0.259189
O15027	2081	S	Protein transport protein Sec16A OS=Homo sapiens OX=9606 GN=SEC16A PE=1 SV=4	SEC16A	0.999965	6.36e-06	101.3	3	ADSGPTQPPLS(1)LS(1)PAPETK	-1.7646	2	1.18	1.205	1.227	1.033	0.857	1.14	0.839	0.0967736
O15027	2083	S	Protein transport protein Sec16A OS=Homo sapiens OX=9606 GN=SEC16A PE=1 SV=4	SEC16A	0.999703	2.47e-16	160.36	3	ADSGPTQPPLS(1)LS(1)PAPETK	-1.7646	5	1.229	1.269	1.264	0.994	0.958	1.175	0.831	0.0412549
O15027	122	S	Protein transport protein Sec16A OS=Homo sapiens OX=9606 GN=SEC16A PE=1 SV=4	SEC16A	0.943906	0.00164864	70.983	3	AHAS(0.944)PFS(0.056)GALTPSAPPGPEMNR	-3.3108	2	1	0.936	0.991	1.092	1.194	1.184	1.186	0.00850016
O15027	1069	S	Protein transport protein Sec16A OS=Homo sapiens OX=9606 GN=SEC16A PE=1 SV=4	SEC16A	1	5.19e-09	124	4	AQQELVPPQQQAS(1)PPQLPK	-1.2905	5	1.27	1.077	1.222	1.18	1.012	1.147	0.936	0.388063
O15027	1305	S	Protein transport protein Sec16A OS=Homo sapiens OX=9606 GN=SEC16A PE=1 SV=4	SEC16A	1	0.000117661	87.083	4	REHS(1)AFGDRPEK	0.30475	3	1.294	1.369	1.163	0.824	0.889	0.889	0.68	0.00208329
O15027	1327	S	Protein transport protein Sec16A OS=Homo sapiens OX=9606 GN=SEC16A PE=1 SV=4	SEC16A	0.978836	1.32e-19	155.56	5	FT(0.021)GS(0.979)FDDDPDPHRDPYGEEVDRR	0.23458	7	1.104	1.067	1.039	1.008	0.976	1.048	0.945	0.102134
O15027	342	S	Protein transport protein Sec16A OS=Homo sapiens OX=9606 GN=SEC16A PE=1 SV=4	SEC16A	1	0.00879033	66.692	2	GDS(1)PENR	0.026032	1	1.356	1.066	0.899	1.333	1.253	0.948	1.064	0.699521
O15027	589	S	Protein transport protein Sec16A OS=Homo sapiens OX=9606 GN=SEC16A PE=1 SV=4	SEC16A	0.81492	0.000223378	96.098	4	GS(0.055)VS(0.815)QPS(0.502)T(0.507)PS(0.507)PPKPT(0.651)GIFQT(0.664)S(0.274)ANS(0.007)S(0.019)FEPVK	-1.3137	4	1.18	1.151	1.196	1.208	1.071	1.201	0.987	0.734881
O15027	595	S	Protein transport protein Sec16A OS=Homo sapiens OX=9606 GN=SEC16A PE=1 SV=4	SEC16A	0.903118	3.24e-08	129.5	5	GS(0.203)VS(0.779)QPS(0.483)T(0.559)PS(0.903)PPKPT(0.025)GIFQT(0.011)S(0.011)ANS(0.013)S(0.013)FEPVK	0.031687	6	1.199	1.179	1.187	1.128	1.077	1.135	0.937	0.0192303
O15027	314	S	Protein transport protein Sec16A OS=Homo sapiens OX=9606 GN=SEC16A PE=1 SV=4	SEC16A	1	7.11e-06	127.27	3	IVNHWAS(1)PELR	0.66265	1	1.176	0.858	0.858	1.209	1.109	1.2	1.216	0.130052
O15027	1964	S	Protein transport protein Sec16A OS=Homo sapiens OX=9606 GN=SEC16A PE=1 SV=4	SEC16A	1	8.06e-71	268.25	2	LLPSAPQTLPDGPLAS(1)PAR	0.16244	3	1.115	1.019	1.086	1.149	1.115	1.249	1.091	0.115427
O15027	569	S	Protein transport protein Sec16A OS=Homo sapiens OX=9606 GN=SEC16A PE=1 SV=4	SEC16A	0.861986	2.83e-24	170.1	3	QIDS(0.138)S(0.862)PVGGETDETTVSQNYR	0.22327	2	1.21	1.367	1.289	1.302	1.036	1.194	0.914	0.282439
O15027	1437	S	Protein transport protein Sec16A OS=Homo sapiens OX=9606 GN=SEC16A PE=1 SV=4	SEC16A	0.757299	3.34e-34	197.98	4	SNFSSGPGFPEYGYPADTVWPAMEQVS(0.216)S(0.757)RPT(0.322)S(0.705)PEK	0.29506	2	1.13	1.039	1.084	1.128	1.06	1.166	1.031	0.457455
O15027	29	S	Protein transport protein Sec16A OS=Homo sapiens OX=9606 GN=SEC16A PE=1 SV=4	SEC16A	0.947473	8.46e-11	150.46	2	SVFWAS(0.053)S(0.947)PYR	-0.0049759	1	0.908	0.91	0.938	1.3	1.448	1.364	1.492	0.000264597
O15027	1347	S	Protein transport protein Sec16A OS=Homo sapiens OX=9606 GN=SEC16A PE=1 SV=4	SEC16A	1	0.00231058	65.179	2	S(1)VHS(1)EHS(1)AR	1.0509	3	1.159	1.072	1.015	1.071	1.013	0.945	0.933	0.261629
O15027	1350	S	Protein transport protein Sec16A OS=Homo sapiens OX=9606 GN=SEC16A PE=1 SV=4	SEC16A	1	0.00468647	60.49	2	S(1)VHS(1)EHS(1)AR	1.0509	2	1.18	1.093	1.035	1.074	1.017	0.891	0.901	0.192305
O15027	1353	S	Protein transport protein Sec16A OS=Homo sapiens OX=9606 GN=SEC16A PE=1 SV=4	SEC16A	1	0.0329645	47.062	2	S(1)VHS(1)EHS(1)AR	1.0509	1	1.153	1.217	1.013	0.974	0.955	0.903	0.837	0.0409857
O15027	1223	S	Protein transport protein Sec16A OS=Homo sapiens OX=9606 GN=SEC16A PE=1 SV=4	SEC16A	0.936653	0.000681181	74.392	2	YPEPERPS(0.063)S(0.937)R	0.12274	4	1.071	1.061	1.015	0.668	0.719	0.719	0.669	0.000170024
O15031	1570	S	Plexin-B2 OS=Homo sapiens OX=9606 GN=PLXNB2 PE=1 SV=3	PLXNB2	1	4.05e-06	103.84	3	VGVSQQPEDS(1)QQDLPGER	-0.65555	1	1.059	0.926	1.059	0.999	1.167	1.179	1.099	0.251758
O15033	337	S	Apoptosis-resistant E3 ubiquitin protein ligase 1 OS=Homo sapiens OX=9606 GN=AREL1 PE=1 SV=3	AREL1	0.971728	8.35e-14	140.38	4	RPS(0.71)T(0.29)AVDEEDEDS(0.972)PS(0.028)ECHTPEK	0.26058	2	0.999	0.918	1.013	1.207	1.295	1.345	1.313	0.00352358
O15037	10	S	Protein KHNYN OS=Homo sapiens OX=9606 GN=KHNYN PE=1 SV=3	KHNYN	1	1.17e-28	178.22	3	PAS(1)PDRFAVSAEAENK	-0.12271	1
O15037	359	S	Protein KHNYN OS=Homo sapiens OX=9606 GN=KHNYN PE=1 SV=3	KHNYN	1	0.000317834	79.237	3	VPS(1)PPPAPEPPWHCGDR	0.5672	1	1.042	1	0.858	1.103	1.08	1.121	1.139	0.0900369
O15040	448	S	Tectonin beta-propeller repeat-containing protein 2 OS=Homo sapiens OX=9606 GN=TECPR2 PE=1 SV=4	TECPR2	1	0.000437592	78.837	3	FNAIS(1)S(1)EDFDQELVVKPIK	1.0168	2	1.181	1.26	1.115	1.023	1.194	1.285	0.985	0.819383
O15040	449	S	Tectonin beta-propeller repeat-containing protein 2 OS=Homo sapiens OX=9606 GN=TECPR2 PE=1 SV=4	TECPR2	1	0.000437592	78.837	3	FNAIS(1)S(1)EDFDQELVVKPIK	1.0168	2	1.181	1.26	1.115	1.023	1.194	1.285	0.985	0.819383
O15042	67	S	U2 snRNP-associated SURP motif-containing protein OS=Homo sapiens OX=9606 GN=U2SURP PE=1 SV=2	U2SURP	0.99963	0.000108017	90.367	2	ESLCDS(1)PHQNLSR	0.48975	3	0.783	0.899	0.848	0.994	0.867	1.022	1.14	0.115605
O15042	236	S	U2 snRNP-associated SURP motif-containing protein OS=Homo sapiens OX=9606 GN=U2SURP PE=1 SV=2	U2SURP	0.835526	9.19e-05	91.812	2	FEPPQS(0.836)DS(0.164)DGQR	0.0045907	1	0.919	0.831	0.79	1.338	1.235	1.369	1.552	0.00125714
O15042	485	S	U2 snRNP-associated SURP motif-containing protein OS=Homo sapiens OX=9606 GN=U2SURP PE=1 SV=2	U2SURP	0.977925	1.25e-10	155.56	3	LYSILQGDS(0.978)PT(0.022)K	0.74488	2	0.95	0.919	0.929	1.192	1.124	1.215	1.262	0.000791744
O15042	946	S	U2 snRNP-associated SURP motif-containing protein OS=Homo sapiens OX=9606 GN=U2SURP PE=1 SV=2	U2SURP	1	0.00891029	57.348	3	VKS(1)PS(1)PK	0.30081	2	0.833	0.81	0.817	1.313	1.179	1.314	1.547	0.000297333
O15042	948	S	U2 snRNP-associated SURP motif-containing protein OS=Homo sapiens OX=9606 GN=U2SURP PE=1 SV=2	U2SURP	1	0.00891029	57.348	3	VKS(1)PS(1)PK	0.30081	2	0.833	0.81	0.817	1.313	1.179	1.314	1.547	0.000297333
O15042	788	S	U2 snRNP-associated SURP motif-containing protein OS=Homo sapiens OX=9606 GN=U2SURP PE=1 SV=2	U2SURP	1	7.97e-46	216.54	4	WELFDQHEES(1)EEEENQNQEEES(1)EDEEDTQSSK	1.9463	1	1.208	1.025	1.127	1.077	1.015	1.122	0.957	0.483787
O15042	800	S	U2 snRNP-associated SURP motif-containing protein OS=Homo sapiens OX=9606 GN=U2SURP PE=1 SV=2	U2SURP	0.999912	7.97e-46	216.54	4	WELFDQHEES(1)EEEENQNQEEES(1)EDEEDTQSSK	1.9463	1	1.208	1.025	1.127	1.077	1.015	1.122	0.957	0.483787
O15047	508	S	Histone-lysine N-methyltransferase SETD1A OS=Homo sapiens OX=9606 GN=SETD1A PE=1 SV=3	SETD1A	0.996387	0.00071944	79.382	3	FS(0.003)FLAS(0.996)DT(0.999)EEEEENS(0.001)S(0.001)MVLGAR	-0.87418	1	1.113	0.928	1.146	0.96	1.155	1.097	1.008	0.920967
O15047	915	S	Histone-lysine N-methyltransferase SETD1A OS=Homo sapiens OX=9606 GN=SETD1A PE=1 SV=3	SETD1A	0.791375	5.28e-16	153.83	3	RPRPS(0.791)T(0.209)PAEEDEDDPEQEK	-0.35433	3	1.008	1.07	0.97	1.316	1.367	1.387	1.335	0.000881614
O15047	459	S	Histone-lysine N-methyltransferase SETD1A OS=Homo sapiens OX=9606 GN=SETD1A PE=1 SV=3	SETD1A	0.903291	0.00578545	69.602	2	T(0.097)S(0.903)PRPAS(1)PAR	0.34699	1	0.904	0.801	0.902	1.245	0.961	1.502	1.422	0.0674817
O15047	464	S	Histone-lysine N-methyltransferase SETD1A OS=Homo sapiens OX=9606 GN=SETD1A PE=1 SV=3	SETD1A	0.999974	0.00578545	69.602	2	T(0.097)S(0.903)PRPAS(1)PAR	0.34699	2	0.851	0.779	0.884	1.204	1.048	1.224	1.383	0.00641966
O15055	977	S	Period circadian protein homolog 2 OS=Homo sapiens OX=9606 GN=PER2 PE=1 SV=2	PER2	0.999468	0.00735375	57.203	2	AS(0.999)PPLFQS(0.001)R	0.28078	1	1.162	1.157	1.304	0.925	0.93	0.924	0.767	0.00254997
O15056	1191	S	Synaptojanin-2 OS=Homo sapiens OX=9606 GN=SYNJ2 PE=1 SV=3	SYNJ2	0.999997	3.21e-06	101.42	2	GGAS(1)EEALSAVAPR	-0.18668	2	1.489	1.415	1.407	0.848	0.84	0.823	0.582	1.12997e-05
O15061	384	S	Synemin OS=Homo sapiens OX=9606 GN=SYNM PE=1 SV=2	SYNM	0.977206	0.000345951	81.327	2	GS(0.977)QT(0.017)GT(0.003)S(0.003)IGGDAR	-0.60442	1	0.778	0.795	0.75	0.944	1.085	1.055	1.328	0.00353188
O15061	653	S	Synemin OS=Homo sapiens OX=9606 GN=SYNM PE=1 SV=2	SYNM	0.964062	6.5e-21	177.69	3	QFT(0.036)QS(0.964)PETEASADSFPDTK	-0.28284	1	0.668	0.567	0.637	1.169	1.186	1.224	1.912	0.000210628
O15061	1049	S	Synemin OS=Homo sapiens OX=9606 GN=SYNM PE=1 SV=2	SYNM	0.999999	5.96e-105	306.99	2	SPAPGS(1)PDEEGGAEAPAAGIR	0.54091	2	0.729	0.74	0.611	1.028	1.079	1.158	1.57	0.00301566
O15061	1435	S	Synemin OS=Homo sapiens OX=9606 GN=SYNM PE=1 SV=2	SYNM	0.999921	8.03e-08	119.23	3	TFVLAGSADS(1)PELGK	-0.40317	1	0.67	0.64	0.679	1.196	1.309	1.27	1.898	3.68471e-05
O15062	234	S	Zinc finger and BTB domain-containing protein 5 OS=Homo sapiens OX=9606 GN=ZBTB5 PE=1 SV=1	ZBTB5	0.999986	0.000404311	85.813	2	EEFFS(1)PDSLK	0.31938	1
O15063	723	S	Granule associated Rac and RHOG effector protein 1 OS=Homo sapiens OX=9606 GN=GARRE1 PE=1 SV=2	GARRE1	1	5.42e-09	118.43	4	APQAGAHTPLTPQPGLAPQQQS(1)PK	0.51634	1	0.877	0.93	0.78	1.218	1.157	1.067	1.33	0.0112748
O15075	330	S	Serine/threonine-protein kinase DCLK1 OS=Homo sapiens OX=9606 GN=DCLK1 PE=1 SV=2	DCLK1	0.837344	0.000169082	88.09	3	S(0.144)GKS(0.837)PS(0.02)PS(0.065)PT(0.783)S(0.135)PGS(0.016)LR	-0.031263	1	0.993	0.883	1.044	1.298	0.936	1.373	1.235	0.196932
O15075	307	S	Serine/threonine-protein kinase DCLK1 OS=Homo sapiens OX=9606 GN=DCLK1 PE=1 SV=2	DCLK1	0.772033	3.33e-08	120.42	3	S(0.218)KS(0.772)PAS(0.007)T(0.002)SSVNGTPGSQLSTPR	0.39922	2	1.055	0.999	1.124	1.204	1.178	1.234	1.138	0.0237236
O15075	294	S	Serine/threonine-protein kinase DCLK1 OS=Homo sapiens OX=9606 GN=DCLK1 PE=1 SV=2	DCLK1	0.991497	0.0214693	51.286	2	S(0.991)T(0.554)T(0.449)KS(0.003)PGPS(0.002)RR	1.1168	2	0.789	0.708	0.808	0.873	1.315	1.2	1.47	0.0465237
O15085	150	S	Rho guanine nucleotide exchange factor 11 OS=Homo sapiens OX=9606 GN=ARHGEF11 PE=1 SV=1	ARHGEF11	0.999493	0.000125917	88.755	3	ITSVIPS(0.999)PPPPPPLPPPQR	1.2452	1	1.216	1.236	1.171	1.065	1.107	1.012	0.879	0.0131918
O15085	589	S	Rho guanine nucleotide exchange factor 11 OS=Homo sapiens OX=9606 GN=ARHGEF11 PE=1 SV=1	ARHGEF11	0.977126	4.77e-20	183.73	2	LS(0.977)T(0.024)GS(0.999)FPEDLLESDSSR	-0.66266	5	1.013	1.037	1.098	1.123	0.993	1.103	1.023	0.660337
O15085	592	S	Rho guanine nucleotide exchange factor 11 OS=Homo sapiens OX=9606 GN=ARHGEF11 PE=1 SV=1	ARHGEF11	0.99909	3.72e-15	154.01	2	LS(0.977)T(0.024)GS(0.999)FPEDLLESDSSR	-0.66266	6	0.907	1.032	0.982	1.154	1.077	1.103	1.141	0.0355282
O15085	1519	S	Rho guanine nucleotide exchange factor 11 OS=Homo sapiens OX=9606 GN=ARHGEF11 PE=1 SV=1	ARHGEF11	0.999998	5.18e-12	142.72	3	NSHELGPCPEDGSDAPLEDSTADAAAS(1)PGP	2.7641	1
O15085	251	S	Rho guanine nucleotide exchange factor 11 OS=Homo sapiens OX=9606 GN=ARHGEF11 PE=1 SV=1	ARHGEF11	0.94063	7.18e-06	103.33	3	NS(0.001)VLS(0.061)DPGLDS(0.941)PRT(0.631)S(0.367)PVIMAR	0.13466	1	0.689	0.755	0.945	1.126	0.969	1.283	1.414	0.0482057
O15085	271	S	Rho guanine nucleotide exchange factor 11 OS=Homo sapiens OX=9606 GN=ARHGEF11 PE=1 SV=1	ARHGEF11	1	4.73e-48	232.18	3	RQGS(1)DAAVPSTGDQGVDQSPK	0.3993	3	1.024	0.966	0.958	0.949	0.913	1.005	0.973	0.464255
O15085	35	S	Rho guanine nucleotide exchange factor 11 OS=Homo sapiens OX=9606 GN=ARHGEF11 PE=1 SV=1	ARHGEF11	0.954732	0.00348028	63.436	3	QPS(0.955)DAS(0.045)ETTGLVQR	-2.3059	1
O15085	663	S	Rho guanine nucleotide exchange factor 11 OS=Homo sapiens OX=9606 GN=ARHGEF11 PE=1 SV=1	ARHGEF11	1	3.23e-05	98.507	3	S(1)LENPT(1)PPFTPK	1.6064	2	0.949	0.986	0.974	1.07	1.014	1.106	1.097	0.0296572
O15085	635	S	Rho guanine nucleotide exchange factor 11 OS=Homo sapiens OX=9606 GN=ARHGEF11 PE=1 SV=1	ARHGEF11	0.852081	2.12e-06	105.77	2	S(0.148)RS(0.852)DVDMDAAAEATR	3.0548	2	1.244	1.114	1.269	0.944	1.003	1	0.813	0.0101855
O15085	1478	S	Rho guanine nucleotide exchange factor 11 OS=Homo sapiens OX=9606 GN=ARHGEF11 PE=1 SV=1	ARHGEF11	0.961835	0.000316978	83.059	3	WT(0.038)DGS(0.962)LS(0.981)PPAKEPLAS(0.004)DS(0.015)R	-0.36153	1	1.048	0.948	1.131	1.243	1.209	1.283	1.194	0.0288826
O15085	1480	S	Rho guanine nucleotide exchange factor 11 OS=Homo sapiens OX=9606 GN=ARHGEF11 PE=1 SV=1	ARHGEF11	0.980551	0.000316978	83.059	3	WT(0.038)DGS(0.962)LS(0.981)PPAKEPLAS(0.004)DS(0.015)R	-0.36153	1	1.048	0.948	1.131	1.243	1.209	1.283	1.194	0.0288826
O15126	112	S	Secretory carrier-associated membrane protein 1 OS=Homo sapiens OX=9606 GN=SCAMP1 PE=1 SV=2	SCAMP1	1	0.000278844	79.089	3	EMQNLS(1)QHGR	1.4746	1	0.912	0.866	0.917	1.335	1.051	1.227	1.341	0.0162921
O15127	319	S	Secretory carrier-associated membrane protein 2 OS=Homo sapiens OX=9606 GN=SCAMP2 PE=1 SV=2	SCAMP2	0.864857	1.1e-23	203.29	2	AAS(0.865)S(0.135)AAQGAFQGN	1.046	3	1.069	1.11	1.168	0.89	0.906	0.96	0.823	0.00483483
O15131	3	S	Importin subunit alpha-6 OS=Homo sapiens OX=9606 GN=KPNA5 PE=1 SV=2	KPNA5	0.999911	0.000809223	42.338	2	AS(1)PGKDNYR	0.46034	1	0.938	0.752	0.824	1.162	1.035	1.206	1.354	0.0181223
O15143	310	S	Actin-related protein 2/3 complex subunit 1B OS=Homo sapiens OX=9606 GN=ARPC1B PE=1 SV=3	ARPC1B	0.793337	2.77e-16	160.21	4	KAS(0.793)S(0.185)EGGT(0.021)AAGAGLDSLHK	0.86757	2	1.147	1.086	1.16	1.054	1.073	1.206	0.982	0.702655
O15156	180	S	Zinc finger and BTB domain-containing protein 7B OS=Homo sapiens OX=9606 GN=ZBTB7B PE=1 SV=2	ZBTB7B	0.999995	5.16e-34	201.57	4	QYLEAFATATASGVPNGEDS(1)PPQVPLPPPPPPPPRPVAR	1.8357	3	1.133	1.051	0.923	1.074	1.095	1.16	1.071	0.32463
O15164	1025	S	Transcription intermediary factor 1-alpha OS=Homo sapiens OX=9606 GN=TRIM24 PE=1 SV=3	TRIM24	0.99996	6.8e-10	130.29	4	NESEDNKFS(1)DDS(1)DDDFVQPR	-0.63389	4	1.038	0.97	1.041	1.2	1.091	1.14	1.125	0.0304959
O15164	1028	S	Transcription intermediary factor 1-alpha OS=Homo sapiens OX=9606 GN=TRIM24 PE=1 SV=3	TRIM24	1	6.8e-10	130.29	4	NESEDNKFS(1)DDS(1)DDDFVQPR	-0.63389	4	1.038	0.97	1.041	1.2	1.091	1.14	1.125	0.0304959
O15164	744	S	Transcription intermediary factor 1-alpha OS=Homo sapiens OX=9606 GN=TRIM24 PE=1 SV=3	TRIM24	0.999728	2.88e-08	121.63	3	QES(1)DEESRPQNANYPR	-0.81288	1	1.078	1.073	1.099	1.287	1.149	1.183	1.114	0.0376751
O15164	811	S	Transcription intermediary factor 1-alpha OS=Homo sapiens OX=9606 GN=TRIM24 PE=1 SV=3	TRIM24	0.996377	0.000913234	73.672	2	S(0.996)PLHVGET(0.004)R	0.79743	2	0.943	0.96	0.975	1.078	1.101	1.028	1.114	0.00861711
O15164	687	S	Transcription intermediary factor 1-alpha OS=Homo sapiens OX=9606 GN=TRIM24 PE=1 SV=3	TRIM24	0.937334	0.000120984	107.09	2	S(0.044)PS(0.937)AS(0.018)SVGSR	-1.0446	1	0.693	0.757	0.622	1.166	1.136	1.163	1.672	0.000839198
O15169	486	S	Axin-1 OS=Homo sapiens OX=9606 GN=AXIN1 PE=1 SV=2	AXIN1	1	0.00202344	79.974	2	QS(1)PGPGHR	0.68617	1	0.704	0.675	0.606	1.337	0.981	1.238	1.791	0.00503916
O15173	104	S	Membrane-associated progesterone receptor component 2 OS=Homo sapiens OX=9606 GN=PGRMC2 PE=1 SV=1	PGRMC2	1	0.000935304	98.254	2	DFS(1)LEQLR	-0.060685	1	1.128	1.099	0.992	0.919	0.91	0.919	0.854	0.0163747
O15173	90	S	Membrane-associated progesterone receptor component 2 OS=Homo sapiens OX=9606 GN=PGRMC2 PE=1 SV=1	PGRMC2	0.999956	1.53e-16	163.78	3	GLGAGAGAGEES(1)PATSLPR	0.44423	2	0.833	0.801	0.797	1.133	1.124	1.244	1.44	0.000507069
O15173	208	S	Membrane-associated progesterone receptor component 2 OS=Homo sapiens OX=9606 GN=PGRMC2 PE=1 SV=1	PGRMC2	0.999036	4.26e-06	104.87	5	LLKPGEEPS(0.999)EY(0.008)T(0.993)DEEDTKDHNK	-0.14296	2	0.988	0.986	0.991	1.062	1.023	1.147	1.09	0.0650863
O15211	409	S	Ral guanine nucleotide dissociation stimulator-like 2 OS=Homo sapiens OX=9606 GN=RGL2 PE=1 SV=1	RGL2	0.999851	0.000212677	85.457	3	LQS(1)PLEPHSK	0.065996	1	1.188	1.18	0.978	1.282	1.212	1.262	1.123	0.144535
O15213	41	S	WD repeat-containing protein 46 OS=Homo sapiens OX=9606 GN=WDR46 PE=1 SV=3	WDR46	0.97083	3.25e-07	112.11	3	RYWEEETVPT(0.001)T(0.028)AGAS(0.971)PGPPR	-0.14004	1	0.622	0.496	0.578	1.019	0.829	1.044	1.705	0.0057576
O15228	346	S	Dihydroxyacetone phosphate acyltransferase OS=Homo sapiens OX=9606 GN=GNPAT PE=1 SV=1	GNPAT	0.805721	0.0322141	47.971	2	S(0.19)S(0.806)Y(0.005)NLVPR	0.29115	1	0.934	0.847	0.911	1.02	0.948	1.062	1.126	0.0562295
O15231	268	S	Zinc finger protein 185 OS=Homo sapiens OX=9606 GN=ZNF185 PE=1 SV=3	ZNF185	0.987163	5.99e-06	100.27	3	AIWIECLPSMPS(0.987)PAGS(0.011)QELS(0.001)S(0.001)R	-1.0841	1	0.795	0.804	0.846	0.974	1.193	1.06	1.32	0.0113623
O15231	64	S	Zinc finger protein 185 OS=Homo sapiens OX=9606 GN=ZNF185 PE=1 SV=3	ZNF185	0.913257	2.26e-09	145.81	4	AT(0.034)S(0.913)FS(0.052)SAGEVPKPRPPSTR	-1.0527	5	0.592	0.605	0.557	0.937	0.89	0.947	1.582	0.000126198
O15231	465	S	Zinc finger protein 185 OS=Homo sapiens OX=9606 GN=ZNF185 PE=1 SV=3	ZNF185	0.965142	5e-09	132.52	3	RES(0.965)CGS(0.034)S(0.001)VLTDFEGK	-0.69522	3	0.699	0.816	0.645	1.314	1.264	1.253	1.774	0.00121138
O15231	453	S	Zinc finger protein 185 OS=Homo sapiens OX=9606 GN=ZNF185 PE=1 SV=3	ZNF185	0.983	2.49e-11	166.6	2	QS(0.016)S(0.983)PS(0.001)GSEQLVR	-0.22719	2	0.61	0.609	0.471	1.165	1.193	1.222	2.118	0.000958823
O15231	519	S	Zinc finger protein 185 OS=Homo sapiens OX=9606 GN=ZNF185 PE=1 SV=3	ZNF185	0.996653	1.95e-45	216.39	3	GGQGDPAVPTQQPADPS(0.116)T(0.884)PEQQNS(0.997)PS(0.003)GSEQFVR	-0.88456	3	0.931	0.895	0.93	1.132	1.066	1.18	1.226	0.00325452
O15234	45	S	Protein CASC3 OS=Homo sapiens OX=9606 GN=CASC3 PE=1 SV=2	CASC3	0.980527	6.4e-10	130.27	3	GGGSCSGSAGGGGS(0.981)GS(0.019)LPSQR	-0.011746	1	0.812	0.876	1.057	1.253	1.304	1.03	1.307	0.0661022
O15234	148	S	Protein CASC3 OS=Homo sapiens OX=9606 GN=CASC3 PE=1 SV=2	CASC3	0.999999	2.78e-55	254.82	3	QS(1)GDGQESTEPVENK	-1.0868	6	1.019	1.019	0.966	0.993	0.905	0.925	0.94	0.132243
O15234	125	S	Protein CASC3 OS=Homo sapiens OX=9606 GN=CASC3 PE=1 SV=2	CASC3	0.967132	5.07e-08	125.28	3	SEANDAVNS(0.967)S(0.028)T(0.005)KEEK	0.63911	2	0.878	0.886	0.912	1.036	1.126	1.075	1.21	0.00206121
O15234	265	S	Protein CASC3 OS=Homo sapiens OX=9606 GN=CASC3 PE=1 SV=2	CASC3	0.993533	0.00234612	76.539	3	Y(0.006)GS(0.994)PPQRDPNWNGER	-1.4357	1	0.947	1.052	0.954	1.085	1.259	1.147	1.182	0.0389119
O15247	103	S	Chloride intracellular channel protein 2 OS=Homo sapiens OX=9606 GN=CLIC2 PE=1 SV=3	CLIC2	0.999927	0.00241344	73.985	3	YPHLS(1)PK	-0.64503	4	0.837	0.857	0.92	1.214	1.153	1.187	1.36	0.000660523
O15258	2	S	Protein RER1 OS=Homo sapiens OX=9606 GN=RER1 PE=1 SV=1	RER1	0.998919	5.44e-09	82.449	3	S(0.999)EGDS(0.001)VGESVHGKPSVVYR	1.3262	1
O15258	6	S	Protein RER1 OS=Homo sapiens OX=9606 GN=RER1 PE=1 SV=1	RER1	0.997527	9.8e-36	98.942	2	S(0.002)EGDS(0.998)VGES(0.001)VHGK	-1.8526	1
O15258	95	S	Protein RER1 OS=Homo sapiens OX=9606 GN=RER1 PE=1 SV=1	RER1	0.99989	7.09e-10	130.05	3	VDPSLMEDS(1)DDGPSLPTK	0.54689	3	1.161	1.043	1.145	1.104	1.002	1.142	0.97	0.58051
O15318	157	S	DNA-directed RNA polymerase III subunit RPC7 OS=Homo sapiens OX=9606 GN=POLR3G PE=1 SV=2	POLR3G	1	1.84e-06	118.72	3	RGDGEKS(1)DEENEEK	-0.3617	2	0.861	0.831	0.774	0.823	0.843	0.867	1.027	0.472135
O15344	92	S	E3 ubiquitin-protein ligase Midline-1 OS=Homo sapiens OX=9606 GN=MID1 PE=1 SV=1	MID1	0.997023	1.54e-05	97.417	2	AS(0.003)VS(0.997)GPNS(0.861)PS(0.07)ET(0.07)R	-0.080682	3	0.674	0.632	0.627	0.983	0.902	1.059	1.523	0.00125952
O15344	96	S	E3 ubiquitin-protein ligase Midline-1 OS=Homo sapiens OX=9606 GN=MID1 PE=1 SV=1	MID1	0.996887	2.72e-07	136.6	3	ASVSGPNS(0.997)PS(0.003)ETR	-2.0995	9	0.709	0.653	0.626	1.137	1.106	1.177	1.72	0.000182608
O15355	183	S	Protein phosphatase 1G OS=Homo sapiens OX=9606 GN=PPM1G PE=1 SV=1	PPM1G	1	3.86e-14	148.35	3	SGGGTGEEPGS(1)QGLNGEAGPEDSTR	2.152	1	1.143	0.869	0.825	0.875	0.833	0.84	0.898	0.395893
O15357	132	S	Phosphatidylinositol 3,4,5-trisphosphate 5-phosphatase 2 OS=Homo sapiens OX=9606 GN=INPPL1 PE=1 SV=2	INPPL1	1	2.8e-06	108.1	4	EPDPPDDRDAS(1)DGEDEKPPLPPR	0.076603	6	1.118	1.054	1.009	1.006	0.974	1.019	0.943	0.148884
O15357	241	S	Phosphatidylinositol 3,4,5-trisphosphate 5-phosphatase 2 OS=Homo sapiens OX=9606 GN=INPPL1 PE=1 SV=2	INPPL1	0.854676	0.0191682	53.363	2	VFDQQS(0.145)S(0.855)PMVTR	0.69055	1	1.23	1.188	1.026	0.899	1.051	1.059	0.874	0.15516
O15372	183	S	Eukaryotic translation initiation factor 3 subunit H OS=Homo sapiens OX=9606 GN=EIF3H PE=1 SV=1	EIF3H	1	0.0011413	71.98	4	EKDFS(1)PEALKK	0.83972	1	0.869	0.874	0.848	1.628	1.515	1.468	1.78	5.60638e-05
O15379	424	S	Histone deacetylase 3 OS=Homo sapiens OX=9606 GN=HDAC3 PE=1 SV=2	HDAC3	1	3.2e-26	184.83	4	GPEENYSRPEAPNEFYDGDHDNDKES(1)DVEI	0.20015	3	1.003	0.977	0.952	1.257	1.173	1.223	1.246	0.000942795
O15400	129	S	Syntaxin-7 OS=Homo sapiens OX=9606 GN=STX7 PE=1 SV=4	STX7	0.9951	3.32e-16	174.05	3	VS(0.995)GS(0.005)FPEDSSK	-0.0067331	5	0.808	0.781	0.788	1.337	1.323	1.35	1.687	1.51149e-06
O15417	1857	S	Trinucleotide repeat-containing gene 18 protein OS=Homo sapiens OX=9606 GN=TNRC18 PE=1 SV=3	TNRC18	1	1.88e-09	131.45	3	ALS(1)PGLEESGLGLLAR	0.46012	3	0.932	1.024	1.021	1.075	1.146	1.221	1.156	0.0394098
O15417	999	S	Trinucleotide repeat-containing gene 18 protein OS=Homo sapiens OX=9606 GN=TNRC18 PE=1 SV=3	TNRC18	1	0.0021099	68.552	3	AVS(1)PPPS(1)PRAS(1)PVAALK	-0.75689	2	0.974	0.863	0.918	1.182	1.117	1.233	1.282	0.00529189
O15417	991	S	Trinucleotide repeat-containing gene 18 protein OS=Homo sapiens OX=9606 GN=TNRC18 PE=1 SV=3	TNRC18	1	0.0021099	68.552	3	AVS(1)PPPS(1)PRAS(1)PVAALK	-0.75689	1	1.098	0.844	0.959	1.273	1.162	1.343	1.302	0.0367623
O15417	995	S	Trinucleotide repeat-containing gene 18 protein OS=Homo sapiens OX=9606 GN=TNRC18 PE=1 SV=3	TNRC18	1	0.0021099	68.552	3	AVS(1)PPPS(1)PRAS(1)PVAALK	-0.75689	1	1.098	0.844	0.959	1.273	1.162	1.343	1.302	0.0367623
O15417	2033	S	Trinucleotide repeat-containing gene 18 protein OS=Homo sapiens OX=9606 GN=TNRC18 PE=1 SV=3	TNRC18	1	0.0321236	49.423	2	GGPLS(1)PR	-0.064398	1	1.06	0.989	0.905	1.054	1.108	0.964	1.058	0.404472
O15417	1127	S	Trinucleotide repeat-containing gene 18 protein OS=Homo sapiens OX=9606 GN=TNRC18 PE=1 SV=3	TNRC18	0.999994	0.00393043	62.589	4	LALS(1)PEDKPIRLS(0.983)PS(0.017)K	0.45462	1	1.041	0.962	1.102	1.333	1.183	1.139	1.177	0.0579067
O15417	1136	S	Trinucleotide repeat-containing gene 18 protein OS=Homo sapiens OX=9606 GN=TNRC18 PE=1 SV=3	TNRC18	0.9834	0.00393043	62.589	4	LALS(1)PEDKPIRLS(0.983)PS(0.017)K	0.45462	1	1.041	0.962	1.102	1.333	1.183	1.139	1.177	0.0579067
O15417	2771	S	Trinucleotide repeat-containing gene 18 protein OS=Homo sapiens OX=9606 GN=TNRC18 PE=1 SV=3	TNRC18	1	0.00468037	56.225	3	LPS(1)VENRPK	-1.098	1	1.084	1.202	1.025	1.147	1.212	1.127	1.053	0.360195
O15417	1915	S	Trinucleotide repeat-containing gene 18 protein OS=Homo sapiens OX=9606 GN=TNRC18 PE=1 SV=3	TNRC18	0.964993	0.000368844	82.177	3	QSLLGT(0.002)EFEY(0.045)T(0.958)DS(0.965)ES(0.031)EVK	-0.15681	1	0.965	0.977	0.977	1.218	1.036	1.116	1.155	0.0394078
O15427	464	S	Monocarboxylate transporter 4 OS=Homo sapiens OX=9606 GN=SLC16A3 PE=1 SV=1	SLC16A3	0.889975	3.31e-05	120.87	2	NGEVVHTPET(0.11)S(0.89)V	2.2451	8	1.197	0.885	0.977	1.166	1.086	1.099	1.095	0.34174
O15427	436	S	Monocarboxylate transporter 4 OS=Homo sapiens OX=9606 GN=SLC16A3 PE=1 SV=1	SLC16A3	1	7.67e-06	119.08	2	LHKPPADS(1)GVDLR	0.35181	5	1.294	1.233	1.233	1.001	1.087	1.086	0.844	0.00585422
O15438	281	S	Canalicular multispecific organic anion transporter 2 OS=Homo sapiens OX=9606 GN=ABCC3 PE=1 SV=3	ABCC3	1	1.08e-07	144.97	2	NAS(1)GEDEVLLGAR	-0.18994	2	0.905	0.867	0.854	1.241	1.077	1.148	1.32	0.00343369
O15438	908	S	Canalicular multispecific organic anion transporter 2 OS=Homo sapiens OX=9606 GN=ABCC3 PE=1 SV=3	ABCC3	1	2.63e-12	144.33	3	QLS(1)ALS(1)S(1)DGEGQGRPVPR	0.40629	7	1.201	1.171	1.161	1.116	1.061	1.107	0.93	0.0172516
O15438	911	S	Canalicular multispecific organic anion transporter 2 OS=Homo sapiens OX=9606 GN=ABCC3 PE=1 SV=3	ABCC3	1	2.63e-12	144.33	3	QLS(1)ALS(1)S(1)DGEGQGRPVPR	0.40629	7	1.214	1.15	1.144	1.105	1.104	1.141	0.955	0.104024
O15438	912	S	Canalicular multispecific organic anion transporter 2 OS=Homo sapiens OX=9606 GN=ABCC3 PE=1 SV=3	ABCC3	1	8.01e-05	91.166	3	QLS(1)ALS(1)S(1)DGEGQGRPVPR	0.40629	3	1.276	1.352	1.312	0.976	0.934	0.991	0.736	0.00023143
P33527	1145	S	Multidrug resistance-associated protein 1 OS=Homo sapiens OX=9606 GN=ABCC1 PE=1 SV=3	ABCC1	0.998946	0.00232668	76.228	3	RLES(0.999)VS(0.001)R	-0.419	1	1.202	0.855	1.004	1.177	1.07	1.065	1.082	0.446416
O15439	668	S	Multidrug resistance-associated protein 4 OS=Homo sapiens OX=9606 GN=ABCC4 PE=1 SV=3	ABCC4	0.816127	0.00379438	65.833	3	TFSESSVWS(0.025)QQS(0.079)S(0.079)RPS(0.816)LK	-1.4534	1	0.915	0.902	0.901	0.953	1.007	1.063	1.112	0.0298984
O15446	126	S	DNA-directed RNA polymerase I subunit RPA34 OS=Homo sapiens OX=9606 GN=POLR1G PE=1 SV=1	POLR1G	0.759444	7.14e-06	111.23	4	ILEGPQQS(0.144)LS(0.759)GS(0.097)PLQPIPAS(1)PPPQIPPGLRPR	0.49746	1	0.88	0.923	0.916	1.089	1.107	1.321	1.293	0.0162616
O15446	136	S	DNA-directed RNA polymerase I subunit RPA34 OS=Homo sapiens OX=9606 GN=POLR1G PE=1 SV=1	POLR1G	0.999985	1.54e-11	137.57	4	ILEGPQQSLSGSPLQPIPAS(1)PPPQIPPGLRPR	0.033866	2	0.88	0.923	0.916	1.089	1.107	1.321	1.293	0.0162616
O15446	490	S	DNA-directed RNA polymerase I subunit RPA34 OS=Homo sapiens OX=9606 GN=POLR1G PE=1 SV=1	POLR1G	0.859281	0.00244107	69.729	4	MPETVPQEEMPGPPLNS(0.106)ES(0.859)GEEAPT(0.035)GR	-1.5462	1	0.968	0.973	0.952	1.214	1.077	1.369	1.265	0.0295912
O15446	285	S	DNA-directed RNA polymerase I subunit RPA34 OS=Homo sapiens OX=9606 GN=POLR1G PE=1 SV=1	POLR1G	0.970047	1.48e-15	158.11	3	QEQINTEPLEDTVLS(0.97)PT(0.03)K	0.30281	3	0.958	0.924	0.896	1.052	1.03	1.09	1.142	0.00643015
O15455	873	S	Toll-like receptor 3 OS=Homo sapiens OX=9606 GN=TLR3 PE=1 SV=1	TLR3	1	0.0370346	49.993	4	GMFKS(1)HCILNWPVQK	-4.1223	1	1.112	1.044	1.183	1.185	1.068	1.249	1.049	0.467662
O15504	106	S	Nucleoporin NUP42 OS=Homo sapiens OX=9606 GN=NUP42 PE=1 SV=1	NUP42	0.998735	1.56e-20	167.51	4	EGFGLSENPFAS(0.001)LS(0.999)PDEQKDEK	4.0886	1	0.946	1.003	0.957	1.244	1.165	1.373	1.301	0.00684209
O15516	406	S	Circadian locomoter output cycles protein kaput OS=Homo sapiens OX=9606 GN=CLOCK PE=1 SV=1	CLOCK	0.875498	0.00038952	77.847	3	S(0.129)QDS(0.875)GS(0.995)DNRINTVSLK	-0.0044951	1	0.884	1.026	1.055	1.197	1.071	1.345	1.219	0.083723
O15516	408	S	Circadian locomoter output cycles protein kaput OS=Homo sapiens OX=9606 GN=CLOCK PE=1 SV=1	CLOCK	0.995304	0.00038952	77.847	3	S(0.129)QDS(0.875)GS(0.995)DNRINTVSLK	-0.0044951	1	0.884	1.026	1.055	1.197	1.071	1.345	1.219	0.083723
Q6A1A2	214	S	Putative 3-phosphoinositide-dependent protein kinase 2 OS=Homo sapiens OX=9606 GN=PDPK2P PE=5 SV=1	PDPK2P	0.999974	2.93e-274	438.48	2	ANS(1)FVGTAQYVSPELLTEK	1.2864	7	1.004	1.065	0.989	1.051	1.029	1.087	1.036	0.271217
O15541	84	S	E3 ubiquitin-protein ligase RNF113A OS=Homo sapiens OX=9606 GN=RNF113A PE=1 SV=1	RNF113A	0.999686	1.37e-14	149.16	4	AAY(0.001)GDLS(1)S(1)EEEEENEPESLGVVYK	0.31059	3	1.069	1.024	1.067	0.983	1.021	0.979	0.944	0.0410415
O15541	85	S	E3 ubiquitin-protein ligase RNF113A OS=Homo sapiens OX=9606 GN=RNF113A PE=1 SV=1	RNF113A	0.999686	2.74e-20	164.96	4	AAY(0.001)GDLS(1)S(1)EEEEENEPESLGVVYK	0.31059	4	1.165	1.094	1.135	0.944	0.955	0.959	0.842	0.000806177
O15541	6	S	E3 ubiquitin-protein ligase RNF113A OS=Homo sapiens OX=9606 GN=RNF113A PE=1 SV=1	RNF113A	1	0.0013412	73.985	2	AEQLS(1)PGK	1.4908	3	1.058	0.963	0.957	1.12	1.061	1.149	1.118	0.048732
O15541	329	S	E3 ubiquitin-protein ligase RNF113A OS=Homo sapiens OX=9606 GN=RNF113A PE=1 SV=1	RNF113A	0.98793	0.0107861	54.072	3	AT(0.012)GEGGAS(0.988)DLPEDPDEDAIPIT	-0.70099	1	1.119	0.767	1.044	1.217	1.087	1.25	1.213	0.174127
O15551	199	S	Claudin-3 OS=Homo sapiens OX=9606 GN=CLDN3 PE=1 SV=1	CLDN3	0.996569	0.0403894	46.334	2	VVY(0.003)S(0.997)APR	0.11868	1	1.231	1.295	1.086	1.154	0.994	1.151	0.913	0.277343
O43149	2443	S	Zinc finger ZZ-type and EF-hand domain-containing protein 1 OS=Homo sapiens OX=9606 GN=ZZEF1 PE=1 SV=6	ZZEF1	0.848402	0.000301941	84.107	3	GDREEEVERPVS(0.848)S(0.152)PGDPEQK	0.43317	2	0.99	0.928	1.088	1.182	0.948	1.259	1.127	0.304628
O43149	2444	S	Zinc finger ZZ-type and EF-hand domain-containing protein 1 OS=Homo sapiens OX=9606 GN=ZZEF1 PE=1 SV=6	ZZEF1	0.871491	4.62e-06	106.43	3	GDREEEVERPVS(0.129)S(0.871)PGDPEQK	0.70737	2	0.783	0.774	0.843	1.249	1.332	1.126	1.545	0.00148241
O43149	1537	S	Zinc finger ZZ-type and EF-hand domain-containing protein 1 OS=Homo sapiens OX=9606 GN=ZZEF1 PE=1 SV=6	ZZEF1	1	0.00415009	61.732	3	LLS(1)FRS(1)MEEAR	-0.78579	1	1.222	1.251	1.23	1.472	1.163	1.272	1.055	0.517558
O43149	1540	S	Zinc finger ZZ-type and EF-hand domain-containing protein 1 OS=Homo sapiens OX=9606 GN=ZZEF1 PE=1 SV=6	ZZEF1	1	0.00415009	61.732	3	LLS(1)FRS(1)MEEAR	-0.78579	1	1.222	1.251	1.23	1.472	1.163	1.272	1.055	0.517558
O43149	1518	S	Zinc finger ZZ-type and EF-hand domain-containing protein 1 OS=Homo sapiens OX=9606 GN=ZZEF1 PE=1 SV=6	ZZEF1	0.766005	2.65e-18	158.31	3	LPSSSGLPAADVSPATAEEPLS(0.766)PS(0.18)T(0.043)PT(0.011)R	1.3965	2	1.167	1.247	1.139	1.026	1.009	1.054	0.869	0.00958975
O43150	701	S	Arf-GAP with SH3 domain, ANK repeat and PH domain-containing protein 2 OS=Homo sapiens OX=9606 GN=ASAP2 PE=1 SV=3	ASAP2	1	1.66e-24	191.21	3	LLHEDLDES(1)DDDMDEK	-0.66667	1	1.03	0.957	0.828	1.125	1.042	1.152	1.179	0.0770869
O43150	712	S	Arf-GAP with SH3 domain, ANK repeat and PH domain-containing protein 2 OS=Homo sapiens OX=9606 GN=ASAP2 PE=1 SV=3	ASAP2	1	0.0128684	51.445	3	LQPS(1)PNRR	-0.36788	1	0.8	0.582	0.624	1.282	1.16	1.165	1.798	0.00428632
O43156	459	S	TELO2-interacting protein 1 homolog OS=Homo sapiens OX=9606 GN=TTI1 PE=1 SV=3	TTI1	0.999998	0.00133154	70.272	3	WNSDDLNAS(1)PK	-0.36123	1	0.999	0.871	1.019	1.173	1.183	1.223	1.239	0.0131927
O43159	104	S	Ribosomal RNA-processing protein 8 OS=Homo sapiens OX=9606 GN=RRP8 PE=1 SV=2	RRP8	1	2.26e-11	151.48	3	QGPPCS(1)DS(1)EEEVERK	-0.45032	7	1.037	0.976	1.001	1.134	1.028	1.035	1.061	0.182895
O43159	106	S	Ribosomal RNA-processing protein 8 OS=Homo sapiens OX=9606 GN=RRP8 PE=1 SV=2	RRP8	1	2.26e-11	151.48	3	QGPPCS(1)DS(1)EEEVERK	-0.45032	7	1.016	0.962	1.01	1.143	1.035	1.075	1.089	0.0663727
O43159	223	S	Ribosomal RNA-processing protein 8 OS=Homo sapiens OX=9606 GN=RRP8 PE=1 SV=2	RRP8	0.993172	0.00725599	63.076	2	T(0.007)EVS(0.993)PVPR	0.10746	2	1.042	0.742	1.001	1.252	1.326	1.315	1.398	0.0334483
O43164	309	S	E3 ubiquitin-protein ligase Praja-2 OS=Homo sapiens OX=9606 GN=PJA2 PE=1 SV=4	PJA2	0.988794	1.73e-11	163.64	4	NHGS(0.011)S(0.989)PEQVVRPK	-0.062924	3	0.797	0.746	0.738	1.094	1.045	1.198	1.463	0.00125828
O43166	1528	S	Signal-induced proliferation-associated 1-like protein 1 OS=Homo sapiens OX=9606 GN=SIPA1L1 PE=1 SV=4	SIPA1L1	1	0.018771	52.49	3	DLRAS(1)PK	0.50517	2
O43166	1787	S	Signal-induced proliferation-associated 1-like protein 1 OS=Homo sapiens OX=9606 GN=SIPA1L1 PE=1 SV=4	SIPA1L1	0.835761	0.0317276	42.123	5	EDNLRLQEES(0.164)QNAS(0.836)DKLK	0.84604	1	0.247	0.227	0.102	0.157	0.122	0.144	0.734	0.451023
O43166	208	S	Signal-induced proliferation-associated 1-like protein 1 OS=Homo sapiens OX=9606 GN=SIPA1L1 PE=1 SV=4	SIPA1L1	0.753004	0.000204821	98.105	2	EYGS(0.753)T(0.189)S(0.052)S(0.006)IDK	0.20243	3	1.036	0.976	1.036	1.196	1.149	1.274	1.187	0.00897085
O43166	255	S	Signal-induced proliferation-associated 1-like protein 1 OS=Homo sapiens OX=9606 GN=SIPA1L1 PE=1 SV=4	SIPA1L1	0.99956	2.55e-69	264.52	2	GS(1)GFSLDVIDGPISQR	0.3317	2	0.968	0.879	0.985	1.058	1.02	0.983	1.081	0.129841
O43166	1508	S	Signal-induced proliferation-associated 1-like protein 1 OS=Homo sapiens OX=9606 GN=SIPA1L1 PE=1 SV=4	SIPA1L1	1	0.000344512	74.428	3	HQS(1)DGNEIAHTR	-3.1208	1	0.895	0.617	0.929	1.131	0.937	1.007	1.26	0.159925
O43166	1433	S	Signal-induced proliferation-associated 1-like protein 1 OS=Homo sapiens OX=9606 GN=SIPA1L1 PE=1 SV=4	SIPA1L1	0.991098	0.0138502	54.871	2	HS(0.006)AS(0.991)PVVFT(0.002)S(0.002)AR	2.7817	2	0.86	0.855	0.6	1.206	0.94	1.053	1.382	0.0756044
O43166	1549	S	Signal-induced proliferation-associated 1-like protein 1 OS=Homo sapiens OX=9606 GN=SIPA1L1 PE=1 SV=4	SIPA1L1	0.991557	0.0459414	41.088	3	LIDLES(0.992)PT(0.992)PES(0.017)QK	0.98445	1	0.957	0.938	1.254	1.402	1.316	1.131	1.222	0.143425
O43166	1149	S	Signal-induced proliferation-associated 1-like protein 1 OS=Homo sapiens OX=9606 GN=SIPA1L1 PE=1 SV=4	SIPA1L1	0.992498	2.84e-18	152.13	2	NS(0.992)PS(0.007)NLSSSSDTGSVGGTYR	0.40426	1
O43166	1270	S	Signal-induced proliferation-associated 1-like protein 1 OS=Homo sapiens OX=9606 GN=SIPA1L1 PE=1 SV=4	SIPA1L1	1	1.96e-05	119.45	3	QDPVVHLS(1)PNK	-1.589	1	0.756	0.711	0.866	1.259	1.405	1.206	1.659	0.0023569
O43166	1632	S	Signal-induced proliferation-associated 1-like protein 1 OS=Homo sapiens OX=9606 GN=SIPA1L1 PE=1 SV=4	SIPA1L1	0.999564	0.000527445	77.597	3	RPS(1)YTLGMK	0.0025463	1	1.024	0.849	0.964	1.358	1.202	1.287	1.356	0.00949805
O43166	1181	S	Signal-induced proliferation-associated 1-like protein 1 OS=Homo sapiens OX=9606 GN=SIPA1L1 PE=1 SV=4	SIPA1L1	0.999998	0.000921647	86.344	3	RS(1)PASIDR	0.10295	4	0.902	0.938	0.762	1.4	1.315	1.366	1.568	0.00238672
O43166	1116	S	Signal-induced proliferation-associated 1-like protein 1 OS=Homo sapiens OX=9606 GN=SIPA1L1 PE=1 SV=4	SIPA1L1	0.948208	0.00038285	76.942	2	S(0.001)IS(0.948)S(0.051)DGRPLER	0.58358	1	1.316	1.226	1.117	1.08	1.125	1.168	0.922	0.204414
O43166	318	S	Signal-induced proliferation-associated 1-like protein 1 OS=Homo sapiens OX=9606 GN=SIPA1L1 PE=1 SV=4	SIPA1L1	0.989381	3.52e-07	112.13	4	SSDLEDNRS(0.989)EDS(0.011)VRPWTCPK	0.23861	2	1.062	1.072	1.048	1.102	1.102	1.325	1.109	0.181862
O43166	1585	S	Signal-induced proliferation-associated 1-like protein 1 OS=Homo sapiens OX=9606 GN=SIPA1L1 PE=1 SV=4	SIPA1L1	0.963504	4.29e-23	194.86	2	TLS(0.964)DES(0.036)IYNSQR	0.53115	4	1.097	1.108	1.101	1.082	0.974	1.135	0.965	0.455001
O43166	1255	S	Signal-induced proliferation-associated 1-like protein 1 OS=Homo sapiens OX=9606 GN=SIPA1L1 PE=1 SV=4	SIPA1L1	0.963736	0.000274047	76.322	3	VLPAFRES(0.964)PS(0.036)GR	-0.04516	1	0.795	0.796	0.76	1.428	1.261	1.301	1.697	0.000197016
O43169	23	S	Cytochrome b5 type B OS=Homo sapiens OX=9606 GN=CYB5B PE=1 SV=3	CYB5B	0.986046	3.67e-05	112.15	2	GQEVET(0.013)S(0.986)VT(0.001)YYR	0.51254	2	1.093	0.942	1.08	1.202	1.192	1.199	1.153	0.038546
O43169	11	S	Cytochrome b5 type B OS=Homo sapiens OX=9606 GN=CYB5B PE=1 SV=3	CYB5B	0.978327	1.23e-08	68.173	2	SGSMATAEAS(0.978)GS(0.021)DGK	-1.0158	1	1.059	1.091	1.11	1.015	1.047	0.972	0.931	0.0477439
O43172	483	S	U4/U6 small nuclear ribonucleoprotein Prp4 OS=Homo sapiens OX=9606 GN=PRPF4 PE=1 SV=2	PRPF4	0.992306	0.0223881	45.825	3	IWT(0.008)HPGWS(0.992)PLK	-1.8319	1	0.965	0.959	0.866	1.145	1.131	1.036	1.187	0.0219163
O43189	515	S	PHD finger protein 1 OS=Homo sapiens OX=9606 GN=PHF1 PE=1 SV=3	PHF1	0.999305	0.00523142	63.073	2	S(0.001)APPS(0.999)PLCR	-1.0007	1	1.277	1.172	1.155	0.973	1.03	1.117	0.866	0.0464526
O43194	396	S	G-protein coupled receptor 39 OS=Homo sapiens OX=9606 GN=GPR39 PE=1 SV=1	GPR39	1	8.91e-05	92.039	2	PLLFAS(1)R	-0.39968	2	0.306	0.324	0.258	1.457	1.275	1.424	4.68	4.19524e-05
O43194	256	S	G-protein coupled receptor 39 OS=Homo sapiens OX=9606 GN=GPR39 PE=1 SV=1	GPR39	0.99938	0.0124553	53.169	3	GS(0.999)LAGGT(0.001)RPPQLR	-0.85404	1	0.933	0.738	0.824	1.056	1.18	0.877	1.248	0.117724
O43194	427	S	G-protein coupled receptor 39 OS=Homo sapiens OX=9606 GN=GPR39 PE=1 SV=1	GPR39	0.949469	0.000294036	78.708	3	S(0.008)QS(0.043)LS(0.949)LES(0.999)LEPNS(0.001)GAK	-0.44682	1	1.036	0.963	1.083	1.359	1.155	1.249	1.221	0.0268514
O43194	430	S	G-protein coupled receptor 39 OS=Homo sapiens OX=9606 GN=GPR39 PE=1 SV=1	GPR39	0.999002	0.000294036	78.708	3	S(0.008)QS(0.043)LS(0.949)LES(0.999)LEPNS(0.001)GAK	-0.44682	1	1.036	0.963	1.083	1.359	1.155	1.249	1.221	0.0268514
O43236	325	S	Septin-4 OS=Homo sapiens OX=9606 GN=SEPTIN4 PE=1 SV=1	SEPTIN4	0.999968	0.00184665	70.213	4	IYQFPDCDS(1)DEDEDFKLQDQALK	1.2671	1
O43237	383	S	Cytoplasmic dynein 1 light intermediate chain 2 OS=Homo sapiens OX=9606 GN=DYNC1LI2 PE=1 SV=1	DYNC1LI2	0.978803	0.0175446	60.549	2	AS(0.01)ES(0.979)PARGPS(0.603)GS(0.409)PR	-1.4412	2	0.639	0.77	0.808	1.522	1.374	1.359	1.919	0.00121522
O43237	391	S	Cytoplasmic dynein 1 light intermediate chain 2 OS=Homo sapiens OX=9606 GN=DYNC1LI2 PE=1 SV=1	DYNC1LI2	0.972671	0.0421386	45.68	2	GPS(0.027)GS(0.973)PR	0.38919	1	0.615	0.69	0.638	1.082	1.405	1.286	1.942	0.00141794
O43237	194	S	Cytoplasmic dynein 1 light intermediate chain 2 OS=Homo sapiens OX=9606 GN=DYNC1LI2 PE=1 SV=1	DYNC1LI2	1	7.36e-86	291.08	2	DFQDYMEPEEGCQGS(1)PQR	0.32043	12	1.136	1.083	1.129	1.174	1.149	1.228	1.061	0.0760533
O43237	487	S	Cytoplasmic dynein 1 light intermediate chain 2 OS=Homo sapiens OX=9606 GN=DYNC1LI2 PE=1 SV=1	DYNC1LI2	0.788088	0.000331282	76.526	3	KPDS(0.001)MVT(0.01)NS(0.154)S(0.788)T(0.047)ENEA	1.539	1	1.106	0.831	1.06	1.135	1.048	1.148	1.111	0.295332
O43237	443	S	Cytoplasmic dynein 1 light intermediate chain 2 OS=Homo sapiens OX=9606 GN=DYNC1LI2 PE=1 SV=1	DYNC1LI2	0.798024	6.02e-06	99.6	3	T(0.349)GS(0.798)PGS(0.853)PGAGGVQSTAK	0.98637	2	0.897	0.819	0.963	1.352	1.393	1.402	1.548	0.000805452
O43237	446	S	Cytoplasmic dynein 1 light intermediate chain 2 OS=Homo sapiens OX=9606 GN=DYNC1LI2 PE=1 SV=1	DYNC1LI2	0.999322	6.02e-06	99.6	3	KT(0.42)GS(0.58)PGS(0.999)PGAGGVQSTAK	0.28258	3	0.929	0.827	0.979	1.385	1.36	1.432	1.527	0.00122122
O43242	47	S	26S proteasome non-ATPase regulatory subunit 3 OS=Homo sapiens OX=9606 GN=PSMD3 PE=1 SV=2	PSMD3	0.971565	2.71e-24	193.64	2	EEAAT(0.001)GGGS(0.972)T(0.027)GEADGK	0.010376	1	0.853	0.771	0.698	1.036	1.002	0.997	1.307	0.0101619
O43242	430	S	26S proteasome non-ATPase regulatory subunit 3 OS=Homo sapiens OX=9606 GN=PSMD3 PE=1 SV=2	PSMD3	1	2.53e-06	98.132	3	LQLDS(1)PEDAEFIVAK	-0.40937	1	0.945	0.991	0.997	1.161	1.079	1.227	1.182	0.015312
O43290	448	S	U4/U6.U5 tri-snRNP-associated protein 1 OS=Homo sapiens OX=9606 GN=SART1 PE=1 SV=1	SART1	1	4.52e-39	217.74	4	RVS(1)EVEEEKEPVPQPLPSDDTR	-0.36517	5	1.18	1.212	1.136	1.002	1.001	1.006	0.853	0.00108765
O43290	591	S	U4/U6.U5 tri-snRNP-associated protein 1 OS=Homo sapiens OX=9606 GN=SART1 PE=1 SV=1	SART1	0.968083	0.0424467	40.864	3	S(0.968)ANGGS(0.967)ES(0.967)DGEENIGWS(0.053)T(0.045)VNLDEEK	2.0874	1
O43290	596	S	U4/U6.U5 tri-snRNP-associated protein 1 OS=Homo sapiens OX=9606 GN=SART1 PE=1 SV=1	SART1	0.995484	1.57e-05	103.5	3	S(0.006)ANGGS(0.995)ES(0.998)DGEENIGWSTVNLDEEK	1.7153	3	1.098	1.002	1.006	1.171	1.061	1.166	1.094	0.11049
O43290	598	S	U4/U6.U5 tri-snRNP-associated protein 1 OS=Homo sapiens OX=9606 GN=SART1 PE=1 SV=1	SART1	0.998264	8.61e-54	242.9	3	S(0.006)ANGGS(0.995)ES(0.998)DGEENIGWSTVNLDEEK	1.7153	5	1.093	1.044	1.021	1.137	1.06	1.165	1.065	0.147498
O43290	348	S	U4/U6.U5 tri-snRNP-associated protein 1 OS=Homo sapiens OX=9606 GN=SART1 PE=1 SV=1	SART1	1	1.81e-06	118.24	3	YDEELEGERPHS(1)FR	-0.46084	1	0.953	0.905	0.83	1.115	1.124	1.156	1.263	0.00490951
O43294	137	S	Transforming growth factor beta-1-induced transcript 1 protein OS=Homo sapiens OX=9606 GN=TGFB1I1 PE=1 SV=2	TGFB1I1	0.997868	2.95e-06	99.021	3	KRPS(0.998)LPS(0.567)S(0.4)PS(0.035)PGLPK	-1.2091	5	0.839	0.765	0.76	1.112	1.09	1.095	1.395	0.000507275
O43294	143	S	Transforming growth factor beta-1-induced transcript 1 protein OS=Homo sapiens OX=9606 GN=TGFB1I1 PE=1 SV=2	TGFB1I1	0.836602	0.0290646	42.172	4	KRPS(0.993)LPS(0.695)S(0.476)PS(0.837)PGLPK	0.11472	1	0.96	0.857	0.879	1.05	0.925	0.997	1.102	0.125514
O43294	68	S	Transforming growth factor beta-1-induced transcript 1 protein OS=Homo sapiens OX=9606 GN=TGFB1I1 PE=1 SV=2	TGFB1I1	0.999878	0.000463327	87.482	3	S(1)PKPAAPAAPPFSSSSGVLGTGLCELDR	-0.11882	2	0.83	0.858	0.844	1.008	0.965	1.04	1.19	0.00185759
O43303	170	S	Centriolar coiled-coil protein of 110 kDa OS=Homo sapiens OX=9606 GN=CCP110 PE=1 SV=3	CCP110	0.999998	0.000104452	111.79	2	DSEGFNS(1)PK	0.32904	1	0.943	0.94	0.885	1.064	1.074	1.069	1.159	0.00209068
O43303	372	S	Centriolar coiled-coil protein of 110 kDa OS=Homo sapiens OX=9606 GN=CCP110 PE=1 SV=3	CCP110	0.901114	0.015916	50.155	3	LPSPEPS(0.099)MS(0.901)PK	0.84283	1	0.829	0.873	0.952	0.913	0.754	0.956	0.988	0.863122
O43306	576	S	Adenylate cyclase type 6 OS=Homo sapiens OX=9606 GN=ADCY6 PE=1 SV=2	ADCY6	1	0.00379444	67.019	2	ANS(1)MEGLMPR	-0.87766	1	0.812	0.903	0.778	1.173	1.261	1.205	1.46	0.00150103
O43306	54	S	Adenylate cyclase type 6 OS=Homo sapiens OX=9606 GN=ADCY6 PE=1 SV=2	ADCY6	0.996542	1.02e-16	178.84	3	DAEPPS(0.997)PT(0.003)PAGPPR	0.14327	3	1.176	1.079	1.054	1.132	1.164	1.156	1.043	0.275289
O43310	18	S	CBP80/20-dependent translation initiation factor OS=Homo sapiens OX=9606 GN=CTIF PE=1 SV=1	CTIF	1	0.0330295	47.31	2	S(1)QEIEELER	-1.3582	1
O43314	812	S	Inositol hexakisphosphate and diphosphoinositol-pentakisphosphate kinase 2 OS=Homo sapiens OX=9606 GN=PPIP5K2 PE=1 SV=3	PPIP5K2	1	0.0317309	49.57	2	GVLS(1)PER	0.066821	1	0.821	0.787	0.758	1.182	1.224	1.174	1.513	9.65854e-05
O43314	38	S	Inositol hexakisphosphate and diphosphoinositol-pentakisphosphate kinase 2 OS=Homo sapiens OX=9606 GN=PPIP5K2 PE=1 SV=3	PPIP5K2	1	7e-88	287.64	3	HFFHHADEDDEEEDDS(1)PPER	-0.0035894	8	1.171	0.99	1.004	0.995	0.911	1.057	0.936	0.400158
O43314	1006	S	Inositol hexakisphosphate and diphosphoinositol-pentakisphosphate kinase 2 OS=Homo sapiens OX=9606 GN=PPIP5K2 PE=1 SV=3	PPIP5K2	0.992658	0.000163548	82.449	2	S(0.993)GEQIT(0.19)S(0.228)S(0.5)PVS(0.09)PK	-2.3248	4	0.946	0.897	0.919	0.896	0.975	1.017	1.046	0.341348
O43314	1016	S	Inositol hexakisphosphate and diphosphoinositol-pentakisphosphate kinase 2 OS=Homo sapiens OX=9606 GN=PPIP5K2 PE=1 SV=3	PPIP5K2	0.982531	0.0196967	50.87	3	S(0.969)GEQIT(0.054)S(0.568)S(0.427)PVS(0.983)PK	-1.6374	1
O43314	493	S	Inositol hexakisphosphate and diphosphoinositol-pentakisphosphate kinase 2 OS=Homo sapiens OX=9606 GN=PPIP5K2 PE=1 SV=3	PPIP5K2	0.988672	0.000275895	93.623	2	T(0.146)S(0.201)S(0.989)EEEDS(0.664)RR	-0.22058	2	0.956	1.017	0.983	0.938	0.981	0.987	0.983	0.518486
O43314	498	S	Inositol hexakisphosphate and diphosphoinositol-pentakisphosphate kinase 2 OS=Homo sapiens OX=9606 GN=PPIP5K2 PE=1 SV=3	PPIP5K2	0.768442	0.00034913	93.623	4	VQLT(0.002)Y(0.002)LPHGCPKT(0.455)S(0.498)S(0.274)EEEDS(0.768)RR	0.70747	2	0.791	0.818	0.808	0.928	0.899	0.983	1.163	0.00578895
O43318	389	S	Mitogen-activated protein kinase kinase kinase 7 OS=Homo sapiens OX=9606 GN=MAP3K7 PE=1 SV=1	MAP3K7	0.99998	2.91e-18	188.15	3	RMS(1)ADMSEIEAR	-0.35375	8	0.891	0.853	0.84	1.067	1.013	1.115	1.236	0.00298517
O43318	439	S	Mitogen-activated protein kinase kinase kinase 7 OS=Homo sapiens OX=9606 GN=MAP3K7 PE=1 SV=1	MAP3K7	0.999992	1.67e-56	250.61	2	S(1)IQDLTVTGTEPGQVSSR	1.1902	2	0.945	0.952	0.922	1	1.049	1.028	1.092	0.0066379
O43365	263	S	Homeobox protein Hox-A3 OS=Homo sapiens OX=9606 GN=HOXA3 PE=1 SV=1	HOXA3	0.958659	0.00321139	69.795	2	GMLT(0.001)S(0.001)S(0.001)GGQS(0.959)PS(0.039)R	-0.76076	1
O43379	1144	S	WD repeat-containing protein 62 OS=Homo sapiens OX=9606 GN=WDR62 PE=1 SV=4	WDR62	0.999993	9.62e-05	89.511	2	AGTGYAS(1)PDR	-0.031535	2	0.879	0.808	0.68	0.823	0.947	1.032	1.184	0.165241
O43379	1123	S	WD repeat-containing protein 62 OS=Homo sapiens OX=9606 GN=WDR62 PE=1 SV=4	WDR62	1	2.08e-05	102.29	4	ATQCLVKS(1)PEVK	-0.40567	3	0.964	0.963	0.992	1.086	0.97	1.074	1.072	0.139186
O43379	1070	S	WD repeat-containing protein 62 OS=Homo sapiens OX=9606 GN=WDR62 PE=1 SV=4	WDR62	0.98958	9.31e-05	88.009	3	HHFETLT(0.01)ES(0.99)PCR	0.44205	1	1.081	1.298	1.285	1.246	0.841	1.347	0.937	0.631497
O43379	49	S	WD repeat-containing protein 62 OS=Homo sapiens OX=9606 GN=WDR62 PE=1 SV=4	WDR62	0.990179	2.39e-11	152.94	2	TRLS(0.99)T(0.01)ASEETVQNR	0.41239	1	0.902	0.924	0.906	1.16	1.055	1.29	1.283	0.0137132
O43379	501	S	WD repeat-containing protein 62 OS=Homo sapiens OX=9606 GN=WDR62 PE=1 SV=4	WDR62	1	3.23e-05	92.29	3	VMQVS(1)PDGQHLASGDR	0.20093	1	1.133	1.179	1.112	1.038	0.959	1.126	0.912	0.13052
O60506	249	S	Heterogeneous nuclear ribonucleoprotein Q OS=Homo sapiens OX=9606 GN=SYNCRIP PE=1 SV=2	SYNCRIP	1	0.00214374	78.098	2	LFVGS(1)IPK	2.6829	1	0.882	0.944	0.922	1.019	0.909	1.006	1.068	0.192427
O43395	133	S	U4/U6 small nuclear ribonucleoprotein Prp3 OS=Homo sapiens OX=9606 GN=PRPF3 PE=1 SV=2	PRPF3	0.972572	1.45e-09	128.03	4	FEEVEEEPEVIPGPPS(0.027)ES(0.973)PGMLT(0.001)K	0.51734	3	0.973	1.021	1.042	1.108	1.08	1.162	1.103	0.0290918
O43395	619	S	U4/U6 small nuclear ribonucleoprotein Prp3 OS=Homo sapiens OX=9606 GN=PRPF3 PE=1 SV=2	PRPF3	1	1.54e-77	280.47	4	GDDDEES(1)DEEAVKK	0.13565	14	1.07	1.045	1.044	1.166	1.179	1.264	1.142	0.00747775
O43395	164	S	U4/U6 small nuclear ribonucleoprotein Prp3 OS=Homo sapiens OX=9606 GN=PRPF3 PE=1 SV=2	PRPF3	0.973163	0.00286789	65.477	3	QLS(0.013)FIS(0.973)PPT(0.013)PQPK	-0.032365	1	0.877	0.913	0.993	1.107	1.189	1.324	1.301	0.0147024
O43396	113	S	Thioredoxin-like protein 1 OS=Homo sapiens OX=9606 GN=TXNL1 PE=1 SV=3	TXNL1	1	3.48e-20	181.85	3	QHLENDPGS(1)NEDTDIPK	-1.9551	1	1.154	1.081	1.134	1.041	1.141	1.017	0.95	0.260312
O43399	21	S	Tumor protein D54 OS=Homo sapiens OX=9606 GN=TPD52L2 PE=1 SV=2	TPD52L2	0.834057	2.12e-123	335.98	3	GLLS(0.025)DS(0.834)MT(0.141)DVPVDTGVAAR	0.42081	3	1.075	1.059	0.939	1.212	1.136	1.105	1.124	0.0815898
O43399	12	S	Tumor protein D54 OS=Homo sapiens OX=9606 GN=TPD52L2 PE=1 SV=2	TPD52L2	1	2.68e-166	252.2	2	MDSAGQDINLNS(1)PNK	-0.98589	7	1.023	0.953	0.947	1.07	1.08	1.145	1.127	0.0211815
O43399	161	S	Tumor protein D54 OS=Homo sapiens OX=9606 GN=TPD52L2 PE=1 SV=2	TPD52L2	0.980474	0.0434641	52.527	2	NS(0.98)AT(0.05)FKS(0.969)FEDR	0.47814	1	0.676	0.758	0.715	1.093	1.093	1.055	1.508	0.00030163
O43399	166	S	Tumor protein D54 OS=Homo sapiens OX=9606 GN=TPD52L2 PE=1 SV=2	TPD52L2	0.999881	2.53e-05	122.33	2	NSATFKS(1)FEDR	-0.15757	9	0.616	0.605	0.565	1.103	1.115	1.126	1.872	2.02389e-05
O43422	141	S	52 kDa repressor of the inhibitor of the protein kinase OS=Homo sapiens OX=9606 GN=THAP12 PE=1 SV=2	THAP12	0.999818	2.19e-05	108.6	4	ETNNSNAQNPS(1)EEEGEGQDEDILPLTLEEK	0.067507	1	0.947	1.071	0.944	1.005	0.963	0.997	1.001	0.95543
O43426	1565	S	Synaptojanin-1 OS=Homo sapiens OX=9606 GN=SYNJ1 PE=1 SV=2	SYNJ1	0.914229	0.000232273	95.162	2	AS(0.914)PT(0.086)LDFTER	-1.5503	1	1.011	1.029	0.927	0.962	0.936	1.029	0.987	0.770913
O43426	1457	S	Synaptojanin-1 OS=Homo sapiens OX=9606 GN=SYNJ1 PE=1 SV=2	SYNJ1	0.946648	3.99e-05	122.98	2	ASS(0.053)S(0.947)LDGFK	0.66483	1	1.029	0.996	1.031	1.05	1.094	1.023	1.036	0.190796
O43426	830	S	Synaptojanin-1 OS=Homo sapiens OX=9606 GN=SYNJ1 PE=1 SV=2	SYNJ1	0.999516	0.000750355	73.675	3	SAEDLDLLNAS(1)FQDESK	-2.4339	1
O43426	1385	S	Synaptojanin-1 OS=Homo sapiens OX=9606 GN=SYNJ1 PE=1 SV=2	SYNJ1	0.941224	0.0116768	55.353	2	S(0.059)QS(0.941)QENMR	1.2483	1	1.376	1.492	1.444	0.664	0.732	0.864	0.524	0.0012593
O43426	1053	S	Synaptojanin-1 OS=Homo sapiens OX=9606 GN=SYNJ1 PE=1 SV=2	SYNJ1	0.83019	0.00788005	56.366	3	T(0.478)S(0.531)PCQS(0.83)PT(0.12)IS(0.041)EGPVPSLPIRPSR	-0.59694	1
O43432	1582	S	Eukaryotic translation initiation factor 4 gamma 3 OS=Homo sapiens OX=9606 GN=EIF4G3 PE=1 SV=2	EIF4G3	1	0.000314176	101.65	2	EAEEES(1)EDN	0.93084	1	1.099	0.917	0.796	0.928	1.116	0.754	0.995	0.95416
O43432	1156	S	Eukaryotic translation initiation factor 4 gamma 3 OS=Homo sapiens OX=9606 GN=EIF4G3 PE=1 SV=2	EIF4G3	0.890206	0.0420842	43.156	3	GGS(0.89)S(0.109)KDLLDNQS(0.001)QEEQR	-1.1923	1
O43432	1409	S	Eukaryotic translation initiation factor 4 gamma 3 OS=Homo sapiens OX=9606 GN=EIF4G3 PE=1 SV=2	EIF4G3	0.859552	1.76e-06	107.45	3	LDFIES(0.138)DS(0.86)PCS(0.002)SEALSK	0.79558	1	1.119	1.179	1.012	1.013	1.138	1.184	1.008	0.915142
O43432	495	S	Eukaryotic translation initiation factor 4 gamma 3 OS=Homo sapiens OX=9606 GN=EIF4G3 PE=1 SV=2	EIF4G3	1	3.22e-06	104.63	2	RS(1)PVPAQIAITVPK	-1.0827	2	1.031	0.989	0.989	1.032	1.077	1.07	1.056	0.045731
O43439	409	S	Protein CBFA2T2 OS=Homo sapiens OX=9606 GN=CBFA2T2 PE=1 SV=1	CBFA2T2	0.99642	1.8e-06	105.46	3	QHS(0.996)PGS(0.004)ADSLSNDSQR	-1.6326	1	0.986	0.974	1.137	1.241	1	1.13	1.088	0.355199
O43463	391	S	Histone-lysine N-methyltransferase SUV39H1 OS=Homo sapiens OX=9606 GN=SUV39H1 PE=1 SV=1	SUV39H1	1	5.49e-05	92.236	3	MDSNFGLAGLPGS(1)PK	-0.46903	4	0.853	0.832	0.832	1.116	1.073	1.167	1.333	0.000362028
O43488	255	S	Aflatoxin B1 aldehyde reductase member 2 OS=Homo sapiens OX=9606 GN=AKR7A2 PE=1 SV=3	AKR7A2	0.871691	1.04e-05	128.35	2	FFGNS(0.872)WAET(0.128)YR	-0.32615	1	1.036	0.937	0.986	1.017	1.012	1.129	1.067	0.232423
O43491	38	S	Band 4.1-like protein 2 OS=Homo sapiens OX=9606 GN=EPB41L2 PE=1 SV=1	EPB41L2	0.776941	9.29e-06	103.01	3	EVAENQQNQS(0.777)S(0.223)DPEEEK	-1.2551	2	0.939	1.174	1.011	1.092	1.081	1.214	1.084	0.328981
O43491	39	S	Band 4.1-like protein 2 OS=Homo sapiens OX=9606 GN=EPB41L2 PE=1 SV=1	EPB41L2	0.990045	3.4e-49	205.31	2	EVAENQQNQS(0.01)S(0.99)DPEEEK	2.9763	5	0.993	0.97	0.893	1.077	1.026	1.094	1.119	0.0391012
O43491	598	S	Band 4.1-like protein 2 OS=Homo sapiens OX=9606 GN=EPB41L2 PE=1 SV=1	EPB41L2	0.993388	0.00745657	60.518	3	EVRS(0.993)PT(0.007)K	0.36152	2	0.689	0.641	0.671	1.073	1.034	1.137	1.621	0.000155786
O43491	58	S	Band 4.1-like protein 2 OS=Homo sapiens OX=9606 GN=EPB41L2 PE=1 SV=1	EPB41L2	0.957593	1.1e-12	152.51	3	GSQPPPAAES(0.005)QS(0.038)S(0.958)LRR	1.174	6	0.678	0.643	0.605	0.955	0.962	0.978	1.503	0.000264207
O43491	614	S	Band 4.1-like protein 2 OS=Homo sapiens OX=9606 GN=EPB41L2 PE=1 SV=1	EPB41L2	0.999999	0.00607366	59.281	3	KNS(1)LRVEGDNIYVR	-1.9132	1	0.729	0.701	0.612	0.901	0.935	1.08	1.428	0.00967631
O43493	71	S	Trans-Golgi network integral membrane protein 2 OS=Homo sapiens OX=9606 GN=TGOLN2 PE=1 SV=4	TGOLN2	0.818167	6.64e-46	238.28	3	DS(0.001)PS(0.029)KS(0.153)S(0.818)AEAQTPEDTPNK	0.067344	8	1.229	1.242	1.209	1.263	1.161	1.267	1.003	0.943551
O43493	337	S	Trans-Golgi network integral membrane protein 2 OS=Homo sapiens OX=9606 GN=TGOLN2 PE=1 SV=4	TGOLN2	0.888462	0.0171843	52.509	3	EAEDDDT(0.112)GPEEGS(0.888)PPKEEK	-1.6527	1	0.808	1.061	1.093	1.203	1.177	1.093	1.173	0.171133
O43493	347	S	Trans-Golgi network integral membrane protein 2 OS=Homo sapiens OX=9606 GN=TGOLN2 PE=1 SV=4	TGOLN2	0.999966	0.000173778	82.515	2	EKMS(1)GS(1)AS(0.891)S(0.11)ENR	0.063342	1	1.201	1.084	1.17	1.497	1.567	1.6	1.35	0.00118414
O43493	349	S	Trans-Golgi network integral membrane protein 2 OS=Homo sapiens OX=9606 GN=TGOLN2 PE=1 SV=4	TGOLN2	0.99959	0.000173778	82.515	2	EKMS(1)GS(1)AS(0.891)S(0.11)ENR	0.063342	1	1.201	1.084	1.17	1.497	1.567	1.6	1.35	0.00118414
O43493	351	S	Trans-Golgi network integral membrane protein 2 OS=Homo sapiens OX=9606 GN=TGOLN2 PE=1 SV=4	TGOLN2	0.890512	0.000173778	82.515	2	EKMS(1)GS(1)AS(0.891)S(0.11)ENR	0.063342	3	1.073	0.977	1.027	1.347	1.332	1.464	1.346	0.00179422
O43493	298	S	Trans-Golgi network integral membrane protein 2 OS=Homo sapiens OX=9606 GN=TGOLN2 PE=1 SV=4	TGOLN2	0.881344	6.37e-21	186.11	3	T(0.119)ES(0.881)GEETDLISPPQEEVK	0.042795	2	0.906	0.968	0.92	1.114	1.078	1.119	1.185	0.00184697
O43513	194	S	Mediator of RNA polymerase II transcription subunit 7 OS=Homo sapiens OX=9606 GN=MED7 PE=1 SV=1	MED7	0.999999	2.98e-30	193.42	3	TEPMDADDS(1)NNCTGQNEHQR	-0.54113	3	1.033	1.009	1.093	1.041	1.041	1.117	1.02	0.577474
O43521	77	S	Bcl-2-like protein 11 OS=Homo sapiens OX=9606 GN=BCL2L11 PE=1 SV=1	BCL2L11	1	0.000146923	121.64	2	S(1)PLFIFMR	-0.12688	1	1.075	1.043	1.1	1.415	1.509	1.473	1.366	0.000211125
O43524	7	S	Forkhead box protein O3 OS=Homo sapiens OX=9606 GN=FOXO3 PE=1 SV=1	FOXO3	1	8.92e-05	72.85	3	AEAPAS(1)PAPLS(1)PLEVELDPEFEPQSR	-1.1678	1	1.115	0.867	0.868	0.941	1.033	1.266	1.137	0.351401
O43524	12	S	Forkhead box protein O3 OS=Homo sapiens OX=9606 GN=FOXO3 PE=1 SV=1	FOXO3	1	8.92e-05	72.85	3	AEAPAS(1)PAPLS(1)PLEVELDPEFEPQSR	-1.1678	1	1.115	0.867	0.868	0.941	1.033	1.266	1.137	0.351401
O43566	203	S	Regulator of G-protein signaling 14 OS=Homo sapiens OX=9606 GN=RGS14 PE=1 SV=4	RGS14	0.997064	0.00434372	70.028	2	LGS(0.997)PDAT(0.003)R	1.8103	1	1.243	0.716	1.129	0.914	0.977	0.912	0.908	0.704112
O43566	288	S	Regulator of G-protein signaling 14 OS=Homo sapiens OX=9606 GN=RGS14 PE=1 SV=4	RGS14	0.999905	0.00092869	73.927	2	S(1)LGSTEGESESR	1.0093	1	0.926	0.885	0.782	0.989	0.973	1.099	1.18	0.0577362
O43572	278	S	A-kinase anchor protein 10, mitochondrial OS=Homo sapiens OX=9606 GN=AKAP10 PE=1 SV=2	AKAP10	0.999992	0.00444308	62.765	3	NS(1)PAS(1)PLKELSGK	-0.79018	1	0.885	0.856	0.836	1.471	1.557	1.486	1.752	2.01323e-05
O43572	281	S	A-kinase anchor protein 10, mitochondrial OS=Homo sapiens OX=9606 GN=AKAP10 PE=1 SV=2	AKAP10	0.999962	0.0038952	62.765	3	NS(1)PAS(1)PLKELSGK	-0.79018	3	0.786	0.78	0.773	1.263	1.293	1.289	1.644	5.88513e-07
O43583	73	S	Density-regulated protein OS=Homo sapiens OX=9606 GN=DENR PE=1 SV=2	DENR	1	6.56e-195	389.27	3	LTVENS(1)PK	-0.18824	13	1.017	0.993	1.009	1.649	1.528	1.644	1.597	5.52528e-05
O43598	128	S	2'-deoxynucleoside 5'-phosphate N-hydrolase 1 OS=Homo sapiens OX=9606 GN=DNPH1 PE=1 SV=1	DNPH1	1	0.0120679	60.892	2	VLS(1)AMIR	-0.81652	1	1.024	0.926	0.873	1.249	0.932	1.119	1.169	0.195222
O43598	169	S	2'-deoxynucleoside 5'-phosphate N-hydrolase 1 OS=Homo sapiens OX=9606 GN=DNPH1 PE=1 SV=1	DNPH1	1	1.64e-34	211.9	2	YFEADPPGQVAAS(1)PDPTT	0.030874	2	1.191	1.029	1.062	1.166	1.052	1.123	1.018	0.742149
O43639	90	S	Cytoplasmic protein NCK2 OS=Homo sapiens OX=9606 GN=NCK2 PE=1 SV=2	NCK2	0.995811	9.27e-31	204.63	3	DAS(0.996)PT(0.005)PS(0.773)T(0.227)DAEYPANGSGADR	-0.18318	4	1.131	1.058	0.995	0.987	1.079	1.086	0.99	0.850624
O43639	94	S	Cytoplasmic protein NCK2 OS=Homo sapiens OX=9606 GN=NCK2 PE=1 SV=2	NCK2	0.772615	6.47e-09	127.17	3	DAS(0.996)PT(0.005)PS(0.773)T(0.227)DAEYPANGSGADR	-0.18318	1	1.124	1.021	1.005	0.967	1.013	1.223	1.017	0.881666
O43663	554	S	Protein regulator of cytokinesis 1 OS=Homo sapiens OX=9606 GN=PRC1 PE=1 SV=2	PRC1	0.995593	0.00942261	56.366	3	ENLELNGS(0.996)ILS(0.004)GGYPGSAPLQR	-1.5804	1	0.892	0.747	1.15	1.035	1.144	1.218	1.218	0.190499
O43663	513	S	Protein regulator of cytokinesis 1 OS=Homo sapiens OX=9606 GN=PRC1 PE=1 SV=2	PRC1	0.998995	1.93e-08	142.39	3	PIFGGTVYHS(0.999)PVS(0.001)R	0.73904	1	0.712	0.728	0.458	1.422	1.264	1.305	2.103	0.00788739
O43665	10	S	Regulator of G-protein signaling 10 OS=Homo sapiens OX=9606 GN=RGS10 PE=1 SV=3	RGS10	0.999971	0.00842095	57.708	3	AVSRLS(1)R	0.17538	1	0.299	0.31	0.27	1.6	1.281	1.386	4.854	3.37573e-05
O43683	655	S	Mitotic checkpoint serine/threonine-protein kinase BUB1 OS=Homo sapiens OX=9606 GN=BUB1 PE=1 SV=1	BUB1	1	0.000380075	74.789	3	DGKFS(1)PIQEK	0.22241	1	0.745	0.738	0.777	0.752	0.74	0.776	1.004	0.873135
O43683	596	S	Mitotic checkpoint serine/threonine-protein kinase BUB1 OS=Homo sapiens OX=9606 GN=BUB1 PE=1 SV=1	BUB1	0.99634	1.7e-12	134.29	3	S(0.996)PGDFT(0.004)SAAQLASTPFHK	1.3171	1
O43683	593	S	Mitotic checkpoint serine/threonine-protein kinase BUB1 OS=Homo sapiens OX=9606 GN=BUB1 PE=1 SV=1	BUB1	0.97617	0.0380778	47.198	2	T(0.024)LAPS(0.976)PK	-0.11182	1	0.501	0.392	0.464	2.172	1.97	2.222	4.69	4.47403e-05
O43684	325	S	Mitotic checkpoint protein BUB3 OS=Homo sapiens OX=9606 GN=BUB3 PE=1 SV=1	BUB3	0.863158	0.0456391	40.614	3	QVT(0.001)DAET(0.013)KPKS(0.863)PCT(0.123)	0.13077	1	1.024	1.021	0.981	1.279	1.076	1.122	1.149	0.0645318
O43684	211	S	Mitotic checkpoint protein BUB3 OS=Homo sapiens OX=9606 GN=BUB3 PE=1 SV=1	BUB3	0.99998	3.3e-06	100.43	3	VAVEYLDPS(1)PEVQK	-0.22193	1	0.692	0.606	0.552	0.944	1.042	1	1.614	0.00252699
O43719	579	S	HIV Tat-specific factor 1 OS=Homo sapiens OX=9606 GN=HTATSF1 PE=1 SV=1	HTATSF1	1	1.67e-09	127.83	4	DLDEEGS(1)EKELHENVLDK	-0.41147	3	1.081	1.038	0.97	1.004	0.975	0.98	0.958	0.269638
O43719	624	S	HIV Tat-specific factor 1 OS=Homo sapiens OX=9606 GN=HTATSF1 PE=1 SV=1	HTATSF1	1	5.12e-57	257.2	3	EFDEDS(1)DEKEEEEDTYEK	-0.054057	5	1.171	1.238	1.135	0.88	0.891	0.905	0.755	0.000462759
O43719	597	S	HIV Tat-specific factor 1 OS=Homo sapiens OX=9606 GN=HTATSF1 PE=1 SV=1	HTATSF1	1	5.71e-47	208.34	4	ELHENVLDKELEENDS(1)ENS(1)EFEDDGS(1)EK	-0.69106	1	0.892	0.831	0.823	0.921	0.875	0.913	1.064	0.105044
O43719	600	S	HIV Tat-specific factor 1 OS=Homo sapiens OX=9606 GN=HTATSF1 PE=1 SV=1	HTATSF1	1	5.71e-47	208.34	4	ELHENVLDKELEENDS(1)ENS(1)EFEDDGS(1)EK	-0.69106	1	0.892	0.831	0.823	0.921	0.875	0.913	1.064	0.105044
O43719	607	S	HIV Tat-specific factor 1 OS=Homo sapiens OX=9606 GN=HTATSF1 PE=1 SV=1	HTATSF1	1	5.71e-47	208.34	4	ELHENVLDKELEENDS(1)ENS(1)EFEDDGS(1)EK	-0.69106	1	0.892	0.831	0.823	0.921	0.875	0.913	1.064	0.105044
O43719	529	S	HIV Tat-specific factor 1 OS=Homo sapiens OX=9606 GN=HTATSF1 PE=1 SV=1	HTATSF1	0.997968	5.86e-06	99.078	4	ES(0.002)EDDLNKES(0.998)EEEVGPTK	-0.43226	1	1.137	1.029	1.046	0.893	0.909	0.969	0.863	0.0205014
O43719	544	S	HIV Tat-specific factor 1 OS=Homo sapiens OX=9606 GN=HTATSF1 PE=1 SV=1	HTATSF1	0.99999	1.12e-12	141.36	3	ESEEDDS(1)EKESDEDCSEK	-0.5289	1	0.832	0.852	0.758	1.076	1.027	1.053	1.292	0.00250483
O43719	485	S	HIV Tat-specific factor 1 OS=Homo sapiens OX=9606 GN=HTATSF1 PE=1 SV=1	HTATSF1	0.999966	2.95e-05	102.21	3	GFEGS(0.091)CS(0.91)QKES(1)EEGNPVR	-0.22381	2	0.759	0.858	0.825	1.083	1.09	1.028	1.311	0.00260325
O43719	494	S	HIV Tat-specific factor 1 OS=Homo sapiens OX=9606 GN=HTATSF1 PE=1 SV=1	HTATSF1	0.99973	8.42e-05	89.946	5	ESEEGNPVRGS(1)EEDS(1)PKK	-0.38261	4	0.966	0.978	0.948	1.094	1.07	1.154	1.147	0.00479229
O43719	498	S	HIV Tat-specific factor 1 OS=Homo sapiens OX=9606 GN=HTATSF1 PE=1 SV=1	HTATSF1	0.999999	8.42e-05	95.573	2	GSEEDS(1)PKK	-1.1757	6	0.906	0.942	0.899	1.183	1.119	1.192	1.272	0.000616281
O43719	452	S	HIV Tat-specific factor 1 OS=Homo sapiens OX=9606 GN=HTATSF1 PE=1 SV=1	HTATSF1	1	1.39e-138	335.39	4	TEDGGEFEEGASENNAKES(1)S(1)PEKEAEEGCPEK	0.55873	3	1.017	1.141	1.046	0.982	1.039	1.064	0.963	0.42587
O43719	453	S	HIV Tat-specific factor 1 OS=Homo sapiens OX=9606 GN=HTATSF1 PE=1 SV=1	HTATSF1	1	1.39e-138	335.39	4	TEDGGEFEEGASENNAKES(1)S(1)PEKEAEEGCPEK	0.55873	7	1.072	1.139	1.057	1.115	1.111	1.209	1.051	0.23898
O43719	481	S	HIV Tat-specific factor 1 OS=Homo sapiens OX=9606 GN=HTATSF1 PE=1 SV=1	HTATSF1	0.997461	5.93e-13	145.65	2	GFEGS(0.003)CS(0.997)QK	-0.88757	6	0.709	0.685	0.632	1.017	1.035	1.053	1.533	0.000271847
O43719	721	S	HIV Tat-specific factor 1 OS=Homo sapiens OX=9606 GN=HTATSF1 PE=1 SV=1	HTATSF1	1	0.00061796	105.2	2	LFDDS(1)DER	1.1996	1	1.179	1.093	1.026	0.784	0.974	1.165	0.886	0.337621
O43719	713	S	HIV Tat-specific factor 1 OS=Homo sapiens OX=9606 GN=HTATSF1 PE=1 SV=1	HTATSF1	1	4.94e-39	223.42	3	LFDEEEDS(1)S(1)EKLFDDSDER	-0.2647	3	0.998	0.893	0.941	0.932	0.939	0.962	1	0.971058
O43719	714	S	HIV Tat-specific factor 1 OS=Homo sapiens OX=9606 GN=HTATSF1 PE=1 SV=1	HTATSF1	1	2.42e-13	145.13	3	LFDEEEDS(1)S(1)EKLFDDSDER	-0.2647	1	0.946	0.905	0.789	0.942	1.031	0.835	1.064	0.498461
O43719	702	S	HIV Tat-specific factor 1 OS=Homo sapiens OX=9606 GN=HTATSF1 PE=1 SV=1	HTATSF1	1	9.4e-60	253.39	3	LFEDDDS(1)NEKLFDEEEDS(0.909)S(0.091)EK	-0.18522	5	1.013	0.961	0.967	1.127	1.094	1.129	1.139	0.00260804
O43719	676	S	HIV Tat-specific factor 1 OS=Homo sapiens OX=9606 GN=HTATSF1 PE=1 SV=1	HTATSF1	1	3.3e-127	334.34	4	LFEES(1)DDKEDEDADGKEVEDADEK	0.35417	6	0.994	0.92	0.882	0.908	0.89	0.964	0.988	0.798428
O43719	387	S	HIV Tat-specific factor 1 OS=Homo sapiens OX=9606 GN=HTATSF1 PE=1 SV=1	HTATSF1	0.987852	0.000294118	89.663	2	RS(0.005)DS(0.988)VS(0.007)ASER	-0.014942	4	0.79	0.756	0.801	1.229	1.349	1.41	1.699	0.000276786
O43719	445	S	HIV Tat-specific factor 1 OS=Homo sapiens OX=9606 GN=HTATSF1 PE=1 SV=1	HTATSF1	1	4.76e-21	187.39	3	TEDGGEFEEGAS(1)ENNAK	0.25749	2	1.036	0.992	0.915	0.976	1.079	1.044	1.053	0.328544
O43719	642	S	HIV Tat-specific factor 1 OS=Homo sapiens OX=9606 GN=HTATSF1 PE=1 SV=1	HTATSF1	1	1.88e-143	344.8	3	VFDDES(1)DEKEDEEYADEK	0.88353	4	0.996	0.968	1.017	1.181	1.15	1.192	1.182	0.000732259
O43719	616	S	HIV Tat-specific factor 1 OS=Homo sapiens OX=9606 GN=HTATSF1 PE=1 SV=1	HTATSF1	1	4.34e-27	185.2	2	VLDEEGS(1)ER	0.23464	4	1.007	1.024	1.006	1.007	0.969	1.023	0.987	0.49528
O43741	184	S	5'-AMP-activated protein kinase subunit beta-2 OS=Homo sapiens OX=9606 GN=PRKAB2 PE=1 SV=1	PRKAB2	0.916976	4.7e-86	294.94	2	DLS(0.007)S(0.076)S(0.917)PPGPYGQEMYAFR	-0.58872	1	1.108	1.102	1.107	1.082	0.975	1.027	0.93	0.0705126
O43741	39	S	5'-AMP-activated protein kinase subunit beta-2 OS=Homo sapiens OX=9606 GN=PRKAB2 PE=1 SV=1	PRKAB2	0.85688	8.77e-20	172.93	3	IMVGS(0.857)T(0.143)DDPSVFSLPDSK	1.6246	3	1.053	1.018	1.05	1.033	1.048	1.056	1.005	0.701683
O43741	158	S	5'-AMP-activated protein kinase subunit beta-2 OS=Homo sapiens OX=9606 GN=PRKAB2 PE=1 SV=1	PRKAB2	1	2.23e-07	107.61	3	KS(1)DFEVFDALK	3.9425	1
O43752	2	S	Syntaxin-6 OS=Homo sapiens OX=9606 GN=STX6 PE=1 SV=1	STX6	1	2.27e-05	72.547	2	S(1)MEDPFFVVK	-0.0813	3	0.797	0.73	0.759	1.043	0.904	0.799	1.201	0.0930752
O43760	3	S	Synaptogyrin-2 OS=Homo sapiens OX=9606 GN=SYNGR2 PE=1 SV=1	SYNGR2	0.998589	0.000367854	48.284	2	MES(0.999)GAY(0.001)GAAK	-1.4434	1	1.571	1.517	1.547	0.914	0.934	0.865	0.585	2.79331e-05
O43765	77	S	Small glutamine-rich tetratricopeptide repeat-containing protein alpha OS=Homo sapiens OX=9606 GN=SGTA PE=1 SV=1	SGTA	1	6.94e-10	130.72	2	EMPQDLRS(1)PAR	-0.31478	5	1.082	1.081	1.09	0.995	0.946	0.982	0.899	0.00221305
O43765	301	S	Small glutamine-rich tetratricopeptide repeat-containing protein alpha OS=Homo sapiens OX=9606 GN=SGTA PE=1 SV=1	SGTA	0.817447	0.000267321	77.746	3	S(0.209)QIRS(0.817)RT(0.9)PS(0.832)AS(0.242)NDDQQE	0.018097	2	1.26	1.293	1.807	0.769	0.54	0.726	0.467	0.00891217
O43765	305	S	Small glutamine-rich tetratricopeptide repeat-containing protein alpha OS=Homo sapiens OX=9606 GN=SGTA PE=1 SV=1	SGTA	0.831891	8.67e-43	227.81	3	S(0.209)QIRS(0.817)RT(0.9)PS(0.832)AS(0.242)NDDQQE	0.018097	1	1.26	1.293	1.807	0.769	0.54	0.726	0.467	0.00891217
O43768	2	S	Alpha-endosulfine OS=Homo sapiens OX=9606 GN=ENSA PE=1 SV=1	ENSA	0.999877	1.11e-19	66.022	3	S(1)QKQEEENPAEETGEEK	1.3178	1	0.757	0.859	0.723	0.942	0.869	0.983	1.195	0.0465828
O43768	67	S	Alpha-endosulfine OS=Homo sapiens OX=9606 GN=ENSA PE=1 SV=1	ENSA	0.999993	2.68e-05	123.02	2	YFDS(1)GDYNMAK	0.56606	3	0.678	0.629	0.596	0.705	0.716	0.793	1.163	0.0449047
H7BZ55	581	S	Putative ciliary rootlet coiled-coil protein 2 OS=Homo sapiens OX=9606 GN=CROCC2 PE=5 SV=4	CROCC2	1	0.00764575	61.161	2	EAEDS(1)LRR	0.03338	1	1.015	0.893	0.983	1.116	0.961	1.047	1.081	0.25403
O43815	245	S	Striatin OS=Homo sapiens OX=9606 GN=STRN PE=1 SV=4	STRN	1	5.6e-191	386.64	2	FLESAAADFS(1)DEDEDDDVDGR	0.018807	4	0.941	0.965	0.941	1.145	1.113	1.116	1.185	0.000161135
O43815	227	S	Striatin OS=Homo sapiens OX=9606 GN=STRN PE=1 SV=4	STRN	0.929722	6.73e-05	89.466	3	S(0.004)ELT(0.056)DS(0.93)AS(0.011)VLDNFK	-2.8087	1	1.187	1.335	1.353	1.247	0.868	1.213	0.859	0.256643
O43818	50	S	U3 small nucleolar RNA-interacting protein 2 OS=Homo sapiens OX=9606 GN=RRP9 PE=1 SV=1	RRP9	0.999988	2.6e-10	130.64	2	MNEEIS(1)S(1)DS(0.987)ES(0.013)ESLAPR	-0.45955	7	1.119	1.033	1.019	0.98	0.999	1.024	0.947	0.166784
O43818	51	S	U3 small nucleolar RNA-interacting protein 2 OS=Homo sapiens OX=9606 GN=RRP9 PE=1 SV=1	RRP9	0.999992	2.6e-10	130.64	2	MNEEIS(1)S(1)DS(0.987)ES(0.013)ESLAPR	-0.071018	7	1.119	1.033	1.019	0.98	0.999	1.024	0.947	0.166784
O43818	53	S	U3 small nucleolar RNA-interacting protein 2 OS=Homo sapiens OX=9606 GN=RRP9 PE=1 SV=1	RRP9	0.987091	2.6e-10	130.64	2	MNEEIS(1)S(1)DS(0.987)ES(0.013)ESLAPR	-0.45955	7	1.119	1.033	1.019	0.98	0.999	1.024	0.947	0.166784
O43822	136	S	Cilia- and flagella-associated protein 410 OS=Homo sapiens OX=9606 GN=CFAP410 PE=1 SV=1	CFAP410	0.999999	1.49e-16	174.47	2	ALS(1)EGEEITAAPER	0.11714	2	0.87	0.796	0.836	1.041	1.054	1.163	1.302	0.00374306
O43822	177	S	Cilia- and flagella-associated protein 410 OS=Homo sapiens OX=9606 GN=CFAP410 PE=1 SV=1	CFAP410	0.999982	8.26e-46	220.05	4	LCCTLSSLSSAAETGRDPLDS(1)EEEATSGAQDER	0.38271	1	1.067	0.971	1.088	1.228	1.106	1.273	1.154	0.0601984
O43823	112	S	A-kinase anchor protein 8 OS=Homo sapiens OX=9606 GN=AKAP8 PE=1 SV=1	AKAP8	1	0.0388822	48.112	2	GGS(1)GGGGEGIQDR	-0.2334	1	1.133	0.975	0.823	1.198	1.118	1.03	1.142	0.245187
O43823	339	S	A-kinase anchor protein 8 OS=Homo sapiens OX=9606 GN=AKAP8 PE=1 SV=1	AKAP8	1	1.47e-89	275.5	4	VDS(1)EGDFS(1)ENDDAAGDFRS(1)GDEEFKGEDELCDSGR	-0.046903	3	1.021	1.037	1.127	1.254	1.165	1.167	1.126	0.0383268
O43823	323	S	A-kinase anchor protein 8 OS=Homo sapiens OX=9606 GN=AKAP8 PE=1 SV=1	AKAP8	1	1.47e-89	301.38	4	VDS(1)EGDFS(1)ENDDAAGDFRS(1)GDEEFKGEDELCDSGR	-0.046903	4	1.04	1.022	1.112	1.212	1.178	1.198	1.13	0.0103358
O43823	328	S	A-kinase anchor protein 8 OS=Homo sapiens OX=9606 GN=AKAP8 PE=1 SV=1	AKAP8	1	5.68e-123	336.94	4	VDS(1)EGDFS(1)ENDDAAGDFRS(1)GDEEFKGEDELCDSGR	-0.046903	6	1.047	0.999	1.085	1.185	1.177	1.173	1.129	0.0071847
O43847	94	S	Nardilysin OS=Homo sapiens OX=9606 GN=NRDC PE=1 SV=3	NRDC	0.999626	1.71e-16	171.6	2	RGS(1)LSNAGDPEIVK	2.0116	6	1.045	0.873	0.984	1.076	0.932	1.093	1.069	0.414873
O43847	86	S	Nardilysin OS=Homo sapiens OX=9606 GN=NRDC PE=1 SV=3	NRDC	1	5.53e-05	113.77	2	LGADES(1)EEEGR	0.027551	1	0.731	0.603	0.758	0.886	0.776	0.796	1.175	0.114645
O43865	84	S	S-adenosylhomocysteine hydrolase-like protein 1 OS=Homo sapiens OX=9606 GN=AHCYL1 PE=1 SV=2	AHCYL1	0.774444	6.03e-27	184	3	SISQSSTDSYSSAAS(0.002)Y(0.005)T(0.586)DS(0.774)S(0.631)DDEVS(0.001)PR	0.43203	3	1.336	1.282	1.323	0.835	0.892	0.813	0.645	0.000129921
O43896	494	S	Kinesin-like protein KIF1C OS=Homo sapiens OX=9606 GN=KIF1C PE=1 SV=3	KIF1C	0.99999	0.000210846	78.191	3	EDGGTVGVFS(1)PK	-0.38166	1	0.741	0.866	0.905	1.272	1.49	1.426	1.667	0.0026223
O43896	674	S	Kinesin-like protein KIF1C OS=Homo sapiens OX=9606 GN=KIF1C PE=1 SV=3	KIF1C	0.999762	1.41e-06	127.32	3	LYADS(1)DS(0.999)GDDS(0.001)DKR	-0.84476	4	0.999	0.928	0.917	1.226	1.139	1.219	1.26	0.00292567
O43896	676	S	Kinesin-like protein KIF1C OS=Homo sapiens OX=9606 GN=KIF1C PE=1 SV=3	KIF1C	0.998766	0.000134278	86.005	3	LYADS(1)DS(0.999)GDDS(0.001)DKR	-0.84476	3	0.935	0.903	0.954	1.155	1.181	1.184	1.261	0.000203787
O43896	680	S	Kinesin-like protein KIF1C OS=Homo sapiens OX=9606 GN=KIF1C PE=1 SV=3	KIF1C	0.999761	1.41e-06	127.32	3	LY(0.007)ADS(0.995)DS(0.998)GDDS(1)DKR	0.46055	2	1.05	0.947	0.887	1.282	1.105	1.246	1.26	0.0259698
O43896	915	S	Kinesin-like protein KIF1C OS=Homo sapiens OX=9606 GN=KIF1C PE=1 SV=3	KIF1C	0.998083	4.04e-08	117.35	3	MPSARPPS(0.998)PPLS(0.001)SWER	0.12738	1	1.115	0.966	0.99	1.133	1.18	1.139	1.124	0.0615455
O43896	1033	S	Kinesin-like protein KIF1C OS=Homo sapiens OX=9606 GN=KIF1C PE=1 SV=3	KIF1C	1	0.000171215	102.33	3	RNS(1)LDGGGR	0.15001	1	0.538	0.499	0.33	1.355	1.079	1.42	2.819	0.00378416
O43900	437	S	Prickle planar cell polarity protein 3 OS=Homo sapiens OX=9606 GN=PRICKLE3 PE=1 SV=2	PRICKLE3	1	0.00480793	57.595	4	GAPHRHS(1)MPELGLR	-0.7298	1
O43900	502	S	Prickle planar cell polarity protein 3 OS=Homo sapiens OX=9606 GN=PRICKLE3 PE=1 SV=2	PRICKLE3	1	0.00511691	62.303	3	RPRS(1)PPPR	-0.16091	1	0.877	0.991	0.928	1.49	1.361	1.178	1.441	0.00930152
O43933	1209	S	Peroxisome biogenesis factor 1 OS=Homo sapiens OX=9606 GN=PEX1 PE=1 SV=1	PEX1	0.924328	4e-08	114.88	3	Y(0.003)RS(0.924)QS(0.049)GEDES(0.023)MNQPGPIK	0.52798	2	1.144	1.139	1.052	1.001	0.989	1.1	0.927	0.151017
O43933	1181	S	Peroxisome biogenesis factor 1 OS=Homo sapiens OX=9606 GN=PEX1 PE=1 SV=1	PEX1	0.999569	8.59e-24	191.64	2	TAS(1)QEGCQELTQEQR	0.5201	2	1.371	1.448	1.492	0.865	0.885	0.982	0.634	0.000587279
O43934	448	S	UNC93-like protein MFSD11 OS=Homo sapiens OX=9606 GN=MFSD11 PE=1 SV=2	MFSD11	0.996825	0.0456304	41.876	2	GS(0.002)DY(0.001)RS(0.997)I	-1.197	1	1.222	1.046	1.151	0.999	1.152	1.094	0.949	0.446293
O43934	204	S	UNC93-like protein MFSD11 OS=Homo sapiens OX=9606 GN=MFSD11 PE=1 SV=2	MFSD11	0.857902	6.9e-90	270.58	4	KPDSENVLGEDES(0.858)S(0.142)DDQDMEVNESAQNNLTK	0.3369	1	1.068	1.05	0.986	0.981	1.048	1.01	0.979	0.535295
O60216	545	S	Double-strand-break repair protein rad21 homolog OS=Homo sapiens OX=9606 GN=RAD21 PE=1 SV=2	RAD21	1	7.26e-53	237.35	4	EKEKEDDEEEEDEDAS(1)GGDQDQEER	0.46562	8	0.997	0.984	0.981	1.093	1.15	1.186	1.158	0.00388789
O60231	103	S	Pre-mRNA-splicing factor ATP-dependent RNA helicase DHX16 OS=Homo sapiens OX=9606 GN=DHX16 PE=1 SV=2	DHX16	0.999988	2.04e-55	255.16	2	LLEDS(1)EES(1)S(1)EETVSR	-0.81463	6	1.047	0.977	0.984	1.004	0.932	1.023	0.984	0.66565
O60231	106	S	Pre-mRNA-splicing factor ATP-dependent RNA helicase DHX16 OS=Homo sapiens OX=9606 GN=DHX16 PE=1 SV=2	DHX16	0.999992	2.04e-55	255.16	2	LLEDS(1)EES(1)S(1)EETVSR	-0.81463	5	1.047	0.977	0.984	1.004	0.932	1.023	0.984	0.66565
O60231	107	S	Pre-mRNA-splicing factor ATP-dependent RNA helicase DHX16 OS=Homo sapiens OX=9606 GN=DHX16 PE=1 SV=2	DHX16	0.999645	2.21e-06	106.3	2	LLEDS(1)EES(1)S(1)EETVSR	-0.81463	2	1.066	1.011	0.993	0.958	0.9	0.982	0.925	0.0805558
O60231	160	S	Pre-mRNA-splicing factor ATP-dependent RNA helicase DHX16 OS=Homo sapiens OX=9606 GN=DHX16 PE=1 SV=2	DHX16	0.999996	4.02e-32	208.43	2	QQTEKPES(1)EDEWER	0.73594	2	0.976	1.036	0.986	1.046	1.018	1.025	1.03	0.208493
O60237	687	S	Protein phosphatase 1 regulatory subunit 12B OS=Homo sapiens OX=9606 GN=PPP1R12B PE=1 SV=2	PPP1R12B	0.918167	1.56e-11	143.33	5	EKPT(0.017)DT(0.064)EGLEGS(0.918)PEKHEPSAVPATEAGEGQQPWGR	-0.17566	1	0.859	0.813	0.835	1.125	1.222	1.261	1.439	0.000640245
O60237	391	S	Protein phosphatase 1 regulatory subunit 12B OS=Homo sapiens OX=9606 GN=PPP1R12B PE=1 SV=2	PPP1R12B	1	0.0340471	40.066	2	PEAFVNHS(1)NS(1)ES(1)K	1.1344	1	1.134	1.03	1.233	1.037	1.064	1.168	0.962	0.589942
O60237	393	S	Protein phosphatase 1 regulatory subunit 12B OS=Homo sapiens OX=9606 GN=PPP1R12B PE=1 SV=2	PPP1R12B	1	0.0340471	40.066	2	PEAFVNHS(1)NS(1)ES(1)K	1.1344	1	1.134	1.03	1.233	1.037	1.064	1.168	0.962	0.589942
O60237	395	S	Protein phosphatase 1 regulatory subunit 12B OS=Homo sapiens OX=9606 GN=PPP1R12B PE=1 SV=2	PPP1R12B	1	0.0340471	40.066	2	PEAFVNHS(1)NS(1)ES(1)K	1.1344	1	1.134	1.03	1.233	1.037	1.064	1.168	0.962	0.589942
O60238	117	S	BCL2/adenovirus E1B 19 kDa protein-interacting protein 3-like OS=Homo sapiens OX=9606 GN=BNIP3L PE=1 SV=1	BNIP3L	1	0.00334306	64.723	3	DHS(1)S(1)QS(1)EEEVVEGEK	1.1181	1	1.066	0.929	1.13	0.872	0.919	1.018	0.899	0.226256
O60238	118	S	BCL2/adenovirus E1B 19 kDa protein-interacting protein 3-like OS=Homo sapiens OX=9606 GN=BNIP3L PE=1 SV=1	BNIP3L	1	8.88e-08	117.84	3	DHS(1)S(1)QS(1)EEEVVEGEK	1.1181	2	1.219	1.099	1.324	0.903	0.954	1.099	0.812	0.058127
O60238	120	S	BCL2/adenovirus E1B 19 kDa protein-interacting protein 3-like OS=Homo sapiens OX=9606 GN=BNIP3L PE=1 SV=1	BNIP3L	1	0.00334306	64.723	3	DHS(1)S(1)QS(1)EEEVVEGEK	1.1181	1	1.066	0.929	1.13	0.872	0.919	1.018	0.899	0.226256
O60239	375	S	SH3 domain-binding protein 5 OS=Homo sapiens OX=9606 GN=SH3BP5 PE=1 SV=2	SH3BP5	0.993436	4.61e-05	92.063	2	SECS(0.013)GAS(0.993)S(0.994)PECEVER	-1.4094	1	1.088	0.937	1.092	0.981	0.765	0.934	0.86	0.166299
O60239	376	S	SH3 domain-binding protein 5 OS=Homo sapiens OX=9606 GN=SH3BP5 PE=1 SV=2	SH3BP5	0.993879	8.3e-09	133.47	2	SECS(0.013)GAS(0.993)S(0.994)PECEVER	-1.4094	2	1.039	0.954	0.888	0.954	1.007	1.09	1.059	0.386727
O60244	617	S	Mediator of RNA polymerase II transcription subunit 14 OS=Homo sapiens OX=9606 GN=MED14 PE=1 SV=2	MED14	0.999989	7.04e-05	90.453	3	KLS(1)DDPCPVESK	0.72144	1	1.181	1.261	1.088	1.017	1.091	1.2	0.937	0.365625
O60244	977	S	Mediator of RNA polymerase II transcription subunit 14 OS=Homo sapiens OX=9606 GN=MED14 PE=1 SV=2	MED14	1	8.02e-08	127.09	5	S(1)VNEDDNPPS(1)PIGGDMMDSLISQLQPPPQQQPFPK	0.09272	1	1.792	1.817	1.864	0.578	0.683	0.561	0.333	5.9677e-05
O60244	986	S	Mediator of RNA polymerase II transcription subunit 14 OS=Homo sapiens OX=9606 GN=MED14 PE=1 SV=2	MED14	0.999997	8.02e-08	127.09	5	S(1)VNEDDNPPS(1)PIGGDMMDSLISQLQPPPQQQPFPK	0.09272	3	1.226	1.273	1.308	0.953	0.933	0.947	0.744	0.0001178
O60245	982	S	Protocadherin-7 OS=Homo sapiens OX=9606 GN=PCDH7 PE=1 SV=2	PCDH7	1	0.030492	45.618	2	S(1)VNGGPGS(1)PDLAR	1.2125	1
O60245	989	S	Protocadherin-7 OS=Homo sapiens OX=9606 GN=PCDH7 PE=1 SV=2	PCDH7	1	1.52e-16	183.76	2	S(1)VNGGPGS(1)PDLAR	1.2125	8	0.804	0.822	0.766	1.463	1.371	1.464	1.797	4.12021e-05
O60245	966	S	Protocadherin-7 OS=Homo sapiens OX=9606 GN=PCDH7 PE=1 SV=2	PCDH7	0.958515	0.0236237	52.6	2	Y(0.041)DS(0.959)VNEK	1.1749	1	0.611	0.503	0.543	1.348	1.277	1.4	2.429	0.000141675
O60256	198	S	Phosphoribosyl pyrophosphate synthase-associated protein 2 OS=Homo sapiens OX=9606 GN=PRPSAP2 PE=1 SV=1	PRPSAP2	1	0.0213973	53.432	2	AQS(1)FAER	-0.59984	1	0.838	0.793	0.726	0.905	0.811	1.057	1.176	0.144542
O60256	227	S	Phosphoribosyl pyrophosphate synthase-associated protein 2 OS=Homo sapiens OX=9606 GN=PRPSAP2 PE=1 SV=1	PRPSAP2	1	1.58e-07	113.65	2	HS(1)PPMVR	0.53146	3	0.758	0.868	0.808	1.089	0.871	0.992	1.213	0.0657249
O60264	755	S	SWI/SNF-related matrix-associated actin-dependent regulator of chromatin subfamily A member 5 OS=Homo sapiens OX=9606 GN=SMARCA5 PE=1 SV=1	SMARCA5	1	0.00425292	58.172	3	EALRVS(1)EPK	0.30339	1	0.715	0.775	0.702	1.574	1.552	1.745	2.222	7.56431e-05
O60264	66	S	SWI/SNF-related matrix-associated actin-dependent regulator of chromatin subfamily A member 5 OS=Homo sapiens OX=9606 GN=SMARCA5 PE=1 SV=1	SMARCA5	1	7.82e-25	178.62	4	GGPEGVAAQAVASAASAGPADAEMEEIFDDAS(1)PGKQK	-0.10317	1	1.023	1.007	1.083	1.214	1.141	1.226	1.15	0.0113217
O60264	116	S	SWI/SNF-related matrix-associated actin-dependent regulator of chromatin subfamily A member 5 OS=Homo sapiens OX=9606 GN=SMARCA5 PE=1 SV=1	SMARCA5	0.944152	1.6e-13	135.3	4	QTELFAHFIQPAAQKT(0.933)PT(0.123)S(0.944)PLK	0.11911	6	0.997	1.045	1.058	1.156	1.171	1.254	1.155	0.00978256
O60266	525	S	Adenylate cyclase type 3 OS=Homo sapiens OX=9606 GN=ADCY3 PE=1 SV=3	ADCY3	0.94527	0.000569442	77.597	2	S(0.004)S(0.05)S(0.945)PALIETK	-1.4063	1	0.963	0.87	0.824	1.234	1.263	1.201	1.392	0.00227001
O60268	279	S	Uncharacterized protein KIAA0513 OS=Homo sapiens OX=9606 GN=KIAA0513 PE=1 SV=1	KIAA0513	0.999704	6.32e-11	159.66	3	AVTAYS(1)PEDEK	-0.84481	2	1.026	0.941	0.862	1.365	1.263	1.309	1.392	0.00379094
O60269	427	S	G protein-regulated inducer of neurite outgrowth 2 OS=Homo sapiens OX=9606 GN=GPRIN2 PE=1 SV=2	GPRIN2	0.993566	0.002528	66.688	2	APAS(0.008)EDS(0.994)LS(0.999)VEGR	-0.48931	1
O60269	429	S	G protein-regulated inducer of neurite outgrowth 2 OS=Homo sapiens OX=9606 GN=GPRIN2 PE=1 SV=2	GPRIN2	0.998698	0.00131747	78.191	2	APAS(0.008)EDS(0.994)LS(0.999)VEGR	-0.48931	2
O60269	122	S	G protein-regulated inducer of neurite outgrowth 2 OS=Homo sapiens OX=9606 GN=GPRIN2 PE=1 SV=2	GPRIN2	0.957556	0.0172498	54.982	2	S(0.042)HS(0.958)DLVR	-0.015224	1	1.002	0.665	0.789	1.361	1.175	1.812	1.77	0.0308444
O60271	493	S	C-Jun-amino-terminal kinase-interacting protein 4 OS=Homo sapiens OX=9606 GN=SPAG9 PE=1 SV=4	SPAG9	0.999552	1.34e-06	121.77	3	AKDDDDS(1)DIPTAQR	-0.75982	1	0.858	0.774	0.801	1.086	1.103	1.178	1.384	0.00115596
O60271	283	S	C-Jun-amino-terminal kinase-interacting protein 4 OS=Homo sapiens OX=9606 GN=SPAG9 PE=1 SV=4	SPAG9	0.983241	0.0212023	51.729	4	AT(0.093)T(0.093)PAS(0.376)T(0.453)ANS(0.983)DVAT(0.001)IPTDTPLKEENEGFVK	-3.1632	1
O60271	265	S	C-Jun-amino-terminal kinase-interacting protein 4 OS=Homo sapiens OX=9606 GN=SPAG9 PE=1 SV=4	SPAG9	0.999996	5.06e-05	91.583	3	AVEQEDELS(1)DVS(1)QGGSK	0.9411	2	0.802	0.761	0.818	1.083	1.069	1.113	1.371	0.000211994
O60271	268	S	C-Jun-amino-terminal kinase-interacting protein 4 OS=Homo sapiens OX=9606 GN=SPAG9 PE=1 SV=4	SPAG9	0.999894	3.18e-12	132.48	3	AVEQEDELS(1)DVS(1)QGGSK	0.9411	3	0.808	0.844	0.852	1.16	1.119	1.263	1.415	0.000932425
O60271	203	S	C-Jun-amino-terminal kinase-interacting protein 4 OS=Homo sapiens OX=9606 GN=SPAG9 PE=1 SV=4	SPAG9	1	9.51e-20	154.39	3	ERPIS(1)LGIFPLPAGDGLLT(1)PDAQK	-0.2205	2	0.619	0.571	0.645	0.861	0.829	0.954	1.441	0.0027088
O60271	813	S	C-Jun-amino-terminal kinase-interacting protein 4 OS=Homo sapiens OX=9606 GN=SPAG9 PE=1 SV=4	SPAG9	0.999141	5.69e-13	145.04	3	ETDYPAGEDLS(0.999)ES(0.001)GQVDK	0.2599	1	1.014	0.864	1.103	0.985	0.98	1.094	1.026	0.730555
O60271	815	S	C-Jun-amino-terminal kinase-interacting protein 4 OS=Homo sapiens OX=9606 GN=SPAG9 PE=1 SV=4	SPAG9	0.999981	1.27e-15	159.77	3	ETDYPAGEDLSES(1)GQVDK	0.48057	2	1.13	1.13	1.072	0.757	0.828	0.852	0.731	0.00138789
O60271	1238	S	C-Jun-amino-terminal kinase-interacting protein 4 OS=Homo sapiens OX=9606 GN=SPAG9 PE=1 SV=4	SPAG9	0.999595	1.23e-14	149.2	3	FFVAVPGQVIS(1)PQSSSSGTDLTGDK	-0.080029	2	0.869	0.867	0.858	1.029	1.071	1.1	1.234	0.000448991
O60271	109	S	C-Jun-amino-terminal kinase-interacting protein 4 OS=Homo sapiens OX=9606 GN=SPAG9 PE=1 SV=4	SPAG9	1	5.31e-16	176.56	4	FIEFEDS(1)QEQEKK	-0.12525	3	0.742	0.705	0.749	1.007	0.966	1.028	1.367	0.000285354
O60271	229	S	C-Jun-amino-terminal kinase-interacting protein 4 OS=Homo sapiens OX=9606 GN=SPAG9 PE=1 SV=4	SPAG9	1	0.00122101	74.76	2	GGET(1)PGS(1)EQWK	1.1101	1	1.615	1.497	1.54	0.828	0.802	0.838	0.531	1.61244e-05
O60271	1144	S	C-Jun-amino-terminal kinase-interacting protein 4 OS=Homo sapiens OX=9606 GN=SPAG9 PE=1 SV=4	SPAG9	1	0.00364928	80.438	2	LGFS(1)FVR	-0.30468	1	0.657	0.721	0.66	1.278	1.308	1.441	1.976	0.0001391
O60271	183	S	C-Jun-amino-terminal kinase-interacting protein 4 OS=Homo sapiens OX=9606 GN=SPAG9 PE=1 SV=4	SPAG9	0.998746	0.000228938	83.115	3	LHQLS(0.999)GS(0.997)DQLES(0.004)T(0.001)AHSR	0.71058	2	1.089	0.973	0.954	0.949	1.258	1.193	1.127	0.298837
O60271	185	S	C-Jun-amino-terminal kinase-interacting protein 4 OS=Homo sapiens OX=9606 GN=SPAG9 PE=1 SV=4	SPAG9	0.997011	0.000228938	83.115	3	LHQLS(0.999)GS(0.997)DQLES(0.004)T(0.001)AHSR	0.71058	2	1.089	0.973	0.954	0.949	1.258	1.193	1.127	0.298837
O60271	329	S	C-Jun-amino-terminal kinase-interacting protein 4 OS=Homo sapiens OX=9606 GN=SPAG9 PE=1 SV=4	SPAG9	0.898419	1.81e-07	139.49	2	NVS(0.898)T(0.103)GS(0.999)AENEEK	-0.11056	4	0.696	0.676	0.627	1.127	1.134	1.262	1.762	0.000298497
O60271	332	S	C-Jun-amino-terminal kinase-interacting protein 4 OS=Homo sapiens OX=9606 GN=SPAG9 PE=1 SV=4	SPAG9	0.999503	4.85e-16	177.58	2	NVSTGS(1)AENEEK	0.48669	7	0.626	0.598	0.578	1.119	1.108	1.195	1.899	4.1936e-05
O60271	143	S	C-Jun-amino-terminal kinase-interacting protein 4 OS=Homo sapiens OX=9606 GN=SPAG9 PE=1 SV=4	SPAG9	0.99921	0.0342366	42.813	3	NY(0.001)ADQIS(0.999)RLEER	-0.74809	1	0.887	0.856	0.831	1.255	1.348	1.222	1.486	0.000343011
O60271	730	S	C-Jun-amino-terminal kinase-interacting protein 4 OS=Homo sapiens OX=9606 GN=SPAG9 PE=1 SV=4	SPAG9	0.997791	3.67e-69	276.8	2	S(0.001)AS(0.998)QS(0.001)S(0.001)LDK	-0.4777	9	0.947	0.929	0.933	1.114	1.063	1.156	1.187	0.00240045
O60271	733	S	C-Jun-amino-terminal kinase-interacting protein 4 OS=Homo sapiens OX=9606 GN=SPAG9 PE=1 SV=4	SPAG9	0.99917	3.67e-69	276.8	2	S(0.094)AS(0.899)QS(0.008)S(0.999)LDKLDQELK	0.073119	7	0.895	0.883	0.872	1.102	1.064	1.147	1.25	0.000630903
O60271	251	S	C-Jun-amino-terminal kinase-interacting protein 4 OS=Homo sapiens OX=9606 GN=SPAG9 PE=1 SV=4	SPAG9	0.999778	4.89e-05	121.02	2	VSNS(1)PEPQK	0.7433	4	0.64	0.612	0.613	1.193	1.091	1.156	1.845	3.41179e-05
O60271	311	S	C-Jun-amino-terminal kinase-interacting protein 4 OS=Homo sapiens OX=9606 GN=SPAG9 PE=1 SV=4	SPAG9	0.997459	2.41e-05	107.34	3	VT(0.002)DAPNKS(0.997)EISK	0.39972	1	0.468	0.577	0.549	1.28	1.28	1.38	2.472	0.000181185
O60279	240	S	Sushi domain-containing protein 5 OS=Homo sapiens OX=9606 GN=SUSD5 PE=1 SV=3	SUSD5	1	6.41e-09	120.64	3	TEADEDRGQGDS(1)S(1)EEAPK	-0.55622	5	0.684	0.614	0.622	1.147	1.221	1.161	1.838	9.83856e-05
O60279	241	S	Sushi domain-containing protein 5 OS=Homo sapiens OX=9606 GN=SUSD5 PE=1 SV=3	SUSD5	1	6.41e-09	120.64	3	TEADEDRGQGDS(1)S(1)EEAPK	-0.55622	2	0.722	0.71	0.721	1.405	1.537	1.363	2	4.55281e-05
O60279	105	S	Sushi domain-containing protein 5 OS=Homo sapiens OX=9606 GN=SUSD5 PE=1 SV=3	SUSD5	1	0.0296933	48.442	2	GS(1)GEQQIMR	-0.9443	1	0.544	0.467	0.514	1.274	1.286	1.47	2.643	0.000111032
O60291	106	S	E3 ubiquitin-protein ligase MGRN1 OS=Homo sapiens OX=9606 GN=MGRN1 PE=1 SV=2	MGRN1	0.812243	4.48e-05	92.098	4	YKDDADS(0.812)PT(0.188)EDGDKPR	0.33512	1	0.934	0.933	0.807	1.372	1.152	1.395	1.466	0.00818642
O60292	100	S	Signal-induced proliferation-associated 1-like protein 3 OS=Homo sapiens OX=9606 GN=SIPA1L3 PE=1 SV=3	SIPA1L3	0.992942	2.13e-17	175.56	3	EHS(0.004)NPS(0.993)PS(0.003)QDTDGTK	-0.50723	2	0.904	0.718	0.762	1.225	1.125	1.139	1.464	0.00649904
O60292	146	S	Signal-induced proliferation-associated 1-like protein 3 OS=Homo sapiens OX=9606 GN=SIPA1L3 PE=1 SV=3	SIPA1L3	1	1.38e-05	119.8	3	S(1)KDVEFQDGWPR	0.15106	1	0.885	0.885	0.942	1.481	1.167	1.336	1.469	0.00618121
O60292	317	S	Signal-induced proliferation-associated 1-like protein 3 OS=Homo sapiens OX=9606 GN=SIPA1L3 PE=1 SV=3	SIPA1L3	0.999381	0.00454681	64.68	4	SSKPEGEAGRS(0.999)PGEADEGR	-0.41124	2	0.948	0.987	0.973	1.269	1.17	1.344	1.301	0.00335989
O60292	172	S	Signal-induced proliferation-associated 1-like protein 3 OS=Homo sapiens OX=9606 GN=SIPA1L3 PE=1 SV=3	SIPA1L3	0.998558	5.11e-144	352.25	2	SS(0.001)S(0.999)EITLSECDAEDAGEPR	-1.4375	1	1.263	1.211	1.239	1.036	0.992	1.029	0.823	0.000430102
O60292	1544	S	Signal-induced proliferation-associated 1-like protein 3 OS=Homo sapiens OX=9606 GN=SIPA1L3 PE=1 SV=3	SIPA1L3	0.926966	0.00209926	69.345	2	T(0.075)LS(0.927)DES(0.998)LCS(1)GRR	-0.17048	1	1.048	0.929	1.099	1.028	0.999	1.044	0.998	0.990144
O60292	1547	S	Signal-induced proliferation-associated 1-like protein 3 OS=Homo sapiens OX=9606 GN=SIPA1L3 PE=1 SV=3	SIPA1L3	0.997699	0.00209926	69.345	2	T(0.075)LS(0.927)DES(0.998)LCS(1)GRR	-0.17048	1	1.048	0.929	1.099	1.028	0.999	1.044	0.998	0.990144
O60292	1550	S	Signal-induced proliferation-associated 1-like protein 3 OS=Homo sapiens OX=9606 GN=SIPA1L3 PE=1 SV=3	SIPA1L3	0.999987	0.00209926	69.345	2	T(0.075)LS(0.927)DES(0.998)LCS(1)GRR	-0.17048	1	1.048	0.929	1.099	1.028	0.999	1.044	0.998	0.990144
O60293	651	S	Zinc finger C3H1 domain-containing protein OS=Homo sapiens OX=9606 GN=ZFC3H1 PE=1 SV=3	ZFC3H1	0.927617	0.000492928	79.59	4	AFKPEET(0.004)S(0.013)S(0.055)NS(0.928)DPPS(1)PPVLNNSHPVPR	0.16832	1
O60293	655	S	Zinc finger C3H1 domain-containing protein OS=Homo sapiens OX=9606 GN=ZFC3H1 PE=1 SV=3	ZFC3H1	0.999857	0.000492928	79.59	4	AFKPEET(0.004)S(0.013)S(0.055)NS(0.928)DPPS(1)PPVLNNSHPVPR	0.16832	1
O60293	28	S	Zinc finger C3H1 domain-containing protein OS=Homo sapiens OX=9606 GN=ZFC3H1 PE=1 SV=3	ZFC3H1	0.999903	7.16e-06	100.08	3	EEGELEDGEIS(1)DDDNNSQIR	-0.024075	1	1.122	1.024	1.11	1.013	0.938	1.036	0.917	0.107146
O60293	1303	S	Zinc finger C3H1 domain-containing protein OS=Homo sapiens OX=9606 GN=ZFC3H1 PE=1 SV=3	ZFC3H1	0.993257	7.86e-09	120.66	3	KPISDNS(0.007)FS(0.993)S(0.998)DEEQS(0.001)TGPIK	0.30037	1	1.09	1.048	1.048	1.025	1.035	1.093	0.99	0.679163
O60293	1304	S	Zinc finger C3H1 domain-containing protein OS=Homo sapiens OX=9606 GN=ZFC3H1 PE=1 SV=3	ZFC3H1	0.99818	7.86e-09	120.66	3	KPISDNS(0.007)FS(0.993)S(0.998)DEEQS(0.001)TGPIK	0.30037	1	1.09	1.048	1.048	1.025	1.035	1.093	0.99	0.679163
O60293	948	S	Zinc finger C3H1 domain-containing protein OS=Homo sapiens OX=9606 GN=ZFC3H1 PE=1 SV=3	ZFC3H1	0.830306	4.14e-05	120.32	2	LDS(0.83)S(0.17)PVSSPR	-0.18465	1	0.902	0.944	0.831	1.112	1.175	1.35	1.359	0.0114094
O60293	352	S	Zinc finger C3H1 domain-containing protein OS=Homo sapiens OX=9606 GN=ZFC3H1 PE=1 SV=3	ZFC3H1	0.941602	1.95e-07	140.6	3	RIS(0.942)T(0.051)S(0.008)DILSEK	0.42636	1	1.231	1.238	1.237	1.356	1.134	1.264	1.013	0.854342
O60293	206	S	Zinc finger C3H1 domain-containing protein OS=Homo sapiens OX=9606 GN=ZFC3H1 PE=1 SV=3	ZFC3H1	0.999737	0.0264632	42.568	3	S(1)PS(0.807)RKQNY(0.274)S(0.486)S(0.433)K	4.2901	1	1.274	1.334	1.228	1.203	1.012	1.346	0.928	0.403307
O60293	208	S	Zinc finger C3H1 domain-containing protein OS=Homo sapiens OX=9606 GN=ZFC3H1 PE=1 SV=3	ZFC3H1	0.807025	0.0264632	42.568	3	S(1)PS(0.807)RKQNY(0.274)S(0.486)S(0.433)K	4.2901	2	1.057	1.076	1.064	1.241	1.075	1.253	1.116	0.0967239
O60293	1046	S	Zinc finger C3H1 domain-containing protein OS=Homo sapiens OX=9606 GN=ZFC3H1 PE=1 SV=3	ZFC3H1	0.99947	0.000916981	73.022	3	S(0.999)FLESNYFTKPNLK	1.4114	1	1.322	1.245	1.334	0.96	1.064	1.036	0.784	0.0029601
O60293	502	S	Zinc finger C3H1 domain-containing protein OS=Homo sapiens OX=9606 GN=ZFC3H1 PE=1 SV=3	ZFC3H1	0.86315	0.000392745	87.618	3	S(0.057)KS(0.863)S(0.08)DPDLR	0.0099415	2	0.642	0.67	0.623	1.331	1.279	1.379	2.061	1.82517e-05
O60293	809	S	Zinc finger C3H1 domain-containing protein OS=Homo sapiens OX=9606 GN=ZFC3H1 PE=1 SV=3	ZFC3H1	1	1.35e-70	275.96	2	TSS(0.001)S(0.352)S(0.647)PANS(1)DVEIDGIGR	0.5644	1	0.882	0.859	0.904	1.136	1.279	1.144	1.346	0.00198879
O60303	660	S	Katanin-interacting protein OS=Homo sapiens OX=9606 GN=KATNIP PE=1 SV=4	KATNIP	0.999935	6.43e-06	93.776	3	ELGLGCS(1)PPAETLADAK	-0.078808	1	1.095	1.126	0.918	0.948	1.003	0.998	0.939	0.426354
O60303	233	S	Katanin-interacting protein OS=Homo sapiens OX=9606 GN=KATNIP PE=1 SV=4	KATNIP	0.960401	0.0203164	49.606	3	HDRPPS(0.96)S(0.039)GDWT(0.001)QK	0.44748	1	0.967	0.949	0.691	1.229	1.041	1.039	1.269	0.11408
O60303	691	S	Katanin-interacting protein OS=Homo sapiens OX=9606 GN=KATNIP PE=1 SV=4	KATNIP	0.993301	1.95e-05	113.81	3	KDS(0.993)LS(0.007)QLEEYLR	0.063491	1	0.833	0.837	0.847	1.265	1.31	1.293	1.537	2.89692e-06
O60303	453	S	Katanin-interacting protein OS=Homo sapiens OX=9606 GN=KATNIP PE=1 SV=4	KATNIP	0.953767	1.13e-07	116.65	3	VVS(0.954)PT(0.173)KEQVS(0.81)DT(0.063)EDKQR	-0.55962	2	1.043	0.91	0.901	0.937	0.873	0.981	0.978	0.733775
O60303	460	S	Katanin-interacting protein OS=Homo sapiens OX=9606 GN=KATNIP PE=1 SV=4	KATNIP	0.810259	0.0460007	41.491	3	VVS(0.954)PT(0.173)KEQVS(0.81)DT(0.063)EDKQR	-0.55962	1	0.978	0.89	0.855	0.845	0.783	0.855	0.912	0.132209
O60307	754	S	Microtubule-associated serine/threonine-protein kinase 3 OS=Homo sapiens OX=9606 GN=MAST3 PE=1 SV=2	MAST3	0.772714	0.0214002	51.104	3	LRS(0.773)WT(0.08)S(0.103)S(0.035)GS(0.005)S(0.004)CQSSSSQPER	-2.9127	1
O60307	134	S	Microtubule-associated serine/threonine-protein kinase 3 OS=Homo sapiens OX=9606 GN=MAST3 PE=1 SV=2	MAST3	0.94636	1.39e-05	124.5	2	S(0.946)S(0.054)ENVLDEEGGR	-1.0616	1	1.295	1.102	1.244	0.835	0.844	0.915	0.712	0.00393023
O60307	146	S	Microtubule-associated serine/threonine-protein kinase 3 OS=Homo sapiens OX=9606 GN=MAST3 PE=1 SV=2	MAST3	1	0.000223857	82.859	3	SSENVLDEEGGRS(1)PR	0.67618	1	0.907	0.859	0.72	1.103	0.949	1.159	1.292	0.049121
O60312	466	S	Probable phospholipid-transporting ATPase VA OS=Homo sapiens OX=9606 GN=ATP10A PE=2 SV=2	ATP10A	0.999938	0.000253971	77.037	3	YQEADS(1)EEEEVVPR	2.0385	1
O60318	527	S	Germinal-center associated nuclear protein OS=Homo sapiens OX=9606 GN=MCM3AP PE=1 SV=2	MCM3AP	0.843735	1.76e-27	170.44	4	KPGDGEVS(0.844)PS(0.114)T(0.043)EDAPFQHS(0.999)PLGK	0.9068	2	1.333	1.227	1.339	0.98	0.895	0.992	0.735	0.00204146
O60318	538	S	Germinal-center associated nuclear protein OS=Homo sapiens OX=9606 GN=MCM3AP PE=1 SV=2	MCM3AP	0.999174	0.00735812	54.867	4	KPGDGEVS(0.844)PS(0.114)T(0.043)EDAPFQHS(0.999)PLGK	0.9068	1
O60318	430	S	Germinal-center associated nuclear protein OS=Homo sapiens OX=9606 GN=MCM3AP PE=1 SV=2	MCM3AP	0.927245	2.05e-20	167.61	3	SEST(0.002)DS(0.07)LGGLS(0.927)PSEVTAIQCK	-0.33938	1	0.916	0.86	1.003	1.325	1.262	1.358	1.42	0.00207936
O60331	539	S	Phosphatidylinositol 4-phosphate 5-kinase type-1 gamma OS=Homo sapiens OX=9606 GN=PIP5K1C PE=1 SV=2	PIP5K1C	0.897144	0.000459939	83.045	2	S(0.897)PS(0.103)ETSEQPR	-0.77742	1	0.705	0.822	0.846	0.944	0.871	0.894	1.142	0.0926173
O60333	1487	S	Kinesin-like protein KIF1B OS=Homo sapiens OX=9606 GN=KIF1B PE=1 SV=5	KIF1B	1	1.69e-17	185.25	3	GDS(1)LILEHQWELEK	0.56271	1	0.991	1.128	1.056	1.051	1.084	1.111	1.022	0.598189
O60333	1613	S	Kinesin-like protein KIF1B OS=Homo sapiens OX=9606 GN=KIF1B PE=1 SV=5	KIF1B	0.994802	0.000930818	77.358	2	LS(0.005)DIS(0.995)PIGR	-0.014908	1	1.016	0.935	1.052	1.135	1.072	1.2	1.135	0.0573013
O60333	1454	S	Kinesin-like protein KIF1B OS=Homo sapiens OX=9606 GN=KIF1B PE=1 SV=5	KIF1B	0.826992	0.000132359	92.781	2	MS(0.006)DT(0.167)GS(0.827)PGMQR	0.22392	2	1.045	0.939	1.041	1.105	1.133	1.243	1.151	0.0487169
O60333	1057	S	Kinesin-like protein KIF1B OS=Homo sapiens OX=9606 GN=KIF1B PE=1 SV=5	KIF1B	0.999742	0.000284475	103.08	2	SGLS(1)LEELR	0.90655	1	1.061	1.061	1.025	1.02	0.968	1.028	0.958	0.125361
O60337	901	S	E3 ubiquitin-protein ligase MARCHF6 OS=Homo sapiens OX=9606 GN=MARCHF6 PE=1 SV=2	MARCHF6	0.842814	2.46e-08	114.64	2	QGS(0.157)S(0.843)PPPPQSSQE	-0.68069	1
O60341	69	S	Lysine-specific histone demethylase 1A OS=Homo sapiens OX=9606 GN=KDM1A PE=1 SV=2	KDM1A	0.999988	5.2e-18	153.84	5	EPPRAS(1)PPGGLAEPPGSAGPQAGPTVVPGSATPMETGIAETPEGR	-0.69165	3	1.09	0.995	0.987	1.049	0.994	1.111	1.027	0.591621
O60341	131	S	Lysine-specific histone demethylase 1A OS=Homo sapiens OX=9606 GN=KDM1A PE=1 SV=2	KDM1A	0.999998	3.91e-30	188.69	3	EMDESLANLS(1)EDEYYS(1)EEER	0.33991	3	1.08	1.069	0.996	0.875	0.929	0.993	0.889	0.0570413
O60341	137	S	Lysine-specific histone demethylase 1A OS=Homo sapiens OX=9606 GN=KDM1A PE=1 SV=2	KDM1A	0.999993	3.91e-30	188.69	3	EMDESLANLS(1)EDEYYS(1)EEER	0.77316	3	1.08	1.069	0.996	0.875	0.929	0.993	0.889	0.0570413
O60341	166	S	Lysine-specific histone demethylase 1A OS=Homo sapiens OX=9606 GN=KDM1A PE=1 SV=2	KDM1A	1	2.38e-58	226.44	4	KLPPPPPQAPPEEENES(1)EPEEPSGVEGAAFQSR	0.051071	3	1.042	0.993	1.058	1.211	1.09	1.22	1.138	0.0351688
O60341	849	S	Lysine-specific histone demethylase 1A OS=Homo sapiens OX=9606 GN=KDM1A PE=1 SV=2	KDM1A	0.981215	1.23e-06	126.25	2	QATPGVPAQQS(0.981)PS(0.019)M	-0.36877	2	1.13	1.245	1.161	1.006	0.994	0.966	0.839	0.00500039
O60343	666	S	TBC1 domain family member 4 OS=Homo sapiens OX=9606 GN=TBC1D4 PE=1 SV=2	TBC1D4	1	0.00395618	60.364	3	AQGVRS(1)PLLR	-0.21907	2	0.689	0.713	0.791	0.906	0.912	0.905	1.242	0.00630503
O60343	341	S	TBC1 domain family member 4 OS=Homo sapiens OX=9606 GN=TBC1D4 PE=1 SV=2	TBC1D4	0.996846	2.06e-12	156.83	3	HAS(0.997)APS(0.003)HVQPSDSEK	3.4951	1	0.414	0.507	0.451	0.56	0.607	0.727	1.38	0.0299742
O60343	588	S	TBC1 domain family member 4 OS=Homo sapiens OX=9606 GN=TBC1D4 PE=1 SV=2	TBC1D4	0.984572	0.006437	59.739	2	LGS(0.985)VDS(0.015)FER	-0.88302	1	0.599	0.684	0.545	1.127	1.014	1.102	1.774	0.00141191
O60346	412	S	PH domain leucine-rich repeat-containing protein phosphatase 1 OS=Homo sapiens OX=9606 GN=PHLPP1 PE=1 SV=3	PHLPP1	0.942585	4.57e-09	117.21	4	RPGHPAQPLPLPQTAS(0.057)S(0.943)PQPQQK	-0.47169	1	1.155	0.975	0.855	1.346	1.258	1.152	1.258	0.0742804
O60353	519	S	Frizzled-6 OS=Homo sapiens OX=9606 GN=FZD6 PE=1 SV=2	FZD6	0.994944	0.00361457	65.278	3	DPIS(0.005)ES(0.995)RR	-0.15417	1	0.7	0.46	0.633	1.019	0.982	0.885	1.61	0.021386
O60353	620	S	Frizzled-6 OS=Homo sapiens OX=9606 GN=FZD6 PE=1 SV=2	FZD6	1	2.33e-24	195.55	2	EQDCGEPAS(1)PAAS(0.998)IS(0.002)R	0.96396	4	1.038	0.976	1.101	1.261	1.244	1.209	1.192	0.00871142
O60353	624	S	Frizzled-6 OS=Homo sapiens OX=9606 GN=FZD6 PE=1 SV=2	FZD6	0.998254	3.89e-08	120.79	2	EQDCGEPAS(1)PAAS(0.998)IS(0.002)R	0.96396	2	0.951	0.943	1.042	1.338	1.296	1.294	1.338	0.000983906
O60353	626	S	Frizzled-6 OS=Homo sapiens OX=9606 GN=FZD6 PE=1 SV=2	FZD6	0.75313	7.94e-05	90.485	3	EQDCGEPAS(1)PAAS(0.997)IS(0.753)RLS(0.25)GEQVDGK	-0.8223	1	0.943	0.961	0.986	1.295	1.273	1.19	1.3	0.000814829
O60353	629	S	Frizzled-6 OS=Homo sapiens OX=9606 GN=FZD6 PE=1 SV=2	FZD6	1	0.000814333	81.565	2	LS(1)GEQVDGK	-0.3629	1	1.058	0.854	0.961	1.134	1.118	1.059	1.152	0.0903233
O60353	548	S	Frizzled-6 OS=Homo sapiens OX=9606 GN=FZD6 PE=1 SV=2	FZD6	0.920531	0.0102839	51.927	4	HYKPS(0.079)S(0.921)HK	0.23748	1	0.478	0.429	0.503	0.721	0.68	0.744	1.521	0.00144052
O60353	653	S	Frizzled-6 OS=Homo sapiens OX=9606 GN=FZD6 PE=1 SV=2	FZD6	0.999979	0.00378952	65.5	3	SEGRIS(1)PK	-0.16058	2	0.932	0.827	0.8	1.354	1.441	1.503	1.68	0.0007194
O60361	105	S	Putative nucleoside diphosphate kinase OS=Homo sapiens OX=9606 GN=NME2P1 PE=5 SV=1	NME2P1	0.964926	2.47e-07	134.88	3	NIIHGS(0.965)DS(0.035)VK	0.29105	1	0.311	0.182	0.204	1.416	1.308	1.388	5.9	0.000396253
O60437	14	S	Periplakin OS=Homo sapiens OX=9606 GN=PPL PE=1 SV=4	PPL	0.9687	9.26e-05	108.68	2	GKYS(0.969)PT(0.031)VQTR	-0.64271	1	1.053	0.926	0.955	1.532	1.491	1.4	1.507	0.000943309
O60437	1657	S	Periplakin OS=Homo sapiens OX=9606 GN=PPL PE=1 SV=4	PPL	1	0.000147676	86.803	3	RS(1)IVVIHPDTGR	-0.13746	6	0.939	0.923	0.939	1.217	1.16	1.263	1.3	0.000493551
O60493	72	S	Sorting nexin-3 OS=Homo sapiens OX=9606 GN=SNX3 PE=1 SV=3	SNX3	0.999992	0.000432309	108.43	2	RYS(1)DFEWLR	1.139	3	0.917	0.848	0.871	0.954	0.942	1.029	1.11	0.0444449
O60499	134	S	Syntaxin-10 OS=Homo sapiens OX=9606 GN=STX10 PE=1 SV=1	STX10	0.886383	1.5e-17	175.38	2	S(0.114)PS(0.886)DLLDASAVSATSR	0.22167	2	1.413	1.362	1.453	0.917	0.921	0.927	0.654	2.37546e-05
O60502	364	S	Protein O-GlcNAcase OS=Homo sapiens OX=9606 GN=OGA PE=1 SV=2	OGA	1	6.37e-29	187.75	3	LENEGS(1)DEDIETDVLYSPQMALK	-0.20696	6	1.002	1.042	1.012	0.858	0.959	0.948	0.905	0.053149
O60503	1307	S	Adenylate cyclase type 9 OS=Homo sapiens OX=9606 GN=ADCY9 PE=1 SV=4	ADCY9	1	0.0014326	89.08	3	DAHLS(1)PK	0.092434	1	0.636	0.71	0.663	1.473	1.484	1.522	2.229	1.81686e-05
O60503	661	S	Adenylate cyclase type 9 OS=Homo sapiens OX=9606 GN=ADCY9 PE=1 SV=4	ADCY9	0.828989	2.39e-06	110.08	4	SEAGAEGGAPQNGCQDEHKNS(0.829)T(0.171)K	-0.13328	1	0.952	0.924	0.998	1.071	1.21	1.209	1.214	0.0140582
O60503	1257	S	Adenylate cyclase type 9 OS=Homo sapiens OX=9606 GN=ADCY9 PE=1 SV=4	ADCY9	0.978503	1.02e-11	157.54	3	VIPQHQLS(0.979)IS(0.021)PDIR	-0.1001	1	0.876	0.77	0.593	1.553	1.49	1.437	2.001	0.00379629
O60504	373	S	Vinexin OS=Homo sapiens OX=9606 GN=SORBS3 PE=1 SV=2	SORBS3	0.991351	3.09e-05	97.223	2	DPSAS(0.009)NGGGS(0.991)PAR	0.36054	4	0.627	0.642	0.692	1.171	1.115	1.074	1.713	0.000157078
O60504	544	S	Vinexin OS=Homo sapiens OX=9606 GN=SORBS3 PE=1 SV=2	SORBS3	0.949006	0.00089615	78.61	2	HPS(0.949)S(0.671)PS(0.38)ALR	-0.487	3	1.124	0.987	1.032	0.987	1.009	1.035	0.964	0.436372
O60504	545	S	Vinexin OS=Homo sapiens OX=9606 GN=SORBS3 PE=1 SV=2	SORBS3	0.939693	0.00020527	97.633	3	HPS(0.054)S(0.94)PS(0.006)ALR	0.1373	3	1.024	1.033	1.011	0.999	1.064	1.073	1.022	0.41101
O60504	530	S	Vinexin OS=Homo sapiens OX=9606 GN=SORBS3 PE=1 SV=2	SORBS3	0.9872	4.17e-11	162.67	3	LCDDGPQLPT(0.013)S(0.987)PR	-0.045146	2	1.048	0.995	1.075	1.185	1.152	1.155	1.12	0.00968888
O60508	43	S	Pre-mRNA-processing factor 17 OS=Homo sapiens OX=9606 GN=CDC40 PE=1 SV=1	CDC40	0.973468	4.01e-31	204.41	3	S(0.973)PS(0.025)S(0.001)KPSLAVAVDSAPEVAVK	0.0093054	2	0.945	0.991	0.909	1.078	1.132	1.202	1.199	0.0107156
O60524	747	S	Nuclear export mediator factor NEMF OS=Homo sapiens OX=9606 GN=NEMF PE=1 SV=4	NEMF	1	3.37e-36	199.46	3	DELNEELIQEES(1)S(1)EDEGEYEEVRK	-0.3544	3	1.03	1.008	1.001	1.058	1.034	1.075	1.042	0.043932
O60524	748	S	Nuclear export mediator factor NEMF OS=Homo sapiens OX=9606 GN=NEMF PE=1 SV=4	NEMF	1	3.37e-36	199.46	3	DELNEELIQEES(1)S(1)EDEGEYEEVR	0.24236	3	1.03	1.008	1.001	1.058	1.034	1.075	1.042	0.043932
O60524	763	S	Nuclear export mediator factor NEMF OS=Homo sapiens OX=9606 GN=NEMF PE=1 SV=4	NEMF	0.999993	4.46e-05	101.36	5	KDQDS(1)VGEMKDEGEETLNYPDTTIDLSHLQPQR	3.4281	1
O60524	417	S	Nuclear export mediator factor NEMF OS=Homo sapiens OX=9606 GN=NEMF PE=1 SV=4	NEMF	1	3.43e-05	97.877	3	NPYLLS(1)EEEDDDVDGDVNVEK	2.3758	2
O60547	14	S	GDP-mannose 4,6 dehydratase OS=Homo sapiens OX=9606 GN=GMDS PE=1 SV=1	GMDS	1	0.00412668	61.212	3	GS(1)GDGEMGKPR	-1.007	1	1.12	1.128	1.078	1.105	1.131	1.245	1.047	0.31989
O60551	66	S	Glycylpeptide N-tetradecanoyltransferase 2 OS=Homo sapiens OX=9606 GN=NMT2 PE=1 SV=1	NMT2	0.757971	0.000152721	87.792	3	EKPNS(0.022)GGT(0.228)KS(0.758)DS(0.985)AS(0.984)DS(0.023)QEIK	-0.20389	2	0.655	0.566	0.675	0.951	0.929	0.928	1.481	0.00197669
O60551	68	S	Glycylpeptide N-tetradecanoyltransferase 2 OS=Homo sapiens OX=9606 GN=NMT2 PE=1 SV=1	NMT2	0.985113	0.000152721	87.792	3	EKPNS(0.022)GGT(0.228)KS(0.758)DS(0.985)AS(0.984)DS(0.023)QEIK	-0.20389	2	0.655	0.566	0.675	0.951	0.929	0.928	1.481	0.00197669
O60551	70	S	Glycylpeptide N-tetradecanoyltransferase 2 OS=Homo sapiens OX=9606 GN=NMT2 PE=1 SV=1	NMT2	0.983525	0.000152721	87.792	3	EKPNS(0.022)GGT(0.228)KS(0.758)DS(0.985)AS(0.984)DS(0.023)QEIK	-0.20389	2	0.655	0.566	0.675	0.951	0.929	0.928	1.481	0.00197669
O60551	38	S	Glycylpeptide N-tetradecanoyltransferase 2 OS=Homo sapiens OX=9606 GN=NMT2 PE=1 SV=1	NMT2	1	9.59e-07	131.42	2	GS(1)PGGYLGAK	-0.11743	4	0.521	0.463	0.443	0.981	1.034	0.991	2.107	0.000126521
O60566	670	S	Mitotic checkpoint serine/threonine-protein kinase BUB1 beta OS=Homo sapiens OX=9606 GN=BUB1B PE=1 SV=3	BUB1B	0.999528	0.00131763	70.654	2	KLS(1)PIIEDSR	-0.61967	2	0.979	0.908	0.902	1.309	1.162	1.292	1.349	0.00288807
O60566	543	S	Mitotic checkpoint serine/threonine-protein kinase BUB1 beta OS=Homo sapiens OX=9606 GN=BUB1B PE=1 SV=3	BUB1B	1	0.00349215	64.104	3	NKS(1)PPADPPR	0.67499	4	0.939	0.85	0.885	1.265	1.229	1.321	1.427	0.000571165
O60566	384	S	Mitotic checkpoint serine/threonine-protein kinase BUB1 beta OS=Homo sapiens OX=9606 GN=BUB1B PE=1 SV=3	BUB1B	0.999973	0.00283189	64.04	3	VQS(1)HQQASEEK	-0.12471	1	0.721	0.62	0.669	1.532	1.265	1.396	2.086	0.000477531
O60573	13	S	Eukaryotic translation initiation factor 4E type 2 OS=Homo sapiens OX=9606 GN=EIF4E2 PE=1 SV=1	EIF4E2	1	5.69e-39	214.4	4	FDALKDDDS(1)GDHDQNEENSTQK	-0.38029	2	1.057	0.962	1.021	1.172	1.115	1.245	1.162	0.0236632
O60583	549	S	Cyclin-T2 OS=Homo sapiens OX=9606 GN=CCNT2 PE=1 SV=2	CCNT2	0.98021	0.00118914	75.652	3	HS(0.02)S(0.98)PHISR	0.29263	3	0.837	0.722	0.884	1.24	1.104	1.221	1.459	0.00574349
O60610	22	S	Protein diaphanous homolog 1 OS=Homo sapiens OX=9606 GN=DIAPH1 PE=1 SV=2	DIAPH1	1	2.51e-12	145.55	3	GRS(1)PDELPSAGGDGGK	0.30161	4	0.93	0.926	0.918	1.446	1.372	1.458	1.541	2.4078e-05
O60664	217	S	Perilipin-3 OS=Homo sapiens OX=9606 GN=PLIN3 PE=1 SV=3	PLIN3	0.831492	1.37e-12	142.72	3	IAT(0.169)S(0.831)LDGFDVASVQQQR	-0.038725	1	1.285	0.977	0.855	1.092	0.845	1.189	1.003	0.965381
O60664	31	S	Perilipin-3 OS=Homo sapiens OX=9606 GN=PLIN3 PE=1 SV=3	PLIN3	0.999986	2.53e-09	125.39	3	VAS(1)MPLISSTCDMVSAAYASTK	-0.013285	1	1.393	1.26	1.443	0.882	0.736	0.935	0.623	0.00451359
O60664	130	S	Perilipin-3 OS=Homo sapiens OX=9606 GN=PLIN3 PE=1 SV=3	PLIN3	1	5.02e-11	163.8	2	VS(1)GAQEMVSSAK	-0.071238	4	1.295	1.347	1.278	0.993	1.055	1.141	0.814	0.00859416
O60669	472	S	Monocarboxylate transporter 2 OS=Homo sapiens OX=9606 GN=SLC16A7 PE=1 SV=2	SLC16A7	0.777163	0.000470704	77.746	2	VSNAQS(0.055)VT(0.167)S(0.777)ERETNI	0.25775	1	1.187	1.084	1.059	1.202	1.112	1.204	1.056	0.272065
O60678	25	S	Protein arginine N-methyltransferase 3 OS=Homo sapiens OX=9606 GN=PRMT3 PE=1 SV=4	PRMT3	1	1.6e-34	200.04	5	GAVENEEDLPELS(1)DS(1)GDEAAWEDEDDADLPHGK	-0.36228	2	0.92	1.018	0.948	1.01	0.989	1.046	1.055	0.187533
O60678	27	S	Protein arginine N-methyltransferase 3 OS=Homo sapiens OX=9606 GN=PRMT3 PE=1 SV=4	PRMT3	1	1.6e-34	200.04	5	GAVENEEDLPELS(1)DS(1)GDEAAWEDEDDADLPHGK	-0.36228	2	0.92	1.018	0.948	1.01	0.989	1.046	1.055	0.187533
O60683	261	S	Peroxisome biogenesis factor 10 OS=Homo sapiens OX=9606 GN=PEX10 PE=1 SV=1	PEX10	1	0.000862933	102.52	3	RAS(1)LEER	0.37131	1	1.23	1.162	1.013	1.435	0.921	1.163	1.033	0.89399
O60684	6	S	Importin subunit alpha-7 OS=Homo sapiens OX=9606 GN=KPNA6 PE=1 SV=1	KPNA6	0.999846	5.81e-11	104.7	2	METMAS(1)PGKDNYR	-1.1441	5	0.779	0.748	0.718	1.155	1.111	1.258	1.57	0.000496923
O60701	476	S	UDP-glucose 6-dehydrogenase OS=Homo sapiens OX=9606 GN=UGDH PE=1 SV=1	UGDH	0.999997	7.37e-06	129.34	2	IPYAPS(1)GEIPK	0.20371	6	1.725	1.79	1.784	0.632	0.615	0.627	0.354	2.15846e-07
O60716	252	S	Catenin delta-1 OS=Homo sapiens OX=9606 GN=CTNND1 PE=1 SV=1	CTNND1	1	1.39e-12	162.15	3	APS(1)RQDVYGPQPQVR	0.1111	3	0.923	0.761	0.717	1.155	1.22	1.193	1.486	0.00669703
O60716	346	S	Catenin delta-1 OS=Homo sapiens OX=9606 GN=CTNND1 PE=1 SV=1	CTNND1	1	2.91e-08	149.49	3	GS(1)LAS(1)LDS(1)LRK	-0.42258	6	1.191	1.226	1.154	1.202	1.135	1.233	1	0.985754
O60716	349	S	Catenin delta-1 OS=Homo sapiens OX=9606 GN=CTNND1 PE=1 SV=1	CTNND1	1	0.000164868	83.087	3	GS(1)LAS(1)LDS(1)LRK	-0.42258	6	0.936	0.944	0.928	1.468	1.407	1.491	1.555	1.65208e-05
O60716	352	S	Catenin delta-1 OS=Homo sapiens OX=9606 GN=CTNND1 PE=1 SV=1	CTNND1	1	3.49e-08	148.68	3	GS(1)LAS(1)LDS(1)LRK	-0.42258	10	0.907	0.908	0.872	1.519	1.472	1.554	1.691	1.39977e-05
O60716	230	S	Catenin delta-1 OS=Homo sapiens OX=9606 GN=CTNND1 PE=1 SV=1	CTNND1	0.999707	1.48e-190	387.38	2	HYEDGYPGGSDNYGS(1)LSR	-0.30106	5	0.642	0.63	0.636	1.535	1.477	1.594	2.414	2.62135e-06
O60716	4	S	Catenin delta-1 OS=Homo sapiens OX=9606 GN=CTNND1 PE=1 SV=1	CTNND1	0.998291	2.85e-12	91.914	2	MDDS(0.998)EVES(0.002)TASILASVK	-0.52318	1	0.969	0.673	1.064	1.059	1.016	1.146	1.19	0.254358
O60716	899	S	Catenin delta-1 OS=Homo sapiens OX=9606 GN=CTNND1 PE=1 SV=1	CTNND1	0.999736	3.01e-05	115.91	2	S(1)LDNNYSTPNER	0.76571	1	0.939	0.951	0.909	1.279	1.181	1.31	1.347	0.000956763
O60716	288	S	Catenin delta-1 OS=Homo sapiens OX=9606 GN=CTNND1 PE=1 SV=1	CTNND1	1	4.87e-245	428.4	2	S(1)MGYDDLDYGMMSDYGTAR	-1.975	5	0.904	0.891	0.519	1.543	1.455	1.513	1.949	0.0189847
O60716	864	S	Catenin delta-1 OS=Homo sapiens OX=9606 GN=CTNND1 PE=1 SV=1	CTNND1	0.982272	3.75e-15	153.88	3	S(0.003)QS(0.003)S(0.012)HS(0.982)YDDSTLPLIDR	0.36036	1	1.098	0.995	0.911	1.256	1.136	1.356	1.248	0.0408107
O60716	920	S	Catenin delta-1 OS=Homo sapiens OX=9606 GN=CTNND1 PE=1 SV=1	CTNND1	0.991307	0.00134416	71.428	3	T(0.009)LDRS(0.991)GDLGDMEPLK	-1.0345	1	0.776	0.736	0.725	1.396	1.508	1.673	2.046	0.000223891
O60716	268	S	Catenin delta-1 OS=Homo sapiens OX=9606 GN=CTNND1 PE=1 SV=1	CTNND1	1	8.02e-05	103.43	2	VGGS(1)S(1)VDLHR	0.20048	2	0.659	0.866	0.787	1.439	1.382	1.469	1.856	0.00159965
O60716	269	S	Catenin delta-1 OS=Homo sapiens OX=9606 GN=CTNND1 PE=1 SV=1	CTNND1	1	8.02e-05	103.43	2	VGGS(1)S(1)VDLHR	0.20048	5	0.774	0.717	0.759	1.236	1.304	1.308	1.71	5.29204e-05
O60716	244	S	Catenin delta-1 OS=Homo sapiens OX=9606 GN=CTNND1 PE=1 SV=1	CTNND1	0.99623	0.0301291	46.796	2	Y(0.001)RPS(0.996)MEGY(0.003)R	0.081288	1	0.861	0.739	0.635	1.328	1.622	1.427	1.958	0.00304896
O60749	277	S	Sorting nexin-2 OS=Homo sapiens OX=9606 GN=SNX2 PE=1 SV=2	SNX2	0.999996	3.67e-08	142.54	2	AVNTQALS(1)GAGILR	0.75044	1	0.698	0.804	0.861	1.401	1.197	1.394	1.689	0.00284801
O60749	185	S	Sorting nexin-2 OS=Homo sapiens OX=9606 GN=SNX2 PE=1 SV=2	SNX2	1	3.41e-05	112.34	3	RFS(1)DFLGLHSK	-0.083009	1	0.976	0.944	0.867	1.128	1.067	1.074	1.173	0.0151717
O60749	119	S	Sorting nexin-2 OS=Homo sapiens OX=9606 GN=SNX2 PE=1 SV=2	SNX2	0.976821	8.17e-11	151.1	2	S(0.023)MS(0.977)APVIFDR	-0.58743	2	1.965	1.952	1.954	0.571	0.509	0.547	0.277	2.79579e-06
O60762	9	S	Dolichol-phosphate mannosyltransferase subunit 1 OS=Homo sapiens OX=9606 GN=DPM1 PE=1 SV=1	DPM1	0.990985	5.05e-11	95.162	2	ASLEVS(0.009)RS(0.991)PR	-0.50682	2	0.908	0.988	0.795	1.103	1.13	0.969	1.19	0.091025
O60762	21	S	Dolichol-phosphate mannosyltransferase subunit 1 OS=Homo sapiens OX=9606 GN=DPM1 PE=1 SV=1	DPM1	1	0.00128023	78.653	3	ELEVRS(1)PR	0.24961	1	1.006	0.875	0.962	1.549	1.398	1.601	1.6	0.00125786
O60763	942	S	General vesicular transport factor p115 OS=Homo sapiens OX=9606 GN=USO1 PE=1 SV=2	USO1	1	1.92e-158	351.92	4	DLGHPVEEEDELES(1)GDQEDEDDESEDPGK	3.9999	5	1.11	1.111	1.082	0.967	0.955	1.008	0.887	0.00290188
O60784	355	S	Target of Myb protein 1 OS=Homo sapiens OX=9606 GN=TOM1 PE=1 SV=2	TOM1	0.999616	0.00279816	69.795	2	AGLQS(1)LEASGR	-0.63653	1	0.961	1	1.046	1.009	0.995	1.018	1.005	0.838068
O60784	376	S	Target of Myb protein 1 OS=Homo sapiens OX=9606 GN=TOM1 PE=1 SV=2	TOM1	0.876229	0.00211433	78.556	2	GS(0.124)S(0.876)LADQR	0.67127	1	0.943	0.878	0.89	1.149	1.341	1.118	1.331	0.00956977
Q99880	56	S	Histone H2B type 1-L OS=Homo sapiens OX=9606 GN=H2BC13 PE=1 SV=3	H2BC13	0.948865	3.5e-05	109.64	3	QVHPDTGIS(0.949)S(0.051)K	-0.52543	2
O60825	483	S	6-phosphofructo-2-kinase/fructose-2,6-bisphosphatase 2 OS=Homo sapiens OX=9606 GN=PFKFB2 PE=1 SV=2	PFKFB2	0.998939	0.0115662	61.78	2	NY(0.001)S(0.999)VGS(0.001)R	0.67951	2	0.448	0.441	0.306	1.636	1.502	1.497	3.879	0.00043077
O60825	493	S	6-phosphofructo-2-kinase/fructose-2,6-bisphosphatase 2 OS=Homo sapiens OX=9606 GN=PFKFB2 PE=1 SV=2	PFKFB2	1	0.0120663	51.774	3	PLKPLS(1)PLR	0.14864	1	0.596	0.666	0.429	1.71	1.114	1.429	2.515	0.00700448
O60825	466	S	6-phosphofructo-2-kinase/fructose-2,6-bisphosphatase 2 OS=Homo sapiens OX=9606 GN=PFKFB2 PE=1 SV=2	PFKFB2	0.999858	1.07e-16	177.88	3	RNS(1)FTPLSSSNTIR	-0.48944	5	0.713	0.725	0.676	1.354	1.342	1.523	1.996	0.000114332
O60828	106	S	Polyglutamine-binding protein 1 OS=Homo sapiens OX=9606 GN=PQBP1 PE=1 SV=1	PQBP1	1	0.000425633	85.958	3	LDRS(1)HDK	0.65049	2	0.653	0.705	0.707	1.463	1.413	1.448	2.094	1.21966e-05
O60832	485	S	H/ACA ribonucleoprotein complex subunit DKC1 OS=Homo sapiens OX=9606 GN=DKC1 PE=1 SV=3	DKC1	1	4.13e-16	150.53	4	AGLES(1)GAEPGDGDS(0.981)DT(0.009)T(0.01)KK	0.0861	3	1.076	0.926	1.071	1.196	1.151	1.171	1.145	0.0528856
O60832	494	S	H/ACA ribonucleoprotein complex subunit DKC1 OS=Homo sapiens OX=9606 GN=DKC1 PE=1 SV=3	DKC1	0.995016	6.63e-166	361.2	3	AGLESGAEPGDGDS(0.995)DT(0.004)T(0.001)KK	0.81132	14	1.026	0.969	1.01	1.048	1.047	1.127	1.072	0.0799936
O60832	513	S	H/ACA ribonucleoprotein complex subunit DKC1 OS=Homo sapiens OX=9606 GN=DKC1 PE=1 SV=3	DKC1	1	2.67e-06	136.11	2	EVELVS(1)E	0.50346	10	1.015	1.038	0.992	1.254	1.245	1.319	1.254	0.000541196
O60832	451	S	H/ACA ribonucleoprotein complex subunit DKC1 OS=Homo sapiens OX=9606 GN=DKC1 PE=1 SV=3	DKC1	1	3.3e-38	215.34	4	KRES(1)ES(1)ES(1)DET(1)PPAAPQLIK	-0.23417	12	1.05	1.035	1.071	1.136	1.09	1.141	1.067	0.0214494
O60832	453	S	H/ACA ribonucleoprotein complex subunit DKC1 OS=Homo sapiens OX=9606 GN=DKC1 PE=1 SV=3	DKC1	1	7.47e-20	163.71	4	KRES(1)ES(1)ES(1)DET(1)PPAAPQLIK	-0.23417	8	1.168	1.152	1.119	1.12	1.088	1.143	0.974	0.245286
O60832	455	S	H/ACA ribonucleoprotein complex subunit DKC1 OS=Homo sapiens OX=9606 GN=DKC1 PE=1 SV=3	DKC1	1	3.3e-38	215.34	4	KRES(1)ES(1)ES(1)DET(1)PPAAPQLIK	-0.23417	4	1.108	1.092	1.09	1.152	1.117	1.15	1.039	0.0271154
O60841	588	S	Eukaryotic translation initiation factor 5B OS=Homo sapiens OX=9606 GN=EIF5B PE=1 SV=4	EIF5B	0.999996	1.29e-14	150.09	3	EMS(1)S(1)DS(0.998)EY(0.002)DS(0.995)DDDRT(0.004)KEER	-0.34103	15	1.144	1.148	1.128	1.099	1.005	1.102	0.937	0.100156
O60841	589	S	Eukaryotic translation initiation factor 5B OS=Homo sapiens OX=9606 GN=EIF5B PE=1 SV=4	EIF5B	0.999984	1.29e-14	150.09	3	EMS(1)S(1)DS(0.998)EY(0.002)DS(0.995)DDDRT(0.004)KEER	-0.34103	14	1.124	1.14	1.103	1.111	1.011	1.106	0.959	0.252264
O60841	591	S	Eukaryotic translation initiation factor 5B OS=Homo sapiens OX=9606 GN=EIF5B PE=1 SV=4	EIF5B	0.999759	1.29e-14	150.09	3	EMS(0.65)S(0.72)DS(1)EY(0.63)DS(1)DDDRTKEER	-0.21014	15	1.144	1.148	1.128	1.099	1.005	1.102	0.937	0.100156
O60841	595	S	Eukaryotic translation initiation factor 5B OS=Homo sapiens OX=9606 GN=EIF5B PE=1 SV=4	EIF5B	0.999869	1.29e-14	150.09	3	EMS(0.65)S(0.72)DS(1)EY(0.63)DS(1)DDDRTKEER	-0.21014	14	1.153	1.147	1.13	1.096	1.007	1.112	0.937	0.105664
O60841	1168	S	Eukaryotic translation initiation factor 5B OS=Homo sapiens OX=9606 GN=EIF5B PE=1 SV=4	EIF5B	1	3.4e-05	122.34	3	IEPIPGES(1)PK	-0.049544	2	1.058	1.129	0.987	1.178	1.208	1.391	1.19	0.0557398
O60841	107	S	Eukaryotic translation initiation factor 5B OS=Homo sapiens OX=9606 GN=EIF5B PE=1 SV=4	EIF5B	1	8.94e-28	206.46	3	KQS(1)FDDNDS(1)EELEDK	-0.6673	10	1.652	1.608	1.626	0.719	0.698	0.713	0.436	2.44269e-07
O60841	113	S	Eukaryotic translation initiation factor 5B OS=Homo sapiens OX=9606 GN=EIF5B PE=1 SV=4	EIF5B	1	1.25e-45	243.87	3	KQS(1)FDDNDS(1)EELEDK	-0.6673	33	1.238	1.206	1.207	0.998	0.958	0.998	0.809	0.000193138
O60841	164	S	Eukaryotic translation initiation factor 5B OS=Homo sapiens OX=9606 GN=EIF5B PE=1 SV=4	EIF5B	1	1.02e-69	278.33	3	WDGS(1)EEDEDNSK	-0.064125	28	1.193	1.151	1.202	1.078	1.06	1.1	0.913	0.00608967
O60841	214	S	Eukaryotic translation initiation factor 5B OS=Homo sapiens OX=9606 GN=EIF5B PE=1 SV=4	EIF5B	1	1.43e-57	252.75	4	NKPGPNIES(1)GNEDDDASFK	-0.27287	21	1.143	1.092	1.107	1.045	1.043	1.117	0.959	0.183769
O60841	135	S	Eukaryotic translation initiation factor 5B OS=Homo sapiens OX=9606 GN=EIF5B PE=1 SV=4	EIF5B	0.998907	2.37e-16	180.11	3	VEMY(0.001)S(0.999)GS(1)DDDDDFNKLPK	-0.28764	22	1.135	1.096	1.091	1.017	1.01	1.066	0.931	0.027318
O60841	137	S	Eukaryotic translation initiation factor 5B OS=Homo sapiens OX=9606 GN=EIF5B PE=1 SV=4	EIF5B	0.999993	2.37e-16	171.14	3	VEMY(0.001)S(0.999)GS(1)DDDDDFNKLPK	-0.28764	21	1.144	1.092	1.094	1.054	1.037	1.089	0.955	0.0926257
O60869	4	S	Endothelial differentiation-related factor 1 OS=Homo sapiens OX=9606 GN=EDF1 PE=1 SV=1	EDF1	0.999897	1.73e-05	106.49	2	AES(1)DWDTVTVLR	-1.5036	1	1.011	0.95	1.127	0.971	1.097	1.069	1.016	0.79945
O60885	1117	S	Bromodomain-containing protein 4 OS=Homo sapiens OX=9606 GN=BRD4 PE=1 SV=2	BRD4	1	0.00199673	85.161	3	IHS(1)PIIR	-0.47372	5	1.041	0.963	1.063	1.027	0.99	1.014	0.988	0.747199
O60885	470	S	Bromodomain-containing protein 4 OS=Homo sapiens OX=9606 GN=BRD4 PE=1 SV=2	BRD4	0.883299	3.38e-05	92.492	3	MPDEPEEPVVAVS(0.116)S(0.883)PAVPPPT(0.001)K	0.86946	4	1.059	0.936	0.975	1.057	1.089	1.184	1.121	0.0825413
O60885	1126	S	Bromodomain-containing protein 4 OS=Homo sapiens OX=9606 GN=BRD4 PE=1 SV=2	BRD4	0.896269	0.00716412	57.922	4	S(0.052)EPFS(0.896)PS(0.052)LRPEPPKHPESIK	1.8082	1
O60885	601	S	Bromodomain-containing protein 4 OS=Homo sapiens OX=9606 GN=BRD4 PE=1 SV=2	BRD4	0.99998	3.1e-12	166.29	3	SKPPPTYES(1)EEEDK	-2.7564	3	1.057	1.152	1.093	1.161	1.076	1.047	0.995	0.891168
O60927	73	S	E3 ubiquitin-protein ligase PPP1R11 OS=Homo sapiens OX=9606 GN=PPP1R11 PE=1 SV=1	PPP1R11	1	6.46e-36	189.2	4	AFGES(1)S(1)T(1)ES(1)DEEEEEGCGHTHCVR	0.087344	12	1.173	1.033	0.991	0.926	0.895	0.965	0.871	0.0701033
O60927	74	S	E3 ubiquitin-protein ligase PPP1R11 OS=Homo sapiens OX=9606 GN=PPP1R11 PE=1 SV=1	PPP1R11	1	6.46e-36	189.2	3	AFGES(1)S(1)T(1)ES(1)DEEEEEGCGHTHCVR	-0.22333	17	1.173	1.047	1.067	0.917	0.881	0.958	0.838	0.0146925
O60927	77	S	E3 ubiquitin-protein ligase PPP1R11 OS=Homo sapiens OX=9606 GN=PPP1R11 PE=1 SV=1	PPP1R11	1	6.46e-36	189.2	3	AFGES(1)S(1)T(1)ES(1)DEEEEEGCGHTHCVR	-0.22333	20	1.152	1.032	1.071	0.923	0.895	0.968	0.856	0.0172387
O60930	74	S	Ribonuclease H1 OS=Homo sapiens OX=9606 GN=RNASEH1 PE=1 SV=2	RNASEH1	0.999557	0.00167981	69.492	4	KS(1)AS(0.999)PEVS(0.001)EGHENQHGQESEAK	1.3721	1	0.906	0.893	0.937	1.14	1.131	1.155	1.252	0.000131066
O60930	76	S	Ribonuclease H1 OS=Homo sapiens OX=9606 GN=RNASEH1 PE=1 SV=2	RNASEH1	0.999076	0.00167981	69.492	4	KS(1)AS(0.999)PEVS(0.001)EGHENQHGQESEAK	1.3721	1	0.906	0.893	0.937	1.14	1.131	1.155	1.252	0.000131066
O60934	432	S	Nibrin OS=Homo sapiens OX=9606 GN=NBN PE=1 SV=1	NBN	0.984648	6.79e-05	113.07	3	IPNYQLS(0.985)PT(0.015)K	0.22217	2	1.045	0.942	0.918	0.989	0.899	0.943	0.975	0.631902
O60934	615	S	Nibrin OS=Homo sapiens OX=9606 GN=NBN PE=1 SV=1	NBN	1	0.000221947	106.11	2	IS(1)QENEIGK	1.3124	1	0.83	0.798	0.728	0.929	1.013	0.93	1.219	0.0146705
O60934	604	S	Nibrin OS=Homo sapiens OX=9606 GN=NBN PE=1 SV=1	NBN	0.984644	1.16e-09	129.84	3	MDIETNDT(0.015)FS(0.985)DEAVPESSK	-0.20593	2	1.066	0.96	1.076	1.073	1.037	1.075	1.027	0.512119
O60934	341	S	Nibrin OS=Homo sapiens OX=9606 GN=NBN PE=1 SV=1	NBN	0.767728	3.39e-09	118.52	3	T(0.015)T(0.015)T(0.07)PGPS(0.768)LS(0.131)QGVSVDEK	0.83372	1	1.069	1.034	0.725	1.064	1.259	1.191	1.243	0.161312
O60934	343	S	Nibrin OS=Homo sapiens OX=9606 GN=NBN PE=1 SV=1	NBN	0.966481	9.44e-07	109.85	3	TTTPGPS(0.033)LS(0.966)QGVSVDEK	-1.3071	1	0.69	0.62	0.63	1.1	0.879	1.094	1.584	0.00491305
O60941	394	S	Dystrobrevin beta OS=Homo sapiens OX=9606 GN=DTNB PE=1 SV=1	DTNB	0.92495	6.94e-06	120.29	3	VLDS(0.925)PS(0.075)RLDEEHR	1.0094	1	0.815	0.85	0.684	1.547	1.279	1.449	1.82	0.00230084
O75030	516	S	Microphthalmia-associated transcription factor OS=Homo sapiens OX=9606 GN=MITF PE=1 SV=2	MITF	0.962543	1.45e-23	201.76	2	RS(0.037)S(0.963)MSMEETEHTC	-0.11606	2	1.08	1.031	1.025	1.128	1.176	1.182	1.112	0.00884907
O75030	518	S	Microphthalmia-associated transcription factor OS=Homo sapiens OX=9606 GN=MITF PE=1 SV=2	MITF	0.977286	0.000533375	73.219	2	RS(0.228)S(0.772)MS(0.977)MEET(0.021)EHT(0.001)C	0.28758	1
O75037	1197	S	Kinesin-like protein KIF21B OS=Homo sapiens OX=9606 GN=KIF21B PE=1 SV=2	KIF21B	0.789866	0.0481271	43.442	2	T(0.203)VS(0.79)LPT(0.007)R	0.9863	1	1.096	1.043	1.064	1.136	1.064	1.326	1.101	0.24079
O75044	845	S	SLIT-ROBO Rho GTPase-activating protein 2 OS=Homo sapiens OX=9606 GN=SRGAP2 PE=1 SV=3	SRGAP2	0.908764	0.0209168	48.004	3	KRPES(0.091)GS(0.909)IR	0.89409	1	0.564	0.555	0.415	0.705	0.606	0.791	1.37	0.0647819
O75044	916	S	SLIT-ROBO Rho GTPase-activating protein 2 OS=Homo sapiens OX=9606 GN=SRGAP2 PE=1 SV=3	SRGAP2	1	0.0143147	56.916	2	LDS(1)PQIR	-2.059	1
Q9HCM2	1630	S	Plexin-A4 OS=Homo sapiens OX=9606 GN=PLXNA4 PE=1 SV=4	PLXNA4	0.813152	0.000795078	82.261	2	YT(0.049)GS(0.813)PDS(0.137)LR	-0.47464	1	1.031	0.765	1.047	1.152	1.099	1.316	1.255	0.11278
Q9HCM2	1633	S	Plexin-A4 OS=Homo sapiens OX=9606 GN=PLXNA4 PE=1 SV=4	PLXNA4	0.995298	0.0186347	57.019	2	Y(0.085)T(0.46)GS(0.46)PDS(0.995)LR	-0.76026	1	0.784	0.74	0.917	1.577	1.21	1.442	1.732	0.00556157
O75052	266	S	Carboxyl-terminal PDZ ligand of neuronal nitric oxide synthase protein OS=Homo sapiens OX=9606 GN=NOS1AP PE=1 SV=3	NOS1AP	0.752814	1.6e-06	117.65	3	VSHPQEPMLT(0.247)AS(0.753)PR	0.71196	1	1.185	1.099	0.78	1.424	1.137	1.494	1.323	0.133169
O75084	568	S	Frizzled-7 OS=Homo sapiens OX=9606 GN=FZD7 PE=1 SV=2	FZD7	0.797807	6.44e-05	96.673	3	LSHS(0.202)S(0.798)KGETAV	1.8269	1	0.915	0.718	0.807	1.257	1.129	1.307	1.514	0.00720053
O75096	1900	S	Low-density lipoprotein receptor-related protein 4 OS=Homo sapiens OX=9606 GN=LRP4 PE=1 SV=4	LRP4	0.81793	0.00847799	59.067	2	KLS(0.818)S(0.18)ES(0.002)QV	-0.18801	1
O75096	1887	S	Low-density lipoprotein receptor-related protein 4 OS=Homo sapiens OX=9606 GN=LRP4 PE=1 SV=4	LRP4	0.999984	0.000798457	72.88	3	RGS(1)LPDTGWK	0.18834	2	0.662	0.738	0.645	0.969	0.948	1.147	1.498	0.00528115
O75113	300	S	NEDD4-binding protein 1 OS=Homo sapiens OX=9606 GN=N4BP1 PE=1 SV=4	N4BP1	1	1.53e-12	132.35	4	KQFS(1)LENVQEGEILHDAK	0.61303	1	1.252	1.145	1.162	0.945	0.932	0.989	0.805	0.00279691
O75113	288	S	NEDD4-binding protein 1 OS=Homo sapiens OX=9606 GN=N4BP1 PE=1 SV=4	N4BP1	0.982794	1.39e-05	130.01	2	RFS(0.983)DS(0.017)EER	0.15166	4	1.013	0.898	0.978	1.15	0.982	1.128	1.128	0.122539
O75116	1134	S	Rho-associated protein kinase 2 OS=Homo sapiens OX=9606 GN=ROCK2 PE=1 SV=4	ROCK2	0.781941	8.77e-05	95.227	4	SQLQALHIGLDS(0.043)S(0.179)S(0.782)IGS(0.997)GPGDAEADDGFPESR	-1.9308	1
O75116	1137	S	Rho-associated protein kinase 2 OS=Homo sapiens OX=9606 GN=ROCK2 PE=1 SV=4	ROCK2	0.996689	8.77e-05	95.227	4	SQLQALHIGLDS(0.043)S(0.179)S(0.782)IGS(0.997)GPGDAEADDGFPESR	-1.9308	1
O75122	360	S	CLIP-associating protein 2 OS=Homo sapiens OX=9606 GN=CLASP2 PE=1 SV=3	CLASP2	0.924731	0.000573665	77.387	2	AS(0.063)S(0.925)LPGS(0.013)LQR	-1.5081	1	0.819	0.813	0.819	1.047	0.832	1.133	1.229	0.0997282
O75122	533	S	CLIP-associating protein 2 OS=Homo sapiens OX=9606 GN=CLASP2 PE=1 SV=3	CLASP2	0.833717	0.0245278	48.405	2	EAS(0.834)RES(0.588)S(0.588)RDT(0.841)S(0.149)PVR	-0.0056154	1	0.607	0.452	0.498	0.757	0.946	0.765	1.585	0.0149566
O75122	14	S	CLIP-associating protein 2 OS=Homo sapiens OX=9606 GN=CLASP2 PE=1 SV=3	CLASP2	0.997669	0.00338468	67.01	3	S(0.002)FDDEES(0.998)VDGNRPSSAASAFK	-2.3735	1	0.78	0.794	0.904	0.804	0.72	0.909	0.982	0.812997
O75128	347	S	Protein cordon-bleu OS=Homo sapiens OX=9606 GN=COBL PE=1 SV=2	COBL	1	6.47e-09	122.41	4	RAPAPPPPQPPPPS(1)PLIPNR	0.56956	3	1.162	1.114	0.987	1.017	0.968	1.033	0.925	0.222329
O75128	269	S	Protein cordon-bleu OS=Homo sapiens OX=9606 GN=COBL PE=1 SV=2	COBL	0.968911	0.000280963	75.239	3	GCLT(0.001)T(0.019)PNS(0.969)PS(0.011)MHS(0.001)R	-1.1136	1	1.01	1.055	1.055	1.103	1.103	1.086	1.055	0.0251048
O75128	815	S	Protein cordon-bleu OS=Homo sapiens OX=9606 GN=COBL PE=1 SV=2	COBL	1	1.72e-07	132.44	3	LQADPKPIS(1)PQQK	-0.70047	2	1.232	1.319	1.119	1.166	1.144	1.424	1.017	0.872037
O75140	503	S	GATOR complex protein DEPDC5 OS=Homo sapiens OX=9606 GN=DEPDC5 PE=1 SV=2	DEPDC5	0.896368	0.000106329	88.548	3	SASSCDVS(0.002)S(0.098)S(0.896)PS(0.004)LPSR	-0.22841	1
O75143	361	S	Autophagy-related protein 13 OS=Homo sapiens OX=9606 GN=ATG13 PE=1 SV=1	ATG13	1	1.91e-23	194.01	3	AS(1)PHDVLETIFVR	-0.70347	1	1.128	0.865	1.108	0.98	0.869	1.152	0.968	0.798055
O75147	10	S	Obscurin-like protein 1 OS=Homo sapiens OX=9606 GN=OBSL1 PE=1 SV=4	OBSL1	0.998902	0.0120331	52.52	3	ASS(0.001)GDQGS(0.999)PPCFLR	-0.35773	1	0.967	0.976	1.01	1.053	1.075	1.03	1.069	0.0206539
O75151	458	S	Lysine-specific demethylase PHF2 OS=Homo sapiens OX=9606 GN=PHF2 PE=1 SV=4	PHF2	0.924579	0.00565163	60.993	3	AVRPEVNT(0.01)VAS(0.925)S(0.065)DEVCDGDR	-1.6148	1	0.863	0.892	0.778	0.821	0.798	0.77	0.943	0.274219
O75151	681	S	Lysine-specific demethylase PHF2 OS=Homo sapiens OX=9606 GN=PHF2 PE=1 SV=4	PHF2	1	1.14e-23	203.11	2	DEYEYVS(1)DDGELK	0.13039	3	1.01	0.98	0.928	1.044	0.969	1.057	1.052	0.240193
O75151	879	S	Lysine-specific demethylase PHF2 OS=Homo sapiens OX=9606 GN=PHF2 PE=1 SV=4	PHF2	0.999522	8.25e-05	90.534	3	DSDYVY(0.001)PS(1)LES(1)DEDNPIFK	1.1912	1	0.976	0.983	0.982	1.249	0.997	1.244	1.187	0.0900859
O75151	882	S	Lysine-specific demethylase PHF2 OS=Homo sapiens OX=9606 GN=PHF2 PE=1 SV=4	PHF2	0.999999	7.86e-17	166.49	3	DSDYVYPSLES(1)DEDNPIFK	-0.93656	4	0.965	1.031	0.957	1.136	1.125	1.171	1.162	0.00470006
O75151	474	S	Lysine-specific demethylase PHF2 OS=Homo sapiens OX=9606 GN=PHF2 PE=1 SV=4	PHF2	1	2.31e-19	153.84	4	EKEEPPS(1)PIEAT(1)PPQSLLEK	1.7716	2	0.976	0.862	1.021	1.212	0.932	1.098	1.134	0.253203
O75151	539	S	Lysine-specific demethylase PHF2 OS=Homo sapiens OX=9606 GN=PHF2 PE=1 SV=4	PHF2	0.92017	1.81e-35	223.07	3	ES(0.058)AS(0.92)PT(0.022)IPNLDLLEAHTK	-0.60159	2	1.112	1.058	1.116	1.123	1.205	1.201	1.074	0.068366
O75151	899	S	Lysine-specific demethylase PHF2 OS=Homo sapiens OX=9606 GN=PHF2 PE=1 SV=4	PHF2	1	1.14e-05	101.67	3	KGS(1)DDAPYSPTAR	0.13061	5	1.335	1.32	1.287	0.846	0.849	0.954	0.672	0.000620378
O75151	905	S	Lysine-specific demethylase PHF2 OS=Homo sapiens OX=9606 GN=PHF2 PE=1 SV=4	PHF2	0.973053	2.13e-07	143.76	2	KGS(1)DDAPY(0.004)S(0.973)PT(0.023)AR	-0.4962	6	0.957	0.955	0.897	1.147	1.137	1.176	1.232	0.000890072
O75151	625	S	Lysine-specific demethylase PHF2 OS=Homo sapiens OX=9606 GN=PHF2 PE=1 SV=4	PHF2	1	0.000334954	78.486	3	LEKS(1)PLAGNK	0.0081021	2	1.238	1.229	1.206	1.195	1.235	1.188	0.985	0.35075
O75151	853	S	Lysine-specific demethylase PHF2 OS=Homo sapiens OX=9606 GN=PHF2 PE=1 SV=4	PHF2	0.999805	0.00224793	67.251	3	NS(1)VDLDDYEEEQDHLDACFK	1.3643	1
O75151	1056	S	Lysine-specific demethylase PHF2 OS=Homo sapiens OX=9606 GN=PHF2 PE=1 SV=4	PHF2	0.84115	6.69e-05	89.913	3	RPS(0.841)AS(0.084)S(0.075)PNNNTAAK	-0.47311	1	0.706	0.679	0.733	1.161	1.087	1.153	1.606	9.91972e-05
O75152	290	S	Zinc finger CCCH domain-containing protein 11A OS=Homo sapiens OX=9606 GN=ZC3H11A PE=1 SV=3	ZC3H11A	0.999292	0.00234393	69.081	4	KFS(0.999)AGGDS(0.001)DPPLKR	0.10124	2	1.289	1.261	1.168	1.242	1.231	1.263	1.005	0.863223
O75152	132	S	Zinc finger CCCH domain-containing protein 11A OS=Homo sapiens OX=9606 GN=ZC3H11A PE=1 SV=3	ZC3H11A	0.993366	3.74e-05	110.98	2	LSVQS(0.007)NPS(0.993)PQLR	0.29914	1	0.881	0.796	0.87	1.165	1.412	1.29	1.518	0.00291427
O75152	758	S	Zinc finger CCCH domain-containing protein 11A OS=Homo sapiens OX=9606 GN=ZC3H11A PE=1 SV=3	ZC3H11A	0.999583	4.21e-30	191.51	4	RLS(1)S(0.998)AS(0.915)T(0.087)GKPPLSVEDDFEK	0.064524	7	1.13	1.109	1.126	1.215	1.187	1.284	1.095	0.0194965
O75152	759	S	Zinc finger CCCH domain-containing protein 11A OS=Homo sapiens OX=9606 GN=ZC3H11A PE=1 SV=3	ZC3H11A	0.997505	0.000172803	85.814	4	RLS(1)S(0.998)AS(0.915)T(0.087)GKPPLSVEDDFEK	0.064524	2	2.016	1.895	1.991	0.547	0.498	0.577	0.275	1.03825e-05
O75152	761	S	Zinc finger CCCH domain-containing protein 11A OS=Homo sapiens OX=9606 GN=ZC3H11A PE=1 SV=3	ZC3H11A	0.962644	5.61e-20	165.42	4	RLS(0.972)S(0.029)AS(0.963)T(0.035)GKPPLSVEDDFEK	-0.67499	5	1.285	1.258	1.269	1.115	1.11	1.21	0.901	0.0216894
O75152	108	S	Zinc finger CCCH domain-containing protein 11A OS=Homo sapiens OX=9606 GN=ZC3H11A PE=1 SV=3	ZC3H11A	1	6.86e-24	194.77	3	TVLPTVPES(1)PEEEVK	-0.12195	5	0.965	0.972	0.994	1.303	1.174	1.302	1.289	0.00210429
O75153	664	S	Clustered mitochondria protein homolog OS=Homo sapiens OX=9606 GN=CLUH PE=1 SV=2	CLUH	1	1.96e-27	172.32	3	SEDPPGQEAGS(1)EEEGSSASGLAK	-0.034984	1	1.169	1.052	1.08	0.972	0.811	0.871	0.804	0.0232064
O75161	481	S	Nephrocystin-4 OS=Homo sapiens OX=9606 GN=NPHP4 PE=1 SV=2	NPHP4	0.945908	0.00347982	65.022	3	KPPT(0.004)S(0.013)PS(0.037)S(0.946)PPAPVPR	1.7264	1	1.014	1.023	1.038	1.104	1.169	1.23	1.139	0.0154836
O75164	522	S	Lysine-specific demethylase 4A OS=Homo sapiens OX=9606 GN=KDM4A PE=1 SV=2	KDM4A	0.959811	1.6e-17	174.59	2	DSIS(0.96)S(0.04)DSETSEPLSCR	-1.1323	1	0.892	0.901	0.87	1.259	1.005	1.284	1.332	0.0239095
O75167	237	S	Phosphatase and actin regulator 2 OS=Homo sapiens OX=9606 GN=PHACTR2 PE=1 SV=2	PHACTR2	0.915037	0.00990625	57.425	2	AS(0.003)AS(0.915)PS(0.045)T(0.018)S(0.007)S(0.003)T(0.003)S(0.004)S(0.003)R	-0.096907	1	0.699	0.804	0.708	1.243	1.224	1.223	1.669	0.00033417
O75167	560	S	Phosphatase and actin regulator 2 OS=Homo sapiens OX=9606 GN=PHACTR2 PE=1 SV=2	PHACTR2	0.998404	0.0460978	40.432	3	KLS(0.998)LRPT(0.002)VAELQAR	-0.20144	1	0.922	0.819	0.746	1.107	1.127	1.208	1.384	0.00799291
O75167	522	S	Phosphatase and actin regulator 2 OS=Homo sapiens OX=9606 GN=PHACTR2 PE=1 SV=2	PHACTR2	0.999239	0.000987168	73.11	3	RLS(0.999)QRPTTEELEQR	-0.81035	2	0.765	0.726	0.716	1.318	1.243	1.402	1.796	0.000129733
O75170	289	S	Serine/threonine-protein phosphatase 6 regulatory subunit 2 OS=Homo sapiens OX=9606 GN=PPP6R2 PE=1 SV=2	PPP6R2	0.998127	1.32e-06	107.41	3	VGTEGLVDS(0.998)FS(0.002)QGLER	-0.89156	1	0.839	0.926	0.946	0.86	1.035	1.201	1.142	0.293775
O75175	299	S	CCR4-NOT transcription complex subunit 3 OS=Homo sapiens OX=9606 GN=CNOT3 PE=1 SV=1	CNOT3	0.999537	1.8e-07	144.8	3	STDSEVSQS(1)PAK	0.64581	6	0.77	0.685	0.695	0.99	0.978	1.048	1.403	0.00133712
O75179	2401	S	Ankyrin repeat domain-containing protein 17 OS=Homo sapiens OX=9606 GN=ANKRD17 PE=1 SV=3	ANKRD17	0.999857	5.68e-09	119.35	4	APS(1)PAPSSVPLGSEKPSNVSQDR	0.18445	4	1.206	1.186	1.201	1.174	1.048	1.063	0.914	0.0653513
O75179	19	S	Ankyrin repeat domain-containing protein 17 OS=Homo sapiens OX=9606 GN=ANKRD17 PE=1 SV=3	ANKRD17	0.999452	1.33e-08	119.44	4	ATVPVAAAT(0.001)AAEGEGS(0.999)PPAVAAVAGPPAAAEVGGGVGGSSR	2.3461	2	0.97	1.134	1.046	0.976	1.123	1.167	1.037	0.643389
O75179	2045	S	Ankyrin repeat domain-containing protein 17 OS=Homo sapiens OX=9606 GN=ANKRD17 PE=1 SV=3	ANKRD17	0.888839	7.36e-06	97.085	3	EHYPVS(0.002)S(0.005)PS(0.097)S(0.889)PS(0.008)PPAQPGGVSR	1.3126	4	1.22	1.054	1.199	0.894	0.885	0.948	0.785	0.0091608
O75179	2047	S	Ankyrin repeat domain-containing protein 17 OS=Homo sapiens OX=9606 GN=ANKRD17 PE=1 SV=3	ANKRD17	0.968524	7.36e-06	97.085	3	EHYPVS(0.002)S(0.016)PS(0.241)S(0.772)PS(0.969)PPAQPGGVSR	-0.89017	3	1.342	1.172	1.341	0.824	0.903	0.797	0.655	0.00194041
O75179	1709	S	Ankyrin repeat domain-containing protein 17 OS=Homo sapiens OX=9606 GN=ANKRD17 PE=1 SV=3	ANKRD17	0.999545	0.00236338	93.098	3	LTVAS(1)PK	0.14105	3	0.684	0.672	0.684	1.038	1.001	1.072	1.525	3.40019e-05
O75179	2059	S	Ankyrin repeat domain-containing protein 17 OS=Homo sapiens OX=9606 GN=ANKRD17 PE=1 SV=3	ANKRD17	1	1.79e-07	138.44	2	NS(1)PLDCGS(0.567)AS(0.433)PNK	1.5065	1	0.945	0.942	0.99	1.274	1.194	1.23	1.285	0.000527209
O75179	2067	S	Ankyrin repeat domain-containing protein 17 OS=Homo sapiens OX=9606 GN=ANKRD17 PE=1 SV=3	ANKRD17	0.996128	4.3e-08	148.25	2	NSPLDCGS(0.004)AS(0.996)PNK	-0.83372	4	1.064	0.993	1.005	1.008	0.933	1.001	0.961	0.285946
O75179	1696	S	Ankyrin repeat domain-containing protein 17 OS=Homo sapiens OX=9606 GN=ANKRD17 PE=1 SV=3	ANKRD17	0.995817	2.41e-05	115.05	2	S(0.004)GPS(0.996)PLS(0.8)S(0.2)PNGK	0.070976	6	0.961	0.937	0.86	1.009	0.991	1.002	1.088	0.0650206
O75179	1699	S	Ankyrin repeat domain-containing protein 17 OS=Homo sapiens OX=9606 GN=ANKRD17 PE=1 SV=3	ANKRD17	0.799977	2.41e-05	115.05	2	S(0.004)GPS(0.996)PLS(0.8)S(0.2)PNGK	0.070976	3	0.973	0.982	0.815	0.99	0.979	1.008	1.075	0.284669
O75179	1700	S	Ankyrin repeat domain-containing protein 17 OS=Homo sapiens OX=9606 GN=ANKRD17 PE=1 SV=3	ANKRD17	0.821463	4.03e-05	101.32	2	S(0.015)GPS(0.985)PLS(0.179)S(0.821)PNGK	-1.6295	1	0.979	0.926	0.953	1.028	1.03	1	1.07	0.0222041
O75182	740	S	Paired amphipathic helix protein Sin3b OS=Homo sapiens OX=9606 GN=SIN3B PE=1 SV=2	SIN3B	0.912062	4.42e-09	136.35	4	KKPAPGPHS(0.088)S(0.912)PPEEK	0.17363	1	0.968	0.899	0.916	1.219	1.23	1.356	1.367	0.00155335
O75190	277	S	DnaJ homolog subfamily B member 6 OS=Homo sapiens OX=9606 GN=DNAJB6 PE=1 SV=2	DNAJB6	1	1.45e-21	188.04	3	HAPHCLS(1)EEEGEQDRPR	-1.0344	4	0.943	0.928	0.961	1.122	0.936	1.08	1.108	0.15007
O75330	20	S	Hyaluronan mediated motility receptor OS=Homo sapiens OX=9606 GN=HMMR PE=1 SV=2	HMMR	0.997383	0.00196345	69.72	3	FNDPSGCAPS(0.997)PGAY(0.002)DVK	-0.045166	1	0.785	0.654	0.735	1.347	1.328	1.465	1.904	0.000465906
O75351	102	S	Vacuolar protein sorting-associated protein 4B OS=Homo sapiens OX=9606 GN=VPS4B PE=1 SV=2	VPS4B	1	8.54e-109	309.61	3	GNDS(1)DGEGES(1)DDPEKK	-2.0005	19	0.96	0.948	0.935	1.011	0.983	1.06	1.074	0.0378083
O75351	108	S	Vacuolar protein sorting-associated protein 4B OS=Homo sapiens OX=9606 GN=VPS4B PE=1 SV=2	VPS4B	1	9.52e-08	116.45	3	GNDS(1)DGEGES(1)DDPEKK	-2.0005	4	1.002	0.883	0.916	0.907	0.886	0.866	0.949	0.271595
O75362	407	S	Zinc finger protein 217 OS=Homo sapiens OX=9606 GN=ZNF217 PE=1 SV=1	ZNF217	0.957554	5.72e-06	126.09	3	RAGAES(0.958)PT(0.042)MSVDGR	1.7867	1	0.907	0.927	0.933	0.996	1.043	1.191	1.167	0.0488846
O75362	570	S	Zinc finger protein 217 OS=Homo sapiens OX=9606 GN=ZNF217 PE=1 SV=1	ZNF217	0.979249	0.00220962	65.719	3	DVT(0.021)GS(0.979)PPAK	-0.065057	1	0.817	0.934	0.872	1.077	0.928	1.094	1.181	0.0638751
O75362	441	S	Zinc finger protein 217 OS=Homo sapiens OX=9606 GN=ZNF217 PE=1 SV=1	ZNF217	1	1.55e-12	140.66	4	GEGGS(1)EDGS(1)EDGLPEGIHLDKNDDGGK	0.1268	1	0.836	0.847	0.84	1.178	1.221	1.186	1.421	7.1917e-06
O75362	445	S	Zinc finger protein 217 OS=Homo sapiens OX=9606 GN=ZNF217 PE=1 SV=1	ZNF217	1	1.55e-12	140.66	4	GEGGS(1)EDGS(1)EDGLPEGIHLDKNDDGGK	0.1268	1	0.836	0.847	0.84	1.178	1.221	1.186	1.421	7.1917e-06
O75362	848	S	Zinc finger protein 217 OS=Homo sapiens OX=9606 GN=ZNF217 PE=1 SV=1	ZNF217	0.994165	0.000218181	106.29	2	T(0.001)S(0.005)VS(0.994)PAPDK	-8.05e-05	2	0.917	0.694	0.834	1.081	1.147	1.069	1.348	0.0226854
O75367	170	S	Core histone macro-H2A.1 OS=Homo sapiens OX=9606 GN=MACROH2A1 PE=1 SV=4	MACROH2A1	0.998263	1.74e-13	133.29	3	AAS(0.998)ADS(0.748)T(0.127)T(0.127)EGTPADGFTVLSTK	-1.1711	4	1.06	1.011	1.045	1.217	1.201	1.257	1.179	0.00106579
O75367	173	S	Core histone macro-H2A.1 OS=Homo sapiens OX=9606 GN=MACROH2A1 PE=1 SV=4	MACROH2A1	0.754618	1.74e-13	133.29	4	AAS(0.993)ADS(0.755)T(0.198)T(0.054)EGT(0.001)PADGFTVLSTK	-0.38811	3	1.062	0.987	1.021	1.267	1.207	1.284	1.224	0.00202615
O75369	886	S	Filamin-B OS=Homo sapiens OX=9606 GN=FLNB PE=1 SV=2	FLNB	1	5.84e-06	95.5	3	APLNVQFNS(1)PLPGDAVK	1.9516	1
O75369	2107	S	Filamin-B OS=Homo sapiens OX=9606 GN=FLNB PE=1 SV=2	FLNB	0.999853	2.22e-43	233.84	2	APS(1)VATVGSICDLNLK	-0.52484	1	1.314	1.234	1.245	0.99	0.992	1	0.786	0.000268432
O75369	1316	S	Filamin-B OS=Homo sapiens OX=9606 GN=FLNB PE=1 SV=2	FLNB	0.999999	5.21e-06	101.71	4	GLHVVEVTYDDVPIPNS(1)PFK	-0.99057	1	0.966	1.021	0.895	1.456	1.141	1.296	1.351	0.0206353
O75369	983	S	Filamin-B OS=Homo sapiens OX=9606 GN=FLNB PE=1 SV=2	FLNB	0.999926	3.41e-05	122.33	2	LDVTILS(1)PSR	0.46313	4	0.929	0.857	0.854	1.455	1.368	1.442	1.616	0.000138624
O75369	2478	S	Filamin-B OS=Homo sapiens OX=9606 GN=FLNB PE=1 SV=2	FLNB	0.979157	1.59e-72	272.99	2	LVS(0.979)PGS(0.021)ANETSSILVESVTR	0.42404	2	0.834	0.785	0.795	1.183	1.2	1.197	1.483	3.15343e-05
O75369	2481	S	Filamin-B OS=Homo sapiens OX=9606 GN=FLNB PE=1 SV=2	FLNB	0.969608	1.53e-13	141.36	3	LVS(0.03)PGS(0.97)ANETSSILVESVTR	1.9588	1	1.022	0.779	0.882	1.038	0.979	0.98	1.117	0.222988
O75369	932	S	Filamin-B OS=Homo sapiens OX=9606 GN=FLNB PE=1 SV=2	FLNB	0.878619	0.000410958	81.619	3	S(0.879)PFT(0.121)VGVAAPLDLSK	1.3197	1
O75369	2497	S	Filamin-B OS=Homo sapiens OX=9606 GN=FLNB PE=1 SV=2	FLNB	0.857214	7.55e-16	171.62	2	S(0.139)S(0.857)T(0.004)ETCYSAIPK	-0.47773	1	0.957	1.069	0.933	1.185	1.086	1.306	1.209	0.0495281
O75369	833	S	Filamin-B OS=Homo sapiens OX=9606 GN=FLNB PE=1 SV=2	FLNB	0.999998	0.000177624	82.121	3	VLFASQEIPAS(1)PFR	-0.35197	2	0.975	1.119		1.199	1.167	1.644	1.277	0.218816
O75369	1505	S	Filamin-B OS=Homo sapiens OX=9606 GN=FLNB PE=1 SV=2	FLNB	0.999996	3.38e-06	128.9	2	YADEEIPRS(1)PFK	1.3236	2	0.805	0.702	0.763	1.468	1.462	1.497	1.95	7.84019e-05
O75369	2465	S	Filamin-B OS=Homo sapiens OX=9606 GN=FLNB PE=1 SV=2	FLNB	0.999584	0.0111786	52.862	3	YGGPNHIVGS(1)PFK	2.7476	1	0.772	0.776	0.772	1.203	1.127	1.231	1.535	8.60368e-05
O75376	1472	S	Nuclear receptor corepressor 1 OS=Homo sapiens OX=9606 GN=NCOR1 PE=1 SV=2	NCOR1	0.999995	2.6e-11	153.72	2	AQLS(1)PGIYDDTSAR	0.42932	2	1.08	1.071	1.085	1.134	1.116	1.107	1.037	0.0103084
O75376	1496	S	Nuclear receptor corepressor 1 OS=Homo sapiens OX=9606 GN=NCOR1 PE=1 SV=2	NCOR1	1	0.036994	47.603	2	GS(1)PMMNR	-0.31814	1	0.784	0.8	0.691	1.213	1.089	1.185	1.533	0.00160898
O75376	158	S	Nuclear receptor corepressor 1 OS=Homo sapiens OX=9606 GN=NCOR1 PE=1 SV=2	NCOR1	0.859353	8.51e-14	141.59	3	HEAPS(0.141)S(0.859)PISGQPCGDDQNAS(0.96)PS(0.04)K	0.25426	1	0.851	1.01	1.068	1.255	1.229	1.278	1.284	0.0212389
O75376	172	S	Nuclear receptor corepressor 1 OS=Homo sapiens OX=9606 GN=NCOR1 PE=1 SV=2	NCOR1	0.959705	8.51e-14	141.59	3	HEAPS(0.141)S(0.859)PISGQPCGDDQNAS(0.96)PS(0.04)K	0.25426	2	0.845	0.982	1.002	1.259	1.237	1.268	1.331	0.0060303
O75376	1196	S	Nuclear receptor corepressor 1 OS=Homo sapiens OX=9606 GN=NCOR1 PE=1 SV=2	NCOR1	0.979823	0.000124943	106.67	2	MPIEDS(0.02)S(0.98)PEK	0.18997	4	1.008	1.06	1.027	1.082	1.056	1.096	1.045	0.0737217
O75376	224	S	Nuclear receptor corepressor 1 OS=Homo sapiens OX=9606 GN=NCOR1 PE=1 SV=2	NCOR1	1	3.53e-28	176.6	5	QQQLEEEAAKPPEPEKPVS(1)PPPVEQK	-1.1091	2	1.011	1.034	0.976	1.285	1.195	1.17	1.208	0.00463059
O75376	2337	S	Nuclear receptor corepressor 1 OS=Homo sapiens OX=9606 GN=NCOR1 PE=1 SV=2	NCOR1	0.909506	0.0189105	50.858	3	S(0.089)KS(0.91)PIPGQGYLGT(0.001)ER	-1.6134	1	0.917	0.801	0.803	1.149	1.049	1.22	1.356	0.0082687
O75376	2184	S	Nuclear receptor corepressor 1 OS=Homo sapiens OX=9606 GN=NCOR1 PE=1 SV=2	NCOR1	0.994066	5.42e-13	124.5	2	S(0.994)PGS(0.006)ISYLPSFFTK	-2.0682	2	1.058	1.106	1.097	1.26	1.036	1.156	1.059	0.407146
O75376	992	S	Nuclear receptor corepressor 1 OS=Homo sapiens OX=9606 GN=NCOR1 PE=1 SV=2	NCOR1	0.988345	0.000254674	93.258	2	SST(0.011)S(0.988)PCGTSK	-0.99168	1	0.818	0.804	0.874	1.186	1.345	0.948	1.394	0.0377014
O75376	2102	S	Nuclear receptor corepressor 1 OS=Homo sapiens OX=9606 GN=NCOR1 PE=1 SV=2	NCOR1	0.945505	4.54e-09	121.47	3	Y(0.016)S(0.946)PES(0.038)QAQSVHHQR	-0.38223	3	1.028	0.979	0.856	1.357	1.111	1.262	1.303	0.029996
O75376	2120	S	Nuclear receptor corepressor 1 OS=Homo sapiens OX=9606 GN=NCOR1 PE=1 SV=2	NCOR1	1	0.000244518	93.959	3	VS(1)PENLVDK	-0.54472	2	0.981	1.049	0.929	1.227	1.221	1.238	1.246	0.00334779
O75376	1977	S	Nuclear receptor corepressor 1 OS=Homo sapiens OX=9606 GN=NCOR1 PE=1 SV=2	NCOR1	0.907838	0.000346158	78.752	4	YETPSDAIEVIS(0.908)PAS(0.641)S(0.451)PAPPQEK	0.73803	1	0.899	0.8	0.982	1.262	1.11	1.014	1.263	0.0552271
O75379	17	S	Vesicle-associated membrane protein 4 OS=Homo sapiens OX=9606 GN=VAMP4 PE=1 SV=2	VAMP4	0.999285	1.95e-05	110.38	3	HLNDDDVT(0.001)GS(0.999)VK	-0.22803	1	0.909	0.799	0.698	0.982	0.967	1.004	1.227	0.0522678
O75379	88	S	Vesicle-associated membrane protein 4 OS=Homo sapiens OX=9606 GN=VAMP4 PE=1 SV=2	VAMP4	0.996248	2.79e-13	133.61	3	LDELQDKS(0.996)ES(0.863)LS(0.14)DNATAFSNR	-2.6159	1	1.229	1.318	1.213	0.832	0.849	0.945	0.698	0.00158555
O75379	90	S	Vesicle-associated membrane protein 4 OS=Homo sapiens OX=9606 GN=VAMP4 PE=1 SV=2	VAMP4	0.863488	2.79e-13	133.61	3	LDELQDKS(0.996)ES(0.863)LS(0.14)DNATAFSNR	-2.6159	1	1.229	1.318	1.213	0.832	0.849	0.945	0.698	0.00158555
O75379	30	S	Vesicle-associated membrane protein 4 OS=Homo sapiens OX=9606 GN=VAMP4 PE=1 SV=2	VAMP4	1	6.34e-122	326.05	3	NLLEDDS(1)DEEEDFFLR	-0.19162	4	0.945	0.898	0.979	1.016	1.023	0.977	1.069	0.0813797
O75381	335	S	Peroxisomal membrane protein PEX14 OS=Homo sapiens OX=9606 GN=PEX14 PE=1 SV=1	PEX14	1	1.34e-47	219.07	5	REDKEDEEDEEDDDVS(1)HVDEEDCLGVQR	1.6629	3	1.087	0.982	0.926	1.029	1.049	1.105	1.063	0.290253
O75381	232	S	Peroxisomal membrane protein PEX14 OS=Homo sapiens OX=9606 GN=PEX14 PE=1 SV=1	PEX14	0.999123	0.000108457	92.295	3	QFPPS(0.999)PS(0.001)APK	-0.029635	12	1.077	0.978	0.997	0.972	0.928	1.004	0.952	0.25614
O75381	371	S	Peroxisomal membrane protein PEX14 OS=Homo sapiens OX=9606 GN=PEX14 PE=1 SV=1	PEX14	0.998298	0.00313408	66.826	3	RPEGAS(0.998)NES(0.002)ERD	0.37425	1	0.799	0.607	0.938	1.775	1.158	1.273	1.794	0.0324618
O75381	374	S	Peroxisomal membrane protein PEX14 OS=Homo sapiens OX=9606 GN=PEX14 PE=1 SV=1	PEX14	0.971973	0.0251944	48.216	3	RPEGAS(0.028)NES(0.972)ERD	0.77308	1	0.929	0.778	0.82	0.904	0.959	0.822	1.063	0.424535
O75382	7	S	Tripartite motif-containing protein 3 OS=Homo sapiens OX=9606 GN=TRIM3 PE=1 SV=2	TRIM3	1	1.56e-06	119.37	4	REDS(1)PGPEVQPMDK	0.19407	4	1	0.996	0.986	1.144	1.161	1.234	1.187	0.00192369
O75382	437	S	Tripartite motif-containing protein 3 OS=Homo sapiens OX=9606 GN=TRIM3 PE=1 SV=2	TRIM3	1	0.000189177	87.719	3	S(1)PGGPGSHVR	-0.33993	3	1.008	0.973	0.911	1.138	0.945	1.194	1.133	0.192613
O75385	623	S	Serine/threonine-protein kinase ULK1 OS=Homo sapiens OX=9606 GN=ULK1 PE=1 SV=2	ULK1	0.997811	3.03e-06	128.74	3	NPLPPILGS(0.998)PT(0.002)K	-0.44646	2	1.141	1.048	1.163	0.967	1.055	1.038	0.913	0.0949346
O75385	469	S	Serine/threonine-protein kinase ULK1 OS=Homo sapiens OX=9606 GN=ULK1 PE=1 SV=2	ULK1	0.75817	0.0011537	73.327	2	S(0.037)GS(0.038)T(0.167)S(0.758)PLGFAR	1.5207	1	0.819	0.951	0.879	1.046	1.1	1.017	1.194	0.0216676
O75385	403	S	Serine/threonine-protein kinase ULK1 OS=Homo sapiens OX=9606 GN=ULK1 PE=1 SV=2	ULK1	0.831911	9.31e-06	98.508	2	T(0.16)PS(0.832)PS(0.008)PPCSSSPSPSGR	1.1654	1	1.027	0.884	1.284	0.922	0.923	1.074	0.914	0.535313
O75391	219	S	Sperm-associated antigen 7 OS=Homo sapiens OX=9606 GN=SPAG7 PE=1 SV=2	SPAG7	0.999918	3.96e-05	98.368	2	LRQS(1)GEELPPTS	-0.31595	2	1.063	1.089	1.045	0.943	0.959	0.942	0.89	0.000922502
O75391	158	S	Sperm-associated antigen 7 OS=Homo sapiens OX=9606 GN=SPAG7 PE=1 SV=2	SPAG7	0.998367	1.41e-13	138.9	3	QEEEAAQQGPVVVS(0.998)PAS(0.002)DYKDK	0.27052	2	1.077	1.096	1.113	1.263	1.155	1.229	1.11	0.0210644
O75396	137	S	Vesicle-trafficking protein SEC22b OS=Homo sapiens OX=9606 GN=SEC22B PE=1 SV=4	SEC22B	0.999688	2.39e-11	155	3	NLGS(1)INTELQDVQR	-0.48499	3	0.921	0.931	0.824	1.372	1.247	1.435	1.515	0.00187499
O75398	176	S	Deformed epidermal autoregulatory factor 1 homolog OS=Homo sapiens OX=9606 GN=DEAF1 PE=1 SV=1	DEAF1	0.997669	4.59e-06	101.59	4	GPAAPLTPGPQS(0.998)PPT(0.002)PLAPGQEK	1.1896	1	1.057	0.989	0.981	1.182	1.13	1.197	1.159	0.00730799
O75400	933	S	Pre-mRNA-processing factor 40 homolog A OS=Homo sapiens OX=9606 GN=PRPF40A PE=1 SV=2	PRPF40A	0.999885	0.000803869	73.655	4	DS(0.001)GNWDT(0.999)S(1)GS(1)ELS(1)EGELEKR	0.40282	3	1.048	1.002	1.098	1.091	1.017	1.086	1.015	0.694709
O75400	935	S	Pre-mRNA-processing factor 40 homolog A OS=Homo sapiens OX=9606 GN=PRPF40A PE=1 SV=2	PRPF40A	0.999975	0.000803869	73.655	4	DS(0.001)GNWDT(0.999)S(1)GS(1)ELS(1)EGELEKR	0.40282	3	1.048	1.002	1.098	1.091	1.017	1.086	1.015	0.694709
O75400	938	S	Pre-mRNA-processing factor 40 homolog A OS=Homo sapiens OX=9606 GN=PRPF40A PE=1 SV=2	PRPF40A	0.999996	0.000803869	73.655	4	DS(0.001)GNWDT(0.999)S(1)GS(1)ELS(1)EGELEKR	0.40282	3	1.048	1.002	1.098	1.091	1.017	1.086	1.015	0.694709
O75400	883	S	Pre-mRNA-processing factor 40 homolog A OS=Homo sapiens OX=9606 GN=PRPF40A PE=1 SV=2	PRPF40A	1	8.06e-05	89.624	3	HKS(1)DS(1)PES(1)DAEREK	0.27451	11	1.05	1.121	0.983	0.937	1.01	1.077	0.959	0.487199
O75400	885	S	Pre-mRNA-processing factor 40 homolog A OS=Homo sapiens OX=9606 GN=PRPF40A PE=1 SV=2	PRPF40A	1	6.02e-12	169.04	3	HKS(1)DS(1)PES(1)DAEREK	0.27451	22	0.938	0.979	0.9	1.044	1.09	1.138	1.162	0.0125987
O75400	888	S	Pre-mRNA-processing factor 40 homolog A OS=Homo sapiens OX=9606 GN=PRPF40A PE=1 SV=2	PRPF40A	1	6.02e-12	169.04	3	HKS(1)DS(1)PES(1)DAEREK	0.27451	27	0.917	0.953	0.898	1.113	1.159	1.191	1.251	0.0010397
O75400	34	S	Pre-mRNA-processing factor 40 homolog A OS=Homo sapiens OX=9606 GN=PRPF40A PE=1 SV=2	PRPF40A	0.938743	7.03e-09	121.62	3	RLS(0.939)GS(0.055)S(0.006)LCSGSWVSADGFLR	-0.79572	1
O75410	305	S	Transforming acidic coiled-coil-containing protein 1 OS=Homo sapiens OX=9606 GN=TACC1 PE=1 SV=2	TACC1	0.999193	3.39e-05	93.411	3	ETPGTLSSDT(0.001)NDS(0.999)GVELGEESR	1.2323	1
O75410	44	S	Transforming acidic coiled-coil-containing protein 1 OS=Homo sapiens OX=9606 GN=TACC1 PE=1 SV=2	TACC1	0.99923	2.63e-28	179.49	3	GGAAGEDEAGGPEGDPEEEDS(0.999)QAET(0.001)K	0.10024	2	0.936	0.923	0.828	0.938	1.082	1.161	1.184	0.0870568
O75420	406	S	GRB10-interacting GYF protein 1 OS=Homo sapiens OX=9606 GN=GIGYF1 PE=1 SV=2	GIGYF1	0.998986	2.08e-13	132.96	3	GIQLS(0.999)PGVGS(0.001)SAGPPGDLEDDEGLK	3.0372	2	1.044	0.928	0.876	1.109	1.121	1.117	1.175	0.033761
O75420	756	S	GRB10-interacting GYF protein 1 OS=Homo sapiens OX=9606 GN=GIGYF1 PE=1 SV=2	GIGYF1	0.846785	7.49e-20	151.31	3	LLQQQQAVPVPPAPS(0.153)S(0.847)PPPLWAGLAK	-2.4899	1	0.98	1.042	0.851	1.118	0.962	1.167	1.13	0.217491
O75420	230	S	GRB10-interacting GYF protein 1 OS=Homo sapiens OX=9606 GN=GIGYF1 PE=1 SV=2	GIGYF1	0.989514	0.000192057	107.55	2	S(0.01)AS(0.99)PDGGPR	-0.16494	1	0.815	0.666	0.615	1.159	0.677	1.166	1.432	0.166117
O75420	638	S	GRB10-interacting GYF protein 1 OS=Homo sapiens OX=9606 GN=GIGYF1 PE=1 SV=2	GIGYF1	0.985953	0.00650814	59.542	2	S(0.011)LS(0.986)VPDS(0.003)GR	-0.079157	1	0.865	0.961	0.894	1.32	1.248	1.316	1.428	0.000582672
O75420	157	S	GRB10-interacting GYF protein 1 OS=Homo sapiens OX=9606 GN=GIGYF1 PE=1 SV=2	GIGYF1	0.994103	0.000105549	107.09	2	S(0.006)QS(0.994)WDDRGER	-1.6979	1	0.787	1.064	0.841	1.433	1.333	1.316	1.516	0.0112214
O75420	538	S	GRB10-interacting GYF protein 1 OS=Homo sapiens OX=9606 GN=GIGYF1 PE=1 SV=2	GIGYF1	1	8.94e-09	117.62	3	VPFAPGPS(1)PPPLLGNMDQER	-0.15628	1	0.951	0.993	1.076	1.073	1.059	1.122	1.077	0.132943
O75436	315	S	Vacuolar protein sorting-associated protein 26A OS=Homo sapiens OX=9606 GN=VPS26A PE=1 SV=2	VPS26A	0.995324	4.3e-86	300.71	3	FES(0.995)PES(0.005)QASAEQPEM	0.23826	3	1.032	0.883	0.909	1.261	1.167	1.398	1.355	0.0128868
O75448	862	S	Mediator of RNA polymerase II transcription subunit 24 OS=Homo sapiens OX=9606 GN=MED24 PE=1 SV=1	MED24	0.859065	4.19e-143	339.99	2	LLS(0.859)S(0.141)NEDDANILSSPTDR	-0.19041	3	1.485	1.479	1.524	1.009	0.935	0.935	0.641	8.051e-05
O75448	873	S	Mediator of RNA polymerase II transcription subunit 24 OS=Homo sapiens OX=9606 GN=MED24 PE=1 SV=1	MED24	0.843131	9.01e-27	198.48	3	LLS(0.749)S(0.251)NEDDANILS(0.095)S(0.843)PT(0.062)DR	0.33512	1	1.009	1.063	1.183	1.078	0.967	1.024	0.943	0.36454
O75449	170	S	Katanin p60 ATPase-containing subunit A1 OS=Homo sapiens OX=9606 GN=KATNA1 PE=1 SV=1	KATNA1	0.994177	3.39e-06	97.095	4	NKS(0.994)PAAVT(0.006)EPETNK	1.6852	1
O75449	109	S	Katanin p60 ATPase-containing subunit A1 OS=Homo sapiens OX=9606 GN=KATNA1 PE=1 SV=1	KATNA1	1	0.0228622	46.457	3	RPS(1)PGPR	-0.057843	1	0.766	0.595	0.986	1.088	1.118	0.78	1.272	0.251868
O75475	129	S	PC4 and SFRS1-interacting protein OS=Homo sapiens OX=9606 GN=PSIP1 PE=1 SV=1	PSIP1	0.999979	3.38e-31	194.27	5	ET(0.046)S(0.051)VS(0.064)KEDT(0.838)DHEEKAS(1)NEDVTK	-4.4472	4	0.901	0.918	0.861	1.011	1.063	1.081	1.177	0.00415054
O75475	206	S	PC4 and SFRS1-interacting protein OS=Homo sapiens OX=9606 GN=PSIP1 PE=1 SV=1	PSIP1	0.790219	0.00277475	66.325	3	QPCPS(0.79)ES(0.21)DIITEEDK	1.0156	1
O75475	106	S	PC4 and SFRS1-interacting protein OS=Homo sapiens OX=9606 GN=PSIP1 PE=1 SV=1	PSIP1	0.899046	3.32e-85	289.5	2	QSNAS(0.101)S(0.899)DVEVEEK	-0.75516	8	0.979	0.904	0.904	1.056	1.139	1.153	1.201	0.00866848
O75475	273	S	PC4 and SFRS1-interacting protein OS=Homo sapiens OX=9606 GN=PSIP1 PE=1 SV=1	PSIP1	0.988129	3.69e-124	335.98	2	TGVTST(0.011)S(0.988)DS(1)EEEGDDQEGEK	-0.053211	6	0.782	0.753	0.792	1.145	1.124	1.231	1.504	0.000208754
O75475	275	S	PC4 and SFRS1-interacting protein OS=Homo sapiens OX=9606 GN=PSIP1 PE=1 SV=1	PSIP1	1	3.69e-124	335.98	2	TGVTST(0.011)S(0.988)DS(1)EEEGDDQEGEK	-0.053211	6	0.782	0.753	0.792	1.145	1.124	1.231	1.504	0.000208754
O75494	23	S	Serine/arginine-rich splicing factor 10 OS=Homo sapiens OX=9606 GN=SRSF10 PE=1 SV=1	SRSF10	0.989837	9.22e-11	157.68	2	NVADDT(0.01)RS(0.99)EDLR	1.0111	1	0.953	1.007	0.853	1.084	1.062	1.147	1.171	0.0418247
O75494	156	S	Serine/arginine-rich splicing factor 10 OS=Homo sapiens OX=9606 GN=SRSF10 PE=1 SV=1	SRSF10	0.999572	0.0235433	51.875	2	RS(1)RS(0.644)HS(0.357)DNDR	-0.46001	1	0.766	0.982	0.936	1.216	1.136	1.15	1.305	0.0263565
O75494	158	S	Serine/arginine-rich splicing factor 10 OS=Homo sapiens OX=9606 GN=SRSF10 PE=1 SV=1	SRSF10	1	0.00782475	54.143	3	S(1)HS(1)DNDRFK	-1.0087	3	1.007	1.001	0.813	1.264	1.174	1.17	1.279	0.0286127
O75494	160	S	Serine/arginine-rich splicing factor 10 OS=Homo sapiens OX=9606 GN=SRSF10 PE=1 SV=1	SRSF10	1	0.012583	51.774	3	S(1)HS(1)DNDRFK	-1.0087	1	1.161	1.055	0.826	1.129	0.904	1.055	1.015	0.871918
O75494	133	S	Serine/arginine-rich splicing factor 10 OS=Homo sapiens OX=9606 GN=SRSF10 PE=1 SV=1	SRSF10	0.999999	5.47e-07	147.51	2	S(1)FDYNYR	0.61572	13	1.061	0.963	1.025	1.096	1.039	1.138	1.073	0.140858
O75494	131	S	Serine/arginine-rich splicing factor 10 OS=Homo sapiens OX=9606 GN=SRSF10 PE=1 SV=1	SRSF10	0.999974	0.00203127	69.456	3	S(1)RS(1)FDYNYR	-0.012959	8	1.082	1.021	1.082	0.999	0.987	1.093	0.967	0.409885
O75494	129	S	Serine/arginine-rich splicing factor 10 OS=Homo sapiens OX=9606 GN=SRSF10 PE=1 SV=1	SRSF10	0.998932	0.00203127	69.456	3	S(0.999)RS(0.997)RS(0.989)FDY(0.007)NY(0.007)R	-0.17803	4	1.117	1.076	1.158	1.037	0.992	1.098	0.933	0.127156
O75494	256	S	Serine/arginine-rich splicing factor 10 OS=Homo sapiens OX=9606 GN=SRSF10 PE=1 SV=1	SRSF10	0.942886	0.00188249	69.03	2	S(0.257)RS(0.387)WT(0.413)S(0.943)PK	-1.1788	3	1.082	1.143	1.162	1.245	1.087	1.199	1.043	0.427078
O75509	541	S	Tumor necrosis factor receptor superfamily member 21 OS=Homo sapiens OX=9606 GN=TNFRSF21 PE=1 SV=1	TNFRSF21	0.999918	7.32e-05	90.22	3	LENSALLTVEPS(1)PQDK	1.1409	1	1.097	1.045	1.086	0.949	1.006	1.113	0.95	0.340646
O75528	298	S	Transcriptional adapter 3 OS=Homo sapiens OX=9606 GN=TADA3 PE=1 SV=1	TADA3	0.997955	1.46e-05	124.12	2	ESGADGAST(0.002)S(0.998)PR	0.041047	2	0.87	0.74	0.846	1.072	1.255	1.06	1.379	0.0122541
O75533	332	S	Splicing factor 3B subunit 1 OS=Homo sapiens OX=9606 GN=SF3B1 PE=1 SV=3	SF3B1	0.999996	0.00254336	74.726	3	GGDS(0.008)IGET(0.993)PT(0.999)PGAS(1)K	-1.391	2	0.912	0.96	0.955	0.995	1.03	1.106	1.108	0.0447365
O75533	488	S	Splicing factor 3B subunit 1 OS=Homo sapiens OX=9606 GN=SF3B1 PE=1 SV=3	SF3B1	0.993324	7.5e-13	142.85	3	LLVDVDEST(0.006)LS(0.993)PEEQK	0.46056	2	0.965	0.981	0.942	1.471	1.281	1.326	1.412	0.00135545
O75533	129	S	Splicing factor 3B subunit 1 OS=Homo sapiens OX=9606 GN=SF3B1 PE=1 SV=3	SF3B1	0.999953	1.81e-19	151.67	2	TMIIS(1)PER	1.5196	10	0.769	0.728	0.703	1.098	1.113	1.17	1.537	0.000188039
O75533	194	S	Splicing factor 3B subunit 1 OS=Homo sapiens OX=9606 GN=SF3B1 PE=1 SV=3	SF3B1	0.999997	8.19e-07	127.32	4	VVNGAAASQPPS(1)KR	-0.14294	3	0.659	0.626	0.582	0.964	0.988	0.986	1.574	0.000249312
O75554	258	S	WW domain-binding protein 4 OS=Homo sapiens OX=9606 GN=WBP4 PE=1 SV=1	WBP4	0.999839	0.000294175	77.959	3	NKNS(1)DGGS(0.965)DPET(0.036)QK	-0.32026	1	0.715	0.715	0.7	0.82	0.974	0.979	1.302	0.011327
O75554	262	S	WW domain-binding protein 4 OS=Homo sapiens OX=9606 GN=WBP4 PE=1 SV=1	WBP4	0.996047	7.34e-16	172.1	2	NSDGGS(0.996)DPET(0.004)QK	0.22177	4	0.753	0.746	0.722	0.968	1.007	1.062	1.367	0.000463564
O75569	18	S	Interferon-inducible double-stranded RNA-dependent protein kinase activator A OS=Homo sapiens OX=9606 GN=PRKRA PE=1 SV=1	PRKRA	0.998877	2.11e-26	190.19	3	AEAPPLEREDS(0.999)GT(0.001)FSLGK	0.29728	7	1.662	1.567	1.641	0.838	0.809	0.853	0.513	9.50849e-06
O75581	1490	S	Low-density lipoprotein receptor-related protein 6 OS=Homo sapiens OX=9606 GN=LRP6 PE=1 SV=2	LRP6	0.885528	3.6e-06	104.81	3	GTYFPAILNPPPS(0.886)PAT(0.114)ER	1.0026	2	0.804	0.8	0.866	1.035	1.078	1.08	1.293	0.000910878
O75581	1590	S	Low-density lipoprotein receptor-related protein 6 OS=Homo sapiens OX=9606 GN=LRP6 PE=1 SV=2	LRP6	0.994494	2.16e-30	189.64	3	SQYLSAEENYESCPPS(0.994)PYT(0.005)ER	0.15607	2	1.169	1.073	1.085	0.944	1.007	0.979	0.881	0.0180423
O75592	2812	S	E3 ubiquitin-protein ligase MYCBP2 OS=Homo sapiens OX=9606 GN=MYCBP2 PE=1 SV=4	MYCBP2	0.999956	0.00021689	106.35	2	AES(1)PGPGSR	0.33562	2	1.021	0.72	1.01	0.787	0.82	0.814	0.88	0.374004
O75592	3931	S	E3 ubiquitin-protein ligase MYCBP2 OS=Homo sapiens OX=9606 GN=MYCBP2 PE=1 SV=4	MYCBP2	1	0.00286494	63.624	3	ALLS(1)S(1)PEGEEK	-0.33891	1
O75592	3932	S	E3 ubiquitin-protein ligase MYCBP2 OS=Homo sapiens OX=9606 GN=MYCBP2 PE=1 SV=4	MYCBP2	1	0.00286494	63.624	3	ALLS(1)S(1)PEGEEK	-0.33891	1
O75592	2871	S	E3 ubiquitin-protein ligase MYCBP2 OS=Homo sapiens OX=9606 GN=MYCBP2 PE=1 SV=4	MYCBP2	0.944971	1.49e-08	146.78	2	S(0.02)KS(0.945)DS(0.035)YTLDPDTLR	3.8997	1	1.094	0.964	1.08	1.056	1.036	1.135	1.028	0.587492
O75592	2839	S	E3 ubiquitin-protein ligase MYCBP2 OS=Homo sapiens OX=9606 GN=MYCBP2 PE=1 SV=4	MYCBP2	0.984739	0.00459694	65.056	2	SSPS(0.001)GAS(0.014)S(0.985)PR	0.23418	1	0.624	0.462	0.567	0.762	0.721	0.842	1.407	0.0253159
O75592	3478	S	E3 ubiquitin-protein ligase MYCBP2 OS=Homo sapiens OX=9606 GN=MYCBP2 PE=1 SV=4	MYCBP2	0.996716	0.00028507	84.892	2	S(0.002)YS(0.997)VVAS(0.001)EYDK	2.5476	1	0.814	0.809	0.816	1.385	1.405	1.451	1.739	2.45479e-06
O75592	3505	S	E3 ubiquitin-protein ligase MYCBP2 OS=Homo sapiens OX=9606 GN=MYCBP2 PE=1 SV=4	MYCBP2	0.928207	6.92e-05	89.344	3	VNS(0.928)GDT(0.072)EVGSSLLR	0.32554	1	0.81	0.895	0.85	1.15	1.229	1.294	1.438	0.00125315
O75616	173	S	GTPase Era, mitochondrial OS=Homo sapiens OX=9606 GN=ERAL1 PE=1 SV=2	ERAL1	0.992127	0.0014053	71.54	3	ETQVILLDT(0.008)PGIIS(0.992)PGK	-1.3632	1	1.109	0.974	0.984	1.28	1.254	1.374	1.274	0.00825777
O75626	346	S	PR domain zinc finger protein 1 OS=Homo sapiens OX=9606 GN=PRDM1 PE=1 SV=2	PRDM1	0.999988	0.0168508	47.559	3	S(0.451)S(0.549)PDQS(1)LK	1.3777	1	0.909	0.755	0.877	1.027	1.026	1.021	1.21	0.0271887
O75643	225	S	U5 small nuclear ribonucleoprotein 200 kDa helicase OS=Homo sapiens OX=9606 GN=SNRNP200 PE=1 SV=2	SNRNP200	1	3.85e-166	370.3	3	EEAS(1)DDDMEGDEAVVR	-0.38618	12	1.032	0.969	0.988	1.047	0.977	1.096	1.044	0.332509
O75665	686	S	Oral-facial-digital syndrome 1 protein OS=Homo sapiens OX=9606 GN=OFD1 PE=1 SV=1	OFD1	0.981962	0.000235342	105.46	2	NIT(0.001)S(0.003)S(0.015)S(0.982)PER	0.54204	1	0.861	0.83	0.751	1.01	1.128	0.976	1.275	0.0153411
O75665	762	S	Oral-facial-digital syndrome 1 protein OS=Homo sapiens OX=9606 GN=OFD1 PE=1 SV=1	OFD1	0.995436	0.000212307	78.069	3	SHIAS(0.995)PS(0.004)PCPDR	-0.54079	1
O75674	321	S	TOM1-like protein 1 OS=Homo sapiens OX=9606 GN=TOM1L1 PE=1 SV=2	TOM1L1	0.999168	5.75e-09	119.65	3	EATNTTSEPSAPS(0.001)QDLLDLS(0.999)PS(1)PR	0.79418	1	0.92	0.885	1.071	0.963	0.96	1.07	1.041	0.571374
O75674	323	S	TOM1-like protein 1 OS=Homo sapiens OX=9606 GN=TOM1L1 PE=1 SV=2	TOM1L1	0.999906	2.4e-37	206.57	3	EATNTTSEPSAPS(0.001)QDLLDLS(0.999)PS(1)PR	0.79418	3	0.955	0.936	1.031	1.124	1.043	1.129	1.128	0.0366882
O75676	678	S	Ribosomal protein S6 kinase alpha-4 OS=Homo sapiens OX=9606 GN=RPS6KA4 PE=1 SV=1	RPS6KA4	0.999998	0.000113525	94.122	2	GSSWLQDGS(1)AR	0.23853	1	1.65	1.488	1.746	0.627	0.734	0.682	0.418	0.000182226
O75676	343	S	Ribosomal protein S6 kinase alpha-4 OS=Homo sapiens OX=9606 GN=RPS6KA4 PE=1 SV=1	RPS6KA4	0.993566	0.00479243	60.133	3	LEPVY(0.011)S(0.994)PPGS(0.995)PPPGDPR	-0.38339	2	1.333	1.153	1.064	0.869	0.982	0.996	0.802	0.0506007
O75676	347	S	Ribosomal protein S6 kinase alpha-4 OS=Homo sapiens OX=9606 GN=RPS6KA4 PE=1 SV=1	RPS6KA4	0.995101	0.00396851	63.184	3	LEPVY(0.011)S(0.994)PPGS(0.995)PPPGDPR	-0.38339	3	1.186	1.154	1.106	0.94	1.078	0.992	0.873	0.0379902
O75676	745	S	Ribosomal protein S6 kinase alpha-4 OS=Homo sapiens OX=9606 GN=RPS6KA4 PE=1 SV=1	RPS6KA4	1	0.000330501	81.625	3	RGS(1)PAPANPGR	-1.771	3	0.785	0.729	0.804	0.881	0.839	0.907	1.133	0.028021
O75683	138	S	Surfeit locus protein 6 OS=Homo sapiens OX=9606 GN=SURF6 PE=1 SV=3	SURF6	1	1.78e-05	127.78	3	ELS(1)PAALEK	-0.20406	2	1.051	1.096	1.05	1.218	1.286	1.265	1.179	0.00154255
O75683	74	S	Surfeit locus protein 6 OS=Homo sapiens OX=9606 GN=SURF6 PE=1 SV=3	SURF6	0.987518	0.0226328	48.555	3	S(0.008)LGEKS(0.988)PAAS(0.005)GAR	0.20956	1	0.921	0.809	0.841	1.368	1.454	1.502	1.682	0.000383623
O75683	206	S	Surfeit locus protein 6 OS=Homo sapiens OX=9606 GN=SURF6 PE=1 SV=3	SURF6	1	6.43e-11	159.5	2	VEVS(1)EDEPASK	0.70253	2	1.059	1.019	1.007	1.069	1.138	1.178	1.097	0.0458292
O75691	2637	S	Small subunit processome component 20 homolog OS=Homo sapiens OX=9606 GN=UTP20 PE=1 SV=3	UTP20	0.997285	0.00226018	76.282	2	LEAAY(0.003)S(0.997)PR	-0.56823	1	0.91	1.074	0.923	1.37	1.168	1.186	1.281	0.027902
O75694	992	S	Nuclear pore complex protein Nup155 OS=Homo sapiens OX=9606 GN=NUP155 PE=1 SV=1	NUP155	0.999871	4.35e-05	119.76	3	AAPQS(1)PSVPK	0.30113	7	0.887	0.906	0.899	1.347	1.263	1.218	1.422	0.000307594
O75712	263	S	Gap junction beta-3 protein OS=Homo sapiens OX=9606 GN=GJB3 PE=1 SV=1	GJB3	0.999052	8.09e-05	105.17	2	LQAS(0.999)APNLT(0.001)PI	-1.3783	1	1.089	0.966	1.29	1.168	1.224	1.165	1.063	0.468912
O75717	868	S	WD repeat and HMG-box DNA-binding protein 1 OS=Homo sapiens OX=9606 GN=WDHD1 PE=1 SV=1	WDHD1	1	4.11e-46	216.4	4	NQVEEDAEDS(1)GEADDEEKPEIHK	-1.1287	2	0.976	1.069	0.914	1	0.962	1.069	1.024	0.670423
O75717	383	S	WD repeat and HMG-box DNA-binding protein 1 OS=Homo sapiens OX=9606 GN=WDHD1 PE=1 SV=1	WDHD1	0.999999	1.78e-13	149.53	3	SHILEDDENS(1)VDISMLK	0.79711	1	0.692	0.765	0.655	1.321	1.255	1.324	1.847	0.000226034
O75717	1041	S	WD repeat and HMG-box DNA-binding protein 1 OS=Homo sapiens OX=9606 GN=WDHD1 PE=1 SV=1	WDHD1	1	5.24e-09	120.63	3	SNILSDNPDFS(1)DEADIIK	0.79959	1	1.02	1.06	0.962	1.045	1.012	1.101	1.038	0.371481
O75717	407	S	WD repeat and HMG-box DNA-binding protein 1 OS=Homo sapiens OX=9606 GN=WDHD1 PE=1 SV=1	WDHD1	1	2.48e-18	158.31	4	TGSSLLKEEEEDGQEGS(1)IHNLPLVTSQR	-0.7591	1	0.887	0.874	0.872	0.981	0.987	0.957	1.111	0.000634575
O75717	1090	S	WD repeat and HMG-box DNA-binding protein 1 OS=Homo sapiens OX=9606 GN=WDHD1 PE=1 SV=1	WDHD1	0.999324	6.48e-07	126.16	3	VVDES(0.999)DET(0.001)ENQEEK	0.30711	1	1.114	1.025	0.965	1.192	1.013	1.182	1.091	0.269298
O75764	115	S	Transcription elongation factor A protein 3 OS=Homo sapiens OX=9606 GN=TCEA3 PE=1 SV=2	TCEA3	0.999997	0.000440226	76.598	3	GLECSDWKPEAGLS(1)PPR	-0.36007	2	1.296	1.248	1.291	0.952	0.967	1.025	0.768	0.000484079
O75764	130	S	Transcription elongation factor A protein 3 OS=Homo sapiens OX=9606 GN=TCEA3 PE=1 SV=2	TCEA3	0.999995	0.00198793	96.015	3	RDS(1)VDSK	-0.82095	2	1.306	1.377	1.458	1.047	1.07	1.086	0.773	0.00157939
O75764	145	S	Transcription elongation factor A protein 3 OS=Homo sapiens OX=9606 GN=TCEA3 PE=1 SV=2	TCEA3	0.882152	0.041459	40.179	3	S(0.197)S(0.208)AS(0.219)S(0.232)S(0.262)PKRPS(0.882)VER	-0.73763	1	1.235	1.124	1.292	1.218	1.046	1.191	0.946	0.424574
O75781	124	S	Paralemmin-1 OS=Homo sapiens OX=9606 GN=PALM PE=1 SV=2	PALM	1	0.0309025	43.592	3	APAPS(1)PAKEER	0.0060407	1	0.786	0.796	0.827	1.338	1.332	1.41	1.694	2.47349e-05
O75808	456	S	Calpain-15 OS=Homo sapiens OX=9606 GN=CAPN15 PE=1 SV=1	CAPN15	1	0.00175545	69.602	4	RRES(1)MHVEQR	0.74481	1	0.74	0.743	0.714	1.201	1.305	1.116	1.649	0.00044625
O75808	233	S	Calpain-15 OS=Homo sapiens OX=9606 GN=CAPN15 PE=1 SV=1	CAPN15	0.997085	0.000150937	87.356	3	VPPFS(0.997)PFS(0.003)STLQNNPVPR	0.41275	1	0.852	1.053	0.892	1.1	0.882	1.213	1.142	0.322949
O75815	395	S	Breast cancer anti-estrogen resistance protein 3 OS=Homo sapiens OX=9606 GN=BCAR3 PE=1 SV=1	BCAR3	0.998241	1.4e-06	108.17	4	GS(0.998)DS(0.002)QLCPKPPPKPCK	-1.3844	1	0.67	0.648	0.692	0.628	0.55	0.594	0.882	0.0413263
O75815	83	S	Breast cancer anti-estrogen resistance protein 3 OS=Homo sapiens OX=9606 GN=BCAR3 PE=1 SV=1	BCAR3	0.99996	1.8e-86	299.16	2	QNS(1)PVTQDGIQESPWQDR	0.73767	1	1.272	1.222	1.216	0.662	0.723	0.721	0.568	6.15487e-05
O75815	290	S	Breast cancer anti-estrogen resistance protein 3 OS=Homo sapiens OX=9606 GN=BCAR3 PE=1 SV=1	BCAR3	0.999339	5.85e-05	91.355	3	RLS(0.999)LT(0.001)MGGVQAR	0.092663	2	0.819	0.755	0.745	0.842	0.875	0.78	1.077	0.176106
O75815	383	S	Breast cancer anti-estrogen resistance protein 3 OS=Homo sapiens OX=9606 GN=BCAR3 PE=1 SV=1	BCAR3	0.967022	0.0316304	40.715	3	RVS(0.967)S(0.033)DAR	-1.3906	1	0.823	1.05	0.906	1.269	1.235	0.99	1.257	0.0975086
O75815	317	S	Breast cancer anti-estrogen resistance protein 3 OS=Homo sapiens OX=9606 GN=BCAR3 PE=1 SV=1	BCAR3	0.992574	3.67e-05	90.464	2	S(0.007)GS(0.993)QPACLDHMQDR	-1.4184	3	0.776	0.696	0.676	0.946	0.908	0.768	1.221	0.0611233
O75815	375	S	Breast cancer anti-estrogen resistance protein 3 OS=Homo sapiens OX=9606 GN=BCAR3 PE=1 SV=1	BCAR3	0.997065	0.00261978	70.889	2	TGS(0.003)EPALS(0.997)PAVVR	-1.9935	1	0.945	0.887	0.912	1.084	0.964	1.091	1.144	0.0393942
O75821	42	S	Eukaryotic translation initiation factor 3 subunit G OS=Homo sapiens OX=9606 GN=EIF3G PE=1 SV=2	EIF3G	0.99901	5.3e-20	159.1	3	GIPLAT(0.004)GDT(0.997)S(0.999)PEPELLPGAPLPPPK	-0.29113	15	1.064	1.076	1.068	0.986	1.015	1.045	0.95	0.0381542
O75822	11	S	Eukaryotic translation initiation factor 3 subunit J OS=Homo sapiens OX=9606 GN=EIF3J PE=1 SV=2	EIF3J	0.999998	6.31e-109	235.21	3	AAAAAAAGDS(1)DS(1)WDADAFSVEDPVRK	0.5688	9	1.068	1.044	1.017	1.087	1.148	1.19	1.095	0.0395859
O75822	13	S	Eukaryotic translation initiation factor 3 subunit J OS=Homo sapiens OX=9606 GN=EIF3J PE=1 SV=2	EIF3J	0.999972	5.91e-06	87.372	3	AAAAAAAGDS(1)DS(1)WDADAFSVEDPVR	-0.54554	4	1.009	1.006	0.97	1.105	1.179	1.203	1.168	0.00562227
O75822	127	S	Eukaryotic translation initiation factor 3 subunit J OS=Homo sapiens OX=9606 GN=EIF3J PE=1 SV=2	EIF3J	1	4.48e-05	109.07	3	LQEES(1)DLELAK	0.26284	2	1.287	1.299	1.25	0.81	0.841	0.923	0.671	0.000588153
O75844	298	S	CAAX prenyl protease 1 homolog OS=Homo sapiens OX=9606 GN=ZMPSTE24 PE=1 SV=2	ZMPSTE24	1	0.0229587	51.612	2	DIQEDS(1)GMEPR	-0.70593	1	1.027	0.791	0.984	1.182	1.091	1.225	1.248	0.0609469
O75844	310	S	CAAX prenyl protease 1 homolog OS=Homo sapiens OX=9606 GN=ZMPSTE24 PE=1 SV=2	ZMPSTE24	1	7.33e-05	107.74	2	NEEEGNS(1)EEIK	0.42181	1	0.886	0.875	0.916	1.069	1.106	1.073	1.213	0.00037287
O75864	561	S	Protein phosphatase 1 regulatory subunit 37 OS=Homo sapiens OX=9606 GN=PPP1R37 PE=1 SV=4	PPP1R37	0.94891	0.0021331	78.264	2	IS(0.001)VS(0.05)S(0.949)PGR	3.6767	1	1.043	0.957	0.951	1.005	1.171	1.206	1.146	0.10377
O75864	576	S	Protein phosphatase 1 regulatory subunit 37 OS=Homo sapiens OX=9606 GN=PPP1R37 PE=1 SV=4	PPP1R37	1	0.0100377	64.485	2	VES(1)PPER	-0.12683	1	0.898	0.71	0.767	1.446	1.499	1.621	1.923	0.00102885
O75864	50	S	Protein phosphatase 1 regulatory subunit 37 OS=Homo sapiens OX=9606 GN=PPP1R37 PE=1 SV=4	PPP1R37	0.985252	8.83e-10	128.14	3	VT(0.015)FPS(0.985)DEDIVSGAVEPK	1.04	1	1.317	1.435	1.38	1.057	1.013	1.13	0.774	0.00315713
O75907	14	S	Diacylglycerol O-acyltransferase 1 OS=Homo sapiens OX=9606 GN=DGAT1 PE=1 SV=2	DGAT1	0.844722	0.000195728	87.489	3	T(0.146)GS(0.845)RPS(0.004)S(0.004)HGGGGPAAAEEEVR	1.4756	1	0.759	0.899	0.738	1.237	1.46	1.428	1.722	0.00250532
O75909	340	S	Cyclin-K OS=Homo sapiens OX=9606 GN=CCNK PE=1 SV=2	CCNK	1	3.11e-05	115.12	2	AVVVS(1)PKEENK	-0.06608	8	0.982	0.948	0.89	1.153	1.171	1.211	1.254	0.00215313
O75909	324	S	Cyclin-K OS=Homo sapiens OX=9606 GN=CCNK PE=1 SV=2	CCNK	0.999989	0.000233918	91.62	2	KPS(1)PQPS(0.304)S(0.696)PR	0.56744	6	0.895	0.876	0.826	1.13	1.149	1.144	1.318	0.00034995
O75909	329	S	Cyclin-K OS=Homo sapiens OX=9606 GN=CCNK PE=1 SV=2	CCNK	0.933244	0.000405949	91.62	2	KPS(0.001)PQPS(0.066)S(0.933)PR	0.76506	4	0.913	0.941	0.899	1.144	1.16	1.193	1.27	0.000194226
O75925	503	S	E3 SUMO-protein ligase PIAS1 OS=Homo sapiens OX=9606 GN=PIAS1 PE=1 SV=2	PIAS1	0.932394	1.87e-06	115.26	3	GILSLPHQAS(0.932)PVS(0.068)R	-0.070096	1	1.644	1.572	1.724	0.689	0.718	0.732	0.433	1.2838e-05
O75937	35	S	DnaJ homolog subfamily C member 8 OS=Homo sapiens OX=9606 GN=DNAJC8 PE=1 SV=2	DNAJC8	0.999996	0.000648974	93.839	3	RDS(1)VLTSK	-0.81368	2	0.983	0.923	0.918	1.084	1.118	1.206	1.207	0.00826229
O75940	201	S	Survival of motor neuron-related-splicing factor 30 OS=Homo sapiens OX=9606 GN=SMNDC1 PE=1 SV=1	SMNDC1	0.98663	2.2e-05	116.9	3	S(0.002)IFAS(0.987)PES(0.012)VTGK	0.042121	2	0.784	0.831	0.852	1.388	1.352	1.459	1.702	8.93537e-05
O75962	2455	S	Triple functional domain protein OS=Homo sapiens OX=9606 GN=TRIO PE=1 SV=2	TRIO	0.999999	8.14e-09	118.57	3	AGAAS(1)PLNS(0.993)PLS(0.006)SAVPSLGK	3.4978	3	0.859	0.795	0.736	1.035	1.021	1.061	1.304	0.0043592
O75962	2459	S	Triple functional domain protein OS=Homo sapiens OX=9606 GN=TRIO PE=1 SV=2	TRIO	0.993246	8.14e-09	118.57	3	AGAAS(1)PLNS(0.993)PLS(0.006)SAVPSLGK	3.4978	1	0.717	0.672	0.64	1.112	1.016	1.099	1.59	0.000433565
O75962	2429	S	Triple functional domain protein OS=Homo sapiens OX=9606 GN=TRIO PE=1 SV=2	TRIO	0.888292	1.47e-08	114.31	3	KGAANAS(0.003)GS(0.109)S(0.888)PDAPAK	0.96696	3	0.865	0.733	0.713	1.136	1.165	1.124	1.482	0.00292272
O75962	2492	S	Triple functional domain protein OS=Homo sapiens OX=9606 GN=TRIO PE=1 SV=2	TRIO	0.900404	0.000406951	81.713	2	GGSFWS(0.001)S(0.001)IPAS(0.9)PAS(0.098)R	0.42251	2	0.819	0.862	0.817	1.179	1.099	1.174	1.382	0.000353358
O75962	2282	S	Triple functional domain protein OS=Homo sapiens OX=9606 GN=TRIO PE=1 SV=2	TRIO	0.793611	0.000209928	79.97	3	NFLNALT(0.206)S(0.794)PIEYQR	0.050292	1	1.085	1.182	0.974	1.091	1.015	1.086	0.985	0.844976
O75962	1785	S	Triple functional domain protein OS=Homo sapiens OX=9606 GN=TRIO PE=1 SV=2	TRIO	1	0.0357547	41.871	3	RLS(1)S(1)GKADGHVK	0.58515	1	0.463	0.371	0.311	0.88	0.789	0.996	2.328	0.00305908
O75962	1786	S	Triple functional domain protein OS=Homo sapiens OX=9606 GN=TRIO PE=1 SV=2	TRIO	1	0.0357547	41.871	3	RLS(1)S(1)GKADGHVK	0.58515	1	0.463	0.371	0.311	0.88	0.789	0.996	2.328	0.00305908
O75962	1818	S	Triple functional domain protein OS=Homo sapiens OX=9606 GN=TRIO PE=1 SV=2	TRIO	0.833381	2.82e-37	205.96	3	SADAGS(0.128)QKDS(0.833)DDS(0.039)AATPQDETVEER	-0.89172	1	0.921	0.647	0.765	1.015	1.018	1.13	1.356	0.04389
O75962	2631	S	Triple functional domain protein OS=Homo sapiens OX=9606 GN=TRIO PE=1 SV=2	TRIO	0.765821	0.0177832	48.701	2	S(0.059)T(0.173)S(0.766)WHT(0.002)ALR	0.56852	1	1.223	1.21	1.178	0.985	1.117	1.106	0.888	0.0458914
O75962	2417	S	Triple functional domain protein OS=Homo sapiens OX=9606 GN=TRIO PE=1 SV=2	TRIO	1	0.00703396	60.436	3	VLES(1)PRK	0.55873	1	0.422	0.469	0.401	0.899	0.909	1.026	2.193	0.000231722
O75962	1779	S	Triple functional domain protein OS=Homo sapiens OX=9606 GN=TRIO PE=1 SV=2	TRIO	0.934384	0.028305	41.724	3	WLT(0.066)S(0.934)PVRR	0.65415	1	0.835	0.847	0.684	1.408	1.442	1.578	1.872	0.00122799
O75970	483	S	Multiple PDZ domain protein OS=Homo sapiens OX=9606 GN=MPDZ PE=1 SV=2	MPDZ	0.99943	0.00226126	67.646	3	DADLS(0.999)PVNAS(0.001)IIK	-0.19872	1	0.814	0.907	0.806	1.043	1.237	0.973	1.287	0.0368413
O75970	230	S	Multiple PDZ domain protein OS=Homo sapiens OX=9606 GN=MPDZ PE=1 SV=2	MPDZ	0.99594	0.000157727	82.877	3	GSLPQLVS(0.996)PIVS(0.004)R	-0.47156	2	1.172	1.069	1.146	1.134	1.082	1.072	0.971	0.422296
O75970	354	S	Multiple PDZ domain protein OS=Homo sapiens OX=9606 GN=MPDZ PE=1 SV=2	MPDZ	0.808125	3.15e-09	125.35	3	TAPTALGIT(0.002)LS(0.371)S(0.677)S(0.808)PT(0.115)S(0.022)T(0.004)PELR	-0.67746	2	1.255	1.227	1.258	1.002	0.915	1.017	0.784	0.0019993
O75971	96	S	snRNA-activating protein complex subunit 5 OS=Homo sapiens OX=9606 GN=SNAPC5 PE=1 SV=1	SNAPC5	0.999586	2.99e-57	262.64	2	SHVTEEEEEEEEEES(1)DS	-0.75432	1	0.781	1.015	1.033	1.231	1.01	1.127	1.191	0.16962
O76021	427	S	Ribosomal L1 domain-containing protein 1 OS=Homo sapiens OX=9606 GN=RSL1D1 PE=1 SV=3	RSL1D1	0.999997	6.33e-14	164.15	4	AAES(0.034)ET(0.966)PGKS(1)PEK	0.12875	15	0.779	0.767	0.743	1.263	1.285	1.254	1.661	5.45648e-06
O76021	361	S	Ribosomal L1 domain-containing protein 1 OS=Homo sapiens OX=9606 GN=RSL1D1 PE=1 SV=3	RSL1D1	1	3.98e-143	348	2	ATNES(1)EDEIPQLVPIGK	-0.49285	18	0.969	1.042	1.007	1.154	1.252	1.199	1.194	0.00488948
O76021	443	S	Ribosomal L1 domain-containing protein 1 OS=Homo sapiens OX=9606 GN=RSL1D1 PE=1 SV=3	RSL1D1	0.984661	0.000582431	97.734	3	EKS(0.985)PS(0.015)LGK	0.54674	4	0.835	0.784	0.787	1.31	1.358	1.341	1.666	2.4167e-05
O76021	469	S	Ribosomal L1 domain-containing protein 1 OS=Homo sapiens OX=9606 GN=RSL1D1 PE=1 SV=3	RSL1D1	0.902859	0.000199033	92.856	3	FFT(0.077)T(0.923)PS(0.097)KS(0.903)VR	-1.2126	1	0.32	0.332	0.3	1.992	2.265	2.115	6.693	2.3266e-06
O76021	392	S	Ribosomal L1 domain-containing protein 1 OS=Homo sapiens OX=9606 GN=RSL1D1 PE=1 SV=3	RSL1D1	0.999995	0.00250693	72.583	3	S(1)PAKS(0.998)PNPS(0.246)T(0.756)PR	0.021708	4	0.746	0.711	0.731	1.453	1.511	1.584	2.079	1.38542e-05
O76021	396	S	Ribosomal L1 domain-containing protein 1 OS=Homo sapiens OX=9606 GN=RSL1D1 PE=1 SV=3	RSL1D1	0.998283	0.00250693	72.583	3	S(1)PAKS(0.998)PNPS(0.246)T(0.756)PR	0.021708	4	0.746	0.711	0.731	1.453	1.511	1.584	2.079	1.38542e-05
O76021	92	S	Ribosomal L1 domain-containing protein 1 OS=Homo sapiens OX=9606 GN=RSL1D1 PE=1 SV=3	RSL1D1	0.990383	2.29e-05	124.3	2	S(0.01)DS(0.99)EDICLFTK	-0.8303	2	1.036	0.926	0.926	1.082	1.11	1.206	1.177	0.0305793
O76024	235	S	Wolframin OS=Homo sapiens OX=9606 GN=WFS1 PE=1 SV=2	WFS1	0.92728	0.00311034	85.744	2	LVS(0.927)S(0.073)ESK	0.36519	2	1.243	1.144	1.146	0.975	0.942	0.998	0.825	0.00394586
O76039	306	S	Cyclin-dependent kinase-like 5 OS=Homo sapiens OX=9606 GN=CDKL5 PE=1 SV=2	CDKL5	0.986406	0.00893844	54.259	3	LLDRS(0.986)PS(0.014)R	-0.068861	1	1.164	1.384	1.142	0.856	1.121	1.026	0.814	0.106002
O76061	251	S	Stanniocalcin-2 OS=Homo sapiens OX=9606 GN=STC2 PE=1 SV=1	STC2	0.846088	5.92e-09	121.47	5	AHHGEAGHHLPEPS(0.154)S(0.846)R	-1.5515	3	1.658	1.723	0.676	0.535	1.515	0.516	0.632	0.336268
O76061	287	S	Stanniocalcin-2 OS=Homo sapiens OX=9606 GN=STC2 PE=1 SV=1	STC2	0.847706	1.04e-37	196.45	3	VGGLGAQGPS(0.189)GS(0.848)S(0.73)EWEDEQS(0.213)EY(0.017)S(0.002)DIR	-2.9101	2	0.954	0.908	0.85	0.98	0.885	1.072	1.083	0.295623
O76064	157	S	E3 ubiquitin-protein ligase RNF8 OS=Homo sapiens OX=9606 GN=RNF8 PE=1 SV=1	RNF8	1	1.01e-16	164.79	4	KFS(1)LDELAGPGAEGPSNLK	-0.49356	2	1.069	0.918	1.016	1.126	1.23	1.124	1.159	0.0506772
O76070	124	S	Gamma-synuclein OS=Homo sapiens OX=9606 GN=SNCG PE=1 SV=2	SNCG	1	3.1e-17	184.99	3	EKEEVAEEAQS(1)GGD	-1.0022	2	1.143	1.135	1.063	0.937	0.821	1.002	0.826	0.0368776
O76074	86	S	cGMP-specific 3',5'-cyclic phosphodiesterase OS=Homo sapiens OX=9606 GN=PDE5A PE=1 SV=2	PDE5A	0.999991	1.11e-07	114.25	3	GHTESCSCPLQQS(1)PR	-0.56	1	0.623	0.695	0.526	0.757	0.964	1.086	1.522	0.0358022
O76080	48	S	AN1-type zinc finger protein 5 OS=Homo sapiens OX=9606 GN=ZFAND5 PE=1 SV=1	ZFAND5	1	0	469.87	2	MS(1)PMGTASGSNSPTSDSASVQR	-0.33607	11	1.06	1.043	1.045	1.155	1.136	1.212	1.113	0.00607138
O76094	621	S	Signal recognition particle subunit SRP72 OS=Homo sapiens OX=9606 GN=SRP72 PE=1 SV=3	SRP72	0.932897	1.07e-35	188.48	3	T(0.006)VS(0.061)S(0.933)PPT(0.059)S(0.941)PRPGSAATVSASTSNIIPPR	0.11822	12	1.057	1.009	0.988	1.064	1.06	1.096	1.054	0.0778229
O76094	625	S	Signal recognition particle subunit SRP72 OS=Homo sapiens OX=9606 GN=SRP72 PE=1 SV=3	SRP72	0.947335	1.78e-18	163.29	3	T(0.001)VS(0.146)S(0.854)PPT(0.053)S(0.947)PRPGSAATVSASTSNIIPPR	0.35961	7	1.044	0.981	0.988	1.085	1.074	1.117	1.087	0.0215317
O94761	251	S	ATP-dependent DNA helicase Q4 OS=Homo sapiens OX=9606 GN=RECQL4 PE=1 SV=2	RECQL4	0.993476	2.15e-05	86.944	2	VGS(0.993)PQPS(0.005)S(0.001)SGGEK	-1.1539	1
O94762	727	S	ATP-dependent DNA helicase Q5 OS=Homo sapiens OX=9606 GN=RECQL5 PE=1 SV=2	RECQL5	0.999976	0.000331617	80.702	3	GEVPGGSAHYGGPS(1)PEKK	-0.12792	2
O94762	488	S	ATP-dependent DNA helicase Q5 OS=Homo sapiens OX=9606 GN=RECQL5 PE=1 SV=2	RECQL5	0.99994	5.92e-07	111.13	4	YDEGS(1)GGS(1)GDEGRDEAHK	-0.34318	7	1.005	0.956	1.027	1.116	1.092	1.16	1.127	0.0122377
O94762	491	S	ATP-dependent DNA helicase Q5 OS=Homo sapiens OX=9606 GN=RECQL5 PE=1 SV=2	RECQL5	1	5.92e-07	111.13	4	YDEGS(1)GGS(1)GDEGRDEAHK	-0.34318	5	0.964	0.915	0.977	1.159	1.111	1.144	1.195	0.0016275
O94762	815	S	ATP-dependent DNA helicase Q5 OS=Homo sapiens OX=9606 GN=RECQL5 PE=1 SV=2	RECQL5	1	9.44e-20	156.47	3	YTGEEDGAGGHS(1)PAPPQTEECLR	-0.25783	3	0.939	0.886	0.87	1.135	0.938	1.189	1.21	0.0705802
O94763	372	S	Unconventional prefoldin RPB5 interactor 1 OS=Homo sapiens OX=9606 GN=URI1 PE=1 SV=3	URI1	0.79494	1.4e-12	143.29	3	KNS(0.795)T(0.169)GS(0.036)GHSAQELPTIR	0.43412	1	0.785	0.849	0.67	1.227	1.114	1.187	1.531	0.00462315
O94763	442	S	Unconventional prefoldin RPB5 interactor 1 OS=Homo sapiens OX=9606 GN=URI1 PE=1 SV=3	URI1	0.839133	3.72e-28	173.4	4	S(0.161)IS(0.839)CEEATCSDTSESILEEEPQENQK	-0.83957	1	0.971	0.989	1.038	1.247	1.064	1.233	1.182	0.039543
O94776	435	S	Metastasis-associated protein MTA2 OS=Homo sapiens OX=9606 GN=MTA2 PE=1 SV=1	MTA2	0.99389	1.83e-19	158.65	3	GHLSRPEAQS(0.006)LS(0.994)PYTTSANR	0.56377	1	0.918	0.882	0.921	1.38	1.219	1.357	1.454	0.000830735
O94782	313	S	Ubiquitin carboxyl-terminal hydrolase 1 OS=Homo sapiens OX=9606 GN=USP1 PE=1 SV=1	USP1	0.999967	0.000191485	81.311	3	ATSDTLES(1)PPK	-0.015312	3	0.981	0.959	0.956	0.997	1.068	1.155	1.112	0.0734863
O94782	475	S	Ubiquitin carboxyl-terminal hydrolase 1 OS=Homo sapiens OX=9606 GN=USP1 PE=1 SV=1	USP1	0.998798	0.000132146	84.753	3	VEESS(0.001)EIS(0.999)PEPK	0.99379	1
O94804	450	S	Serine/threonine-protein kinase 10 OS=Homo sapiens OX=9606 GN=STK10 PE=1 SV=1	STK10	0.963338	6.11e-20	170.65	3	AS(0.032)QS(0.963)RPNS(0.005)SALETLGGEK	0.022838	2	0.594	0.624	0.529	1.01	0.899	1.035	1.685	0.00133665
O94804	454	S	Serine/threonine-protein kinase 10 OS=Homo sapiens OX=9606 GN=STK10 PE=1 SV=1	STK10	0.967927	5.98e-20	171.05	3	AS(0.149)QS(0.851)RPNS(0.968)S(0.032)ALETLGGEK	0.98465	4	0.695	0.69	0.609	0.982	0.917	0.994	1.451	0.00167878
O94804	514	S	Serine/threonine-protein kinase 10 OS=Homo sapiens OX=9606 GN=STK10 PE=1 SV=1	STK10	0.999234	2.96e-05	115.91	3	EMGS(0.999)LS(0.001)IKDPK	1.4149	2	0.822	0.768	0.782	0.717	0.661	0.697	0.875	0.0128904
O94804	438	S	Serine/threonine-protein kinase 10 OS=Homo sapiens OX=9606 GN=STK10 PE=1 SV=1	STK10	1	2.13e-32	211.78	2	QVAEQGGDLS(1)PAANR	-0.34235	4	0.758	0.932	0.813	1.108	1.103	1.084	1.316	0.010309
O94804	392	S	Serine/threonine-protein kinase 10 OS=Homo sapiens OX=9606 GN=STK10 PE=1 SV=1	STK10	0.824214	1.11e-08	119.42	3	S(0.003)LQT(0.027)T(0.146)S(0.824)PPVVAPGNENGLAVPVPLR	0.18105	1	1.246	0.824	0.898	1.195	1.159	1.274	1.222	0.168862
O94804	417	S	Serine/threonine-protein kinase 10 OS=Homo sapiens OX=9606 GN=STK10 PE=1 SV=1	STK10	0.991409	0.00491439	61.958	2	S(0.009)RPVS(0.991)MDAR	-0.28002	2	0.536	0.507	0.457	0.996	1.166	0.957	2.079	0.000664398
O94806	364	S	Serine/threonine-protein kinase D3 OS=Homo sapiens OX=9606 GN=PRKD3 PE=1 SV=1	PRKD3	0.997902	0.00536461	56.746	3	GLDDT(0.002)EEPS(0.998)PPEDK	-0.63888	1	0.958	0.992	0.903	0.934	0.97	0.962	1.005	0.870567
O94806	731	S	Serine/threonine-protein kinase D3 OS=Homo sapiens OX=9606 GN=PRKD3 PE=1 SV=1	PRKD3	1	0.00351098	66.595	3	IIGEKS(1)FR	0.35614	2	1.312	1.175	1.206	1.514	1.43	1.524	1.21	0.00798319
O94806	252	S	Serine/threonine-protein kinase D3 OS=Homo sapiens OX=9606 GN=PRKD3 PE=1 SV=1	PRKD3	0.99808	0.00203177	78.136	2	RIPS(0.998)WS(0.002)GR	-0.63016	1	1.352	1.414	1.444	0.938	0.786	0.898	0.623	0.0010956
O94806	213	S	Serine/threonine-protein kinase D3 OS=Homo sapiens OX=9606 GN=PRKD3 PE=1 SV=1	PRKD3	0.999998	9.06e-07	109.44	3	RLS(1)NVS(1)LPGPGLSVPR	3.916	2	1.115	1	0.966	1.124	1.136	1.118	1.096	0.0969083
O94806	216	S	Serine/threonine-protein kinase D3 OS=Homo sapiens OX=9606 GN=PRKD3 PE=1 SV=1	PRKD3	0.999923	0.00595877	58.324	3	RLS(1)NVS(1)LPGPGLSVPR	3.916	1	1.183	1.028	0.979	1.205	1.259	1.049	1.101	0.288042
O94806	735	S	Serine/threonine-protein kinase D3 OS=Homo sapiens OX=9606 GN=PRKD3 PE=1 SV=1	PRKD3	0.999977	9.78e-33	219.52	2	S(1)VVGTPAYLAPEVLR	0.017561	5	1.108	1.122	1.205	1.286	1.263	1.259	1.109	0.0183324
O94806	6	S	Serine/threonine-protein kinase D3 OS=Homo sapiens OX=9606 GN=PRKD3 PE=1 SV=1	PRKD3	0.945611	0.000213218	61.435	2	S(0.051)ANNS(0.946)PPS(0.003)AQK	0.090262	1	1.055	0.974	0.802	1.059	0.96	1.073	1.092	0.351252
O94806	27	S	Serine/threonine-protein kinase D3 OS=Homo sapiens OX=9606 GN=PRKD3 PE=1 SV=1	PRKD3	0.999742	2.07e-13	134.76	3	SVLPTAIPAVLPAAS(1)PCS(0.242)S(0.759)PK	-0.53393	1	0.907	0.783	0.882	1.155	1.123	1.067	1.301	0.006459
O94806	31	S	Serine/threonine-protein kinase D3 OS=Homo sapiens OX=9606 GN=PRKD3 PE=1 SV=1	PRKD3	0.75872	2.07e-13	134.76	3	SVLPTAIPAVLPAAS(1)PCS(0.242)S(0.759)PK	-0.53393	1	0.907	0.783	0.882	1.155	1.123	1.067	1.301	0.006459
O94806	391	S	Serine/threonine-protein kinase D3 OS=Homo sapiens OX=9606 GN=PRKD3 PE=1 SV=1	PRKD3	0.875686	2.26e-12	168	3	T(0.088)IS(0.876)PS(0.036)T(0.032)S(0.968)NNIPLMR	-1.3012	5	1.026	0.969	0.958	1.02	1.013	1.109	1.064	0.162149
O94806	395	S	Serine/threonine-protein kinase D3 OS=Homo sapiens OX=9606 GN=PRKD3 PE=1 SV=1	PRKD3	0.973402	4.02e-11	159.75	2	T(0.928)IS(0.072)PST(0.026)S(0.973)NNIPLMR	-0.33319	2	1.071	0.951	1.133	1.095	1.11	1.258	1.098	0.239439
O94808	244	S	Glutamine--fructose-6-phosphate aminotransferase [isomerizing] 2 OS=Homo sapiens OX=9606 GN=GFPT2 PE=1 SV=3	GFPT2	0.881678	5.36e-12	168.5	3	LDS(0.882)S(0.118)ACLHAVGDK	-0.46611	5	1.248	1.106	1.22	0.934	0.911	0.968	0.787	0.00436982
O94819	107	S	Kelch repeat and BTB domain-containing protein 11 OS=Homo sapiens OX=9606 GN=KBTBD11 PE=1 SV=1	KBTBD11	1	0.0212467	47.732	3	ACPEEPAAPS(1)PEPR	1.2393	1	0.917	1.017	0.858	1.226	1.068	1.115	1.221	0.0352673
O94819	310	S	Kelch repeat and BTB domain-containing protein 11 OS=Homo sapiens OX=9606 GN=KBTBD11 PE=1 SV=1	KBTBD11	0.998341	0.0011171	78.069	2	AGS(0.998)RPQS(0.596)PS(0.406)GDADAR	-1.9658	1	0.89	0.888	1.245	1.019	0.861	1.179	1.012	0.913658
O94819	314	S	Kelch repeat and BTB domain-containing protein 11 OS=Homo sapiens OX=9606 GN=KBTBD11 PE=1 SV=1	KBTBD11	0.796752	3.31e-06	96.391	3	AGSRPQS(0.797)PS(0.203)GDADAR	-0.12632	2	1.048	1.029	1.085	1.11	1.098	1.196	1.077	0.0776444
O94826	91	S	Mitochondrial import receptor subunit TOM70 OS=Homo sapiens OX=9606 GN=TOMM70 PE=1 SV=1	TOMM70	0.999725	3.81e-36	200.85	4	AS(1)PAPGSGHPEGPGAHLDMNSLDR	0.22769	10	1.046	0.953	1.094	1.077	1.148	1.159	1.094	0.123128
O94842	178	S	TOX high mobility group box family member 4 OS=Homo sapiens OX=9606 GN=TOX4 PE=1 SV=1	TOX4	0.982392	0.000291894	85.376	3	LS(0.034)T(0.167)T(0.798)PS(0.982)PT(0.019)S(0.072)S(0.927)LHEDGVEDFR	-1.1635	3	1.133	1.074	1.117	1.125	1.031	1.169	1	0.984897
O94842	182	S	TOX high mobility group box family member 4 OS=Homo sapiens OX=9606 GN=TOX4 PE=1 SV=1	TOX4	0.92734	0.000291894	85.376	3	LS(0.034)T(0.167)T(0.798)PS(0.982)PT(0.019)S(0.072)S(0.927)LHEDGVEDFR	-1.1635	3	1.133	1.074	1.117	1.125	1.031	1.169	1	0.984897
O94851	515	S	[F-actin]-monooxygenase MICAL2 OS=Homo sapiens OX=9606 GN=MICAL2 PE=1 SV=1	MICAL2	0.999668	0.000565855	79.089	4	KES(1)DIRPSK	0.55535	1	0.795	0.555	0.687	1.01	0.758	1.017	1.367	0.0917501
O94851	991	S	[F-actin]-monooxygenase MICAL2 OS=Homo sapiens OX=9606 GN=MICAL2 PE=1 SV=1	MICAL2	0.999989	0.000149241	86.378	3	S(1)FPLNLGGSDTCYFCK	0.22709	1	1.327	1.386	1.618	0.808	0.753	0.64	0.508	0.00177521
O94854	666	S	Uncharacterized protein KIAA0754 OS=Homo sapiens OX=9606 GN=KIAA0754 PE=2 SV=4	KIAA0754	0.997946	6.8e-06	121.72	3	RDS(0.998)DS(0.002)FLNIFPEK	0.23434	3	0.929	0.917	0.956	1.082	1.153	1.189	1.222	0.00276027
O94855	266	S	Protein transport protein Sec24D OS=Homo sapiens OX=9606 GN=SEC24D PE=1 SV=2	SEC24D	0.999611	0.000265521	81.665	3	LDPDSIPS(1)PIQVIENDR	2.1177	1	0.857	1.059	1	1.388	1.113	1.147	1.251	0.0759071
O94864	108	S	STAGA complex 65 subunit gamma OS=Homo sapiens OX=9606 GN=SUPT7L PE=1 SV=1	SUPT7L	0.999728	8.38e-09	119.22	3	TEESEPLPSCPGS(1)PPLPDDLLPLDCK	-0.19355	4	1.11	1.046	1.101	1.057	0.967	1.089	0.956	0.315474
O94874	431	S	E3 UFM1-protein ligase 1 OS=Homo sapiens OX=9606 GN=UFL1 PE=1 SV=2	UFL1	0.864103	0.049555	41.704	2	AT(0.032)EGS(0.104)GS(0.864)MR	2.4025	1	0.55	0.849	0.722	0.958	1.044	0.978	1.405	0.0515684
O94874	458	S	E3 UFM1-protein ligase 1 OS=Homo sapiens OX=9606 GN=UFL1 PE=1 SV=2	UFL1	0.999999	6.74e-25	201.29	4	GRKDDDS(1)DDESQSSHTGK	-0.25219	6	0.764	0.759	0.761	1.298	1.287	1.413	1.75	4.80561e-05
O94875	259	S	Sorbin and SH3 domain-containing protein 2 OS=Homo sapiens OX=9606 GN=SORBS2 PE=1 SV=3	SORBS2	1	0.000913617	72.898	3	RKS(1)EPAVGPPR	1.4837	1	0.879	0.839	0.754	1.313	1.194	1.4	1.581	0.00212019
O94875	157	S	Sorbin and SH3 domain-containing protein 2 OS=Homo sapiens OX=9606 GN=SORBS2 PE=1 SV=3	SORBS2	0.998155	5.45e-05	96.866	3	S(0.001)HS(0.001)DNS(0.998)PNAFK	0.25865	1	1.104	0.889	0.898	1.092	0.986	1.212	1.138	0.229585
O94876	414	S	Transmembrane and coiled-coil domains protein 1 OS=Homo sapiens OX=9606 GN=TMCC1 PE=1 SV=3	TMCC1	0.936362	4.47e-16	175.01	2	ALGVISNFQS(0.064)S(0.936)PK	-0.92685	4	0.986	1	0.949	1.306	1.182	1.306	1.293	0.00223631
O94876	382	S	Transmembrane and coiled-coil domains protein 1 OS=Homo sapiens OX=9606 GN=TMCC1 PE=1 SV=3	TMCC1	1	0.000250086	86.699	3	FGS(1)ADNIPNLK	-0.62069	2	0.985	1.15	1.02	1.139	1.138	1.294	1.132	0.121665
O94876	134	S	Transmembrane and coiled-coil domains protein 1 OS=Homo sapiens OX=9606 GN=TMCC1 PE=1 SV=3	TMCC1	1	0.032067	49.444	2	GS(1)PQINR	-0.24467	1	0.797	0.67	0.77	0.826	0.754	0.696	1.017	0.820185
O94880	530	S	PHD finger protein 14 OS=Homo sapiens OX=9606 GN=PHF14 PE=1 SV=2	PHF14	1	0.00294953	65.374	3	EKQLS(1)PEAQAR	0.4184	1	0.803	0.763	0.703	1.393	1.473	1.352	1.859	0.00017685
O94880	290	S	PHD finger protein 14 OS=Homo sapiens OX=9606 GN=PHF14 PE=1 SV=2	PHF14	0.95461	1.32e-08	117.61	3	NSADDEELT(1)NDS(0.955)LT(0.045)LSQSK	-0.37022	2	1.079	1.031	0.992	1.221	1.164	1.198	1.155	0.00667706
O94880	294	S	PHD finger protein 14 OS=Homo sapiens OX=9606 GN=PHF14 PE=1 SV=2	PHF14	0.936357	0.0230151	63.901	3	NS(0.002)ADDEELT(0.994)NDS(0.753)LT(0.285)LS(0.936)QS(0.029)K	-2.7037	1	1.055	1.092	1.008	1.139	1.135	1.094	1.068	0.0684225
O94880	835	S	PHD finger protein 14 OS=Homo sapiens OX=9606 GN=PHF14 PE=1 SV=2	PHF14	1	0.0038431	61.265	3	S(1)FVPEEEKHEER	-0.6076	2
O94885	507	S	SAM and SH3 domain-containing protein 1 OS=Homo sapiens OX=9606 GN=SASH1 PE=1 SV=3	SASH1	1	0.00463261	64.73	2	AGGS(1)VES(1)LR	-0.52565	2	0.823	0.839	0.765	0.889	0.887	1.01	1.148	0.0559544
O94885	510	S	SAM and SH3 domain-containing protein 1 OS=Homo sapiens OX=9606 GN=SASH1 PE=1 SV=3	SASH1	1	0.0288011	45.661	2	AGGS(1)VES(1)LR	-0.52565	1	0.83	0.854	0.757	0.834	0.834	1.027	1.104	0.290353
O94885	248	S	SAM and SH3 domain-containing protein 1 OS=Homo sapiens OX=9606 GN=SASH1 PE=1 SV=3	SASH1	0.99559	5.92e-23	190.18	2	EQS(0.996)DDET(0.004)EESVK	-0.76231	1	1.168	1.203	1.176	0.959	0.865	0.963	0.786	0.00259745
O94885	541	S	SAM and SH3 domain-containing protein 1 OS=Homo sapiens OX=9606 GN=SASH1 PE=1 SV=3	SASH1	0.916788	0.00297569	67.563	3	ES(0.083)VKS(0.917)EDGDDEEPPYR	0.9703	1	1.166	1.164	1.059	1.091	1.106	1.119	0.978	0.558024
O94885	442	S	SAM and SH3 domain-containing protein 1 OS=Homo sapiens OX=9606 GN=SASH1 PE=1 SV=3	SASH1	0.949876	0.0317891	47.062	2	EVIKS(0.95)PT(0.047)AS(0.003)R	0.6256	1
O94885	923	S	SAM and SH3 domain-containing protein 1 OS=Homo sapiens OX=9606 GN=SASH1 PE=1 SV=3	SASH1	1	0.00828052	56.043	2	GLS(1)PPQCLPR	0.062963	1	0.861	0.761	0.819	1.219	1.175	1.21	1.476	0.000482421
O94885	1028	S	SAM and SH3 domain-containing protein 1 OS=Homo sapiens OX=9606 GN=SASH1 PE=1 SV=3	SASH1	0.946581	0.000202941	85.248	3	GS(0.021)PAS(0.947)PT(0.217)S(0.812)PS(0.003)DCPPALAPR	-0.53048	1	1.256	1.087	1.093	0.903	0.965	0.938	0.817	0.0170893
O94885	1031	S	SAM and SH3 domain-containing protein 1 OS=Homo sapiens OX=9606 GN=SASH1 PE=1 SV=3	SASH1	0.986329	0.000159235	87.326	3	GS(0.001)PAS(0.001)PT(0.005)S(0.986)PS(0.007)DCPPALAPR	0.93521	3	1.217	1.182	1.183	0.905	0.876	0.954	0.764	0.000530903
O94885	813	S	SAM and SH3 domain-containing protein 1 OS=Homo sapiens OX=9606 GN=SASH1 PE=1 SV=3	SASH1	0.999955	0.000862107	99.855	2	S(1)LPVSICR	-0.37279	1	0.727	0.842	0.653	1.076	1.03	1.015	1.405	0.0103855
O94885	407	S	SAM and SH3 domain-containing protein 1 OS=Homo sapiens OX=9606 GN=SASH1 PE=1 SV=3	SASH1	0.793959	4.53e-05	91.993	3	T(0.206)CS(0.794)FGGFDLTNR	-0.016492	1	0.887	0.753	0.885	0.924	0.759	0.977	1.053	0.627516
O94886	739	S	CSC1-like protein 1 OS=Homo sapiens OX=9606 GN=TMEM63A PE=1 SV=3	TMEM63A	0.98982	8.24e-09	118.63	4	T(0.001)EEPAS(0.009)DKGS(0.99)EAEAHMPPPFTPYVPR	-0.20052	1	0.987	1.018	1.036	1.086	0.989	1.059	1.031	0.399111
O94887	439	S	FERM, ARHGEF and pleckstrin domain-containing protein 2 OS=Homo sapiens OX=9606 GN=FARP2 PE=1 SV=3	FARP2	0.999853	1.67e-19	157.24	3	DSSSSLTDPQVSYVKS(1)PAAER	0.18056	3	0.997	0.989	0.937	1.294	1.194	1.303	1.297	0.00160518
O94887	876	S	FERM, ARHGEF and pleckstrin domain-containing protein 2 OS=Homo sapiens OX=9606 GN=FARP2 PE=1 SV=3	FARP2	0.965647	0.000245116	86.543	3	T(0.007)VCT(0.006)RPPRS(0.966)PNEVS(0.004)LEQES(0.017)EDDAR	2.5715	1	1.309	1.223	1.343	0.943	1.026	1.071	0.785	0.0064544
O94887	886	S	FERM, ARHGEF and pleckstrin domain-containing protein 2 OS=Homo sapiens OX=9606 GN=FARP2 PE=1 SV=3	FARP2	0.999997	1.94e-06	104.86	3	SPNEVSLEQES(1)EDDAR	-2.4085	1
O94888	350	S	UBX domain-containing protein 7 OS=Homo sapiens OX=9606 GN=UBXN7 PE=1 SV=2	UBXN7	1	3.72e-05	112.42	4	S(1)PHKDLGHR	0.2991	5	0.953	0.96	1.001	1.381	1.292	1.523	1.44	0.00194398
O94888	280	S	UBX domain-containing protein 7 OS=Homo sapiens OX=9606 GN=UBXN7 PE=1 SV=2	UBXN7	0.999695	1.66e-190	383.11	2	SES(1)LIDASEDSQLEAAIR	0.02723	5	1.033	1.032	1.064	1.348	1.273	1.43	1.295	0.0018329
O94888	288	S	UBX domain-containing protein 7 OS=Homo sapiens OX=9606 GN=UBXN7 PE=1 SV=2	UBXN7	1	1.66e-190	383.11	2	S(0.009)ES(0.991)LIDASEDS(1)QLEAAIR	-0.87785	2	1.005	1.016	1.019	1.418	1.32	1.476	1.386	0.000588525
O94888	106	S	UBX domain-containing protein 7 OS=Homo sapiens OX=9606 GN=UBXN7 PE=1 SV=2	UBXN7	1	0.00329281	83.948	2	S(1)IFDGFR	-0.36374	1	0.89	0.818	0.887	0.874	0.825	0.747	0.943	0.321615
O94901	138	S	SUN domain-containing protein 1 OS=Homo sapiens OX=9606 GN=SUN1 PE=1 SV=3	SUN1	1	9.84e-05	90.707	3	RPPVLDES(1)WIR	0.22846	1	0.835	0.882	0.646	1.438	1.267	1.417	1.744	0.00560883
O94913	705	S	Pre-mRNA cleavage complex 2 protein Pcf11 OS=Homo sapiens OX=9606 GN=PCF11 PE=1 SV=3	PCF11	1	3.52e-06	106.94	3	EEQRS(1)PFNDRFPLK	0.08183	4	1.106	1.027	1.051	1.076	1.072	1.111	1.024	0.392067
O94913	851	S	Pre-mRNA cleavage complex 2 protein Pcf11 OS=Homo sapiens OX=9606 GN=PCF11 PE=1 SV=3	PCF11	1	0.0405362	44.98	2	FEGS(1)PGLR	0.34794	2	0.808	0.855	0.824	1.199	1.092	1.146	1.382	0.000520442
O94913	777	S	Pre-mRNA cleavage complex 2 protein Pcf11 OS=Homo sapiens OX=9606 GN=PCF11 PE=1 SV=3	PCF11	1	0.00214674	68.944	3	MIFEGPNKLS(1)PR	-0.45441	1	1.193	1.26	1.383	1.067	1.009	1.118	0.833	0.0253581
O94913	1520	S	Pre-mRNA cleavage complex 2 protein Pcf11 OS=Homo sapiens OX=9606 GN=PCF11 PE=1 SV=3	PCF11	1	0.000105885	96.707	2	NELQEPCDS(1)PK	-0.57081	2	0.913	0.89	0.889	1.137	1.159	1.201	1.299	0.000137955
O94913	509	S	Pre-mRNA cleavage complex 2 protein Pcf11 OS=Homo sapiens OX=9606 GN=PCF11 PE=1 SV=3	PCF11	0.995815	0.00133674	91.752	2	S(0.996)MS(0.14)PT(0.755)S(0.1)T(0.01)PK	-0.36171	2	0.767	0.766	0.839	1.075	1.142	1.184	1.434	0.000944803
O94913	511	S	Pre-mRNA cleavage complex 2 protein Pcf11 OS=Homo sapiens OX=9606 GN=PCF11 PE=1 SV=3	PCF11	0.985185	0.0241453	45.434	3	QRS(0.985)MS(0.985)PT(0.024)S(0.003)T(0.003)PK	-0.27049	1	0.74	0.808	0.791	1.192	1.18	1.377	1.603	0.00113829
O94913	370	S	Pre-mRNA cleavage complex 2 protein Pcf11 OS=Homo sapiens OX=9606 GN=PCF11 PE=1 SV=3	PCF11	0.976355	0.00325373	68.132	3	S(0.025)KS(0.976)PS(0.999)PLK	0.34411	1	0.752	0.726	0.78	1.213	1.019	1.162	1.503	0.00198259
O94913	372	S	Pre-mRNA cleavage complex 2 protein Pcf11 OS=Homo sapiens OX=9606 GN=PCF11 PE=1 SV=3	PCF11	0.998861	0.00325373	68.132	3	S(0.025)KS(0.976)PS(0.999)PLK	0.34411	1	0.752	0.726	0.78	1.213	1.019	1.162	1.503	0.00198259
O94913	494	S	Pre-mRNA cleavage complex 2 protein Pcf11 OS=Homo sapiens OX=9606 GN=PCF11 PE=1 SV=3	PCF11	0.999839	0.001987	65.374	4	S(0.404)RS(0.596)PIIHS(1)PK	-0.31712	7	1.021	1.006	1.042	1.099	1.106	1.152	1.094	0.00751585
O94913	728	S	Pre-mRNA cleavage complex 2 protein Pcf11 OS=Homo sapiens OX=9606 GN=PCF11 PE=1 SV=3	PCF11	0.989428	1.36e-07	113.49	3	YEDSDKPFVDS(0.989)PAS(0.011)R	0.49724	1	0.715	0.766	0.664	1.337	1.478	1.628	2.071	0.000492833
O94915	844	S	Protein furry homolog-like OS=Homo sapiens OX=9606 GN=FRYL PE=1 SV=2	FRYL	1	1.91e-15	161.47	3	LQLLSPQVDINS(1)PINAK	1.0064	2	0.947	0.96	1.006	1.32	1.302	1.326	1.355	9.08411e-05
O94915	1337	S	Protein furry homolog-like OS=Homo sapiens OX=9606 GN=FRYL PE=1 SV=2	FRYL	1	0.000233334	80.638	4	RHDEDEDDS(1)LKDR	0.93227	2	0.843	0.799	0.76	0.968	0.901	1.051	1.216	0.0223198
O94915	2272	S	Protein furry homolog-like OS=Homo sapiens OX=9606 GN=FRYL PE=1 SV=2	FRYL	0.997768	4.45e-43	236.4	2	TYGGDT(0.001)GS(0.998)PEIS(0.001)FTK	0.34528	2	1.044	1.071	1.093	1.264	1.285	1.364	1.22	0.00174585
O94915	1539	S	Protein furry homolog-like OS=Homo sapiens OX=9606 GN=FRYL PE=1 SV=2	FRYL	0.999875	2.34e-07	138.55	2	YSSSSGGS(1)YEEEK	-0.21817	1	0.929	0.84	0.859	0.738	0.741	0.815	0.873	0.0378556
O94923	73	S	D-glucuronyl C5-epimerase OS=Homo sapiens OX=9606 GN=GLCE PE=1 SV=3	GLCE	1	2.13e-32	220.97	2	QQS(1)EEAFPQEQQK	-0.064499	6	1.194	1.165	1.144	1.256	1.226	1.327	1.087	0.0346717
O94929	373	S	Actin-binding LIM protein 3 OS=Homo sapiens OX=9606 GN=ABLIM3 PE=1 SV=3	ABLIM3	0.996311	3.53e-55	253.06	2	AS(0.004)S(0.996)PGYIDSPTYSR	-0.3898	7	0.973	0.883	0.911	1	0.947	1.01	1.069	0.128115
O94929	379	S	Actin-binding LIM protein 3 OS=Homo sapiens OX=9606 GN=ABLIM3 PE=1 SV=3	ABLIM3	0.999802	3.53e-55	253.06	2	AS(0.004)S(0.996)PGYIDS(1)PTYSR	0.022089	2	0.876	0.779	0.854	1.011	0.991	1.061	1.221	0.00812029
O94929	567	S	Actin-binding LIM protein 3 OS=Homo sapiens OX=9606 GN=ABLIM3 PE=1 SV=3	ABLIM3	0.999783	3.35e-26	196.1	2	EALHTAGYEMSLNGS(1)PR	0.77412	5	0.97	0.967	0.989	0.983	1.002	0.994	1.018	0.11551
O94929	503	S	Actin-binding LIM protein 3 OS=Homo sapiens OX=9606 GN=ABLIM3 PE=1 SV=3	ABLIM3	1	3.24e-16	178.14	2	RFS(1)S(1)GGEEDDFDR	0.49203	10	1.045	0.951	1.056	0.959	0.974	0.98	0.954	0.250382
O94929	504	S	Actin-binding LIM protein 3 OS=Homo sapiens OX=9606 GN=ABLIM3 PE=1 SV=3	ABLIM3	1	2.19e-55	255.93	2	RFS(1)S(1)GGEEDDFDR	0.49203	9	1.149	1.085	1.18	0.935	0.979	0.964	0.843	0.0037913
O94929	388	S	Actin-binding LIM protein 3 OS=Homo sapiens OX=9606 GN=ABLIM3 PE=1 SV=3	ABLIM3	0.852914	0.000426135	96.229	2	QGMS(0.853)PT(0.147)FSR	3.028	2	0.783	0.781	0.607	1.052	1.029	1.042	1.439	0.0119239
O94929	280	S	Actin-binding LIM protein 3 OS=Homo sapiens OX=9606 GN=ABLIM3 PE=1 SV=3	ABLIM3	0.903405	1.91e-09	128.82	2	T(0.001)S(0.001)ET(0.095)S(0.903)IS(0.999)PPGS(0.001)SIGSPNR	1.6949	4	1.173	1.056	1.126	0.835	0.962	0.914	0.808	0.0141848
O94929	282	S	Actin-binding LIM protein 3 OS=Homo sapiens OX=9606 GN=ABLIM3 PE=1 SV=3	ABLIM3	0.99954	3.51e-71	281.49	2	TSETSIS(1)PPGSSIGSPNR	0.50478	10	0.913	0.886	0.942	0.943	0.944	1.024	1.062	0.140168
O94929	585	S	Actin-binding LIM protein 3 OS=Homo sapiens OX=9606 GN=ABLIM3 PE=1 SV=3	ABLIM3	0.978987	0.00226737	76.17	2	S(0.02)AS(0.979)LPAY(0.001)R	-0.51054	1	0.6	0.382	0.467	0.917	0.707	0.665	1.58	0.0469133
O94929	394	S	Actin-binding LIM protein 3 OS=Homo sapiens OX=9606 GN=ABLIM3 PE=1 SV=3	ABLIM3	0.999996	0.00182348	81.635	3	S(1)PHHYYR	-0.2567	2	0.706	0.66	0.675	1.021	0.883	1.073	1.459	0.00372862
O94929	599	S	Actin-binding LIM protein 3 OS=Homo sapiens OX=9606 GN=ABLIM3 PE=1 SV=3	ABLIM3	0.817351	0.00124339	75.797	3	T(0.177)PS(0.817)ADLFHYDS(0.006)MNAVNWGMR	2.5732	1
O94953	566	S	Lysine-specific demethylase 4B OS=Homo sapiens OX=9606 GN=KDM4B PE=1 SV=4	KDM4B	0.999985	0.00307605	66.972	3	EPVS(1)PMELTGPEDGAASSGAGR	-0.085988	1
O94964	1303	S	Protein SOGA1 OS=Homo sapiens OX=9606 GN=SOGA1 PE=1 SV=2	SOGA1	0.975445	7.42e-06	94.728	2	APS(0.975)PT(0.02)S(0.004)S(0.001)AGEEGTK	-1.0051	1	0.785	0.852	0.806	1.136	1.138	1.246	1.441	0.000720383
O94964	1017	S	Protein SOGA1 OS=Homo sapiens OX=9606 GN=SOGA1 PE=1 SV=2	SOGA1	0.999921	0.000838614	80.688	2	VYYS(1)PPVAR	-0.57718	1	1.218	1.011	0.985	1.164	1.2	1.22	1.115	0.172181
O94966	244	S	Ubiquitin carboxyl-terminal hydrolase 19 OS=Homo sapiens OX=9606 GN=USP19 PE=1 SV=2	USP19	1	0.00701451	55.267	3	AVPPGNDPVS(1)PAMVR	-1.4141	1	0.986	0.984	0.997	1	1.096	1.077	1.069	0.0796217
O94967	304	S	WD repeat-containing protein 47 OS=Homo sapiens OX=9606 GN=WDR47 PE=1 SV=1	WDR47	0.999679	0.000417877	76.868	2	RPQS(1)ADAYMTR	0.15278	1	1.09	0.989	1.073	1.001	0.983	1.046	0.961	0.332519
O94972	797	S	E3 ubiquitin-protein ligase TRIM37 OS=Homo sapiens OX=9606 GN=TRIM37 PE=1 SV=2	TRIM37	0.931646	0.00137085	72.569	3	SKGDCQTLS(0.004)EGS(0.932)PGS(0.052)S(0.012)QS(0.001)GSR	-1.7172	1	0.993	1.04	0.983	1.016	0.936	1.161	1.032	0.689517
O94979	799	S	Protein transport protein Sec31A OS=Homo sapiens OX=9606 GN=SEC31A PE=1 SV=3	SEC31A	1	1.43e-26	195.71	4	AQGEPVAGHES(1)PK	0.71914	15	1.086	1.094	1.069	1.053	1.074	1.091	0.99	0.477305
O94988	856	S	Protein FAM13A OS=Homo sapiens OX=9606 GN=FAM13A PE=1 SV=2	FAM13A	0.888488	0.000197287	79.97	3	ANTIPIIGS(0.888)PS(0.097)S(0.015)K	-0.92926	1	0.9	1.012	1.054	1.145	1.059	1.097	1.113	0.106933
O94988	597	S	Protein FAM13A OS=Homo sapiens OX=9606 GN=FAM13A PE=1 SV=2	FAM13A	0.999989	0.000115371	88.09	3	ENSDSDEAHLS(1)PQAGR	-0.53426	1	1.065	1.053	1.184	1.106	0.932	1.078	0.944	0.413296
O95049	103	S	Tight junction protein ZO-3 OS=Homo sapiens OX=9606 GN=TJP3 PE=1 SV=3	TJP3	0.983003	6.09e-09	130.26	3	AS(0.983)PS(0.509)S(0.509)PGRQDS(1)DEDDGPQRVEEVDQGR	-0.010636	2	1.35	1.312	1.195	1.17	1.103	1.354	0.94	0.420224
O95049	106	S	Tight junction protein ZO-3 OS=Homo sapiens OX=9606 GN=TJP3 PE=1 SV=3	TJP3	0.912901	9.16e-21	176.1	3	AS(0.001)PS(0.086)S(0.913)PGRQDS(1)DEDDGPQR	-0.34092	4	1.481	1.434	1.419	1.029	0.983	1.204	0.742	0.00856432
O95049	112	S	Tight junction protein ZO-3 OS=Homo sapiens OX=9606 GN=TJP3 PE=1 SV=3	TJP3	1	1.6e-36	221.04	3	QDS(1)DEDDGPQRVEEVDQGR	1.6116	14	1.529	1.51	1.53	0.978	0.931	1.058	0.649	0.000320404
O95049	342	S	Tight junction protein ZO-3 OS=Homo sapiens OX=9606 GN=TJP3 PE=1 SV=3	TJP3	0.956918	0.00255156	66.644	3	ES(0.518)S(0.518)VDS(0.957)RT(0.276)IS(0.732)EPDEQR	0.31843	1	1.193	1.259	1.22	1	0.848	1.06	0.792	0.025824
O95049	346	S	Tight junction protein ZO-3 OS=Homo sapiens OX=9606 GN=TJP3 PE=1 SV=3	TJP3	0.773644	7.54e-06	130.01	2	T(0.226)IS(0.774)EPDEQR	0.37513	3	1.576	1.497	1.44	0.91	0.949	0.979	0.629	0.000160592
O95049	134	S	Tight junction protein ZO-3 OS=Homo sapiens OX=9606 GN=TJP3 PE=1 SV=3	TJP3	0.922378	0.00802279	60.364	2	GYDGDS(0.922)S(0.071)S(0.006)GSGR	0.83979	1	1.258	1.234	1.107	1.208	1.29	1.288	1.052	0.317041
O95049	378	S	Tight junction protein ZO-3 OS=Homo sapiens OX=9606 GN=TJP3 PE=1 SV=3	TJP3	0.787688	0.0199625	53.968	2	GY(0.002)S(0.788)PDT(0.211)R	-0.9616	1	1.195	1.078	1.343	1.194	1.22	1.221	1.005	0.892231
O95049	319	S	Tight junction protein ZO-3 OS=Homo sapiens OX=9606 GN=TJP3 PE=1 SV=3	TJP3	1	2.56e-14	138.55	2	S(1)PEAS(0.012)QT(0.037)DS(0.951)PVESPR	-0.31007	7	1.576	1.467	1.522	0.933	0.9	0.933	0.606	3.07831e-05
O95049	323	S	Tight junction protein ZO-3 OS=Homo sapiens OX=9606 GN=TJP3 PE=1 SV=3	TJP3	0.999975	1.95e-05	93.21	3	HAQRS(1)PEAS(1)QT(0.999)DS(0.995)PVES(0.006)PR	-0.27827	3	1.438	1.374	1.235	1.17	1.111	1.028	0.818	0.026815
O95049	327	S	Tight junction protein ZO-3 OS=Homo sapiens OX=9606 GN=TJP3 PE=1 SV=3	TJP3	0.995127	2.56e-14	138.55	3	HAQRS(1)PEAS(1)QT(0.999)DS(0.995)PVES(0.006)PR	-0.27827	3	1.418	1.506	1.201	1.124	1.059	0.914	0.751	0.0352904
O95049	203	S	Tight junction protein ZO-3 OS=Homo sapiens OX=9606 GN=TJP3 PE=1 SV=3	TJP3	1	7.9e-05	110.15	2	RRDS(1)EEFGVK	-0.5503	4	1.376	1.36	1.249	0.955	0.994	1.049	0.752	0.00224283
O95049	164	S	Tight junction protein ZO-3 OS=Homo sapiens OX=9606 GN=TJP3 PE=1 SV=3	TJP3	0.999144	2.33e-15	158	3	RS(0.999)PGGGS(0.001)EANGLALVSGFK	1.2848	5	1.393	1.441	1.342	0.995	1.029	1.081	0.744	0.000723637
O95049	591	S	Tight junction protein ZO-3 OS=Homo sapiens OX=9606 GN=TJP3 PE=1 SV=3	TJP3	0.999046	0.00635271	55.196	3	S(0.999)REDLS(0.001)ALTR	0.2286	2	1.088	1.179	1.183	0.896	0.918	1.002	0.816	0.00954522
O95049	856	S	Tight junction protein ZO-3 OS=Homo sapiens OX=9606 GN=TJP3 PE=1 SV=3	TJP3	0.999999	5.94e-69	266.71	2	SSEPVQADESQS(1)PR	1.4751	5	1.442	1.244	1.366	1.145	1.12	1.115	0.834	0.0149899
O95049	905	S	Tight junction protein ZO-3 OS=Homo sapiens OX=9606 GN=TJP3 PE=1 SV=3	TJP3	0.999976	5.85e-38	211.06	3	VHDAES(1)S(1)DEDGYDWGPATDL	0.60803	2	1.539	1.541	1.593	1.016	1.016	0.931	0.634	0.000127682
O95049	906	S	Tight junction protein ZO-3 OS=Homo sapiens OX=9606 GN=TJP3 PE=1 SV=3	TJP3	0.999875	5.85e-38	211.06	3	VHDAES(1)S(1)DEDGYDWGPATDL	0.60803	2	1.539	1.541	1.593	1.016	1.016	0.931	0.634	0.000127682
O95049	368	S	Tight junction protein ZO-3 OS=Homo sapiens OX=9606 GN=TJP3 PE=1 SV=3	TJP3	0.907689	0.0103718	54.199	2	VPS(0.908)S(0.112)QS(0.981)MEDR	0.92695	1	1.552	1.486	1.347	1.137	1.162	0.934	0.737	0.0192101
O95049	371	S	Tight junction protein ZO-3 OS=Homo sapiens OX=9606 GN=TJP3 PE=1 SV=3	TJP3	0.980506	0.0103718	54.199	2	VPS(0.908)S(0.112)QS(0.981)MEDR	0.92695	1	1.552	1.486	1.347	1.137	1.162	0.934	0.737	0.0192101
O95067	92	S	G2/mitotic-specific cyclin-B2 OS=Homo sapiens OX=9606 GN=CCNB2 PE=1 SV=1	CCNB2	0.934845	0.00197144	71.933	2	GPS(0.935)PT(0.065)PEDVSMK	-1.9783	1	1.022	0.938	0.851	1.013	0.879	0.951	1.011	0.861736
O95070	12	S	Protein YIF1A OS=Homo sapiens OX=9606 GN=YIF1A PE=1 SV=2	YIF1A	0.98586	0.00603813	42.813	3	AY(0.002)HS(0.011)GY(0.001)GAHGS(0.986)K	0.15636	1
O95071	2241	S	E3 ubiquitin-protein ligase UBR5 OS=Homo sapiens OX=9606 GN=UBR5 PE=1 SV=2	UBR5	1	0.0470146	41.598	2	DLS(1)LEVDRDR	0.52597	1	1.159	1.01	1.083	1.172	0.975	1.112	1.002	0.991456
O95071	1549	S	E3 ubiquitin-protein ligase UBR5 OS=Homo sapiens OX=9606 GN=UBR5 PE=1 SV=2	UBR5	0.999998	4.8e-05	113.38	3	RIS(1)QSQPVR	0.026161	3	1.21	1.163	1.138	1.029	0.936	1.036	0.855	0.0134716
O95071	636	S	E3 ubiquitin-protein ligase UBR5 OS=Homo sapiens OX=9606 GN=UBR5 PE=1 SV=2	UBR5	0.975448	0.00289221	64.65	3	S(0.975)T(0.025)PAPKEEEK	-0.55862	2	1.015	0.814	0.914	1.311	1.271	1.343	1.431	0.00528713
O95071	2486	S	E3 ubiquitin-protein ligase UBR5 OS=Homo sapiens OX=9606 GN=UBR5 PE=1 SV=2	UBR5	1	9.02e-45	224.39	3	S(1)VVDMDLDDTDDGDDNAPLFYQPGK	0.41013	5	1.04	1.002	1.029	1.012	1.014	1.06	1.005	0.81189
O95104	656	S	SR-related and CTD-associated factor 4 OS=Homo sapiens OX=9606 GN=SCAF4 PE=1 SV=3	SCAF4	0.99996	4.3e-44	220.94	4	KPENEVAQNGGAETSHTEPVS(1)PIPK	-0.50589	3	1.074	1.082	1.034	1.04	0.971	1.105	0.977	0.569895
O95104	1037	S	SR-related and CTD-associated factor 4 OS=Homo sapiens OX=9606 GN=SCAF4 PE=1 SV=3	SCAF4	1	0.0264472	82.645	2	RS(1)PDRDR	0.073212	1	0.803	0.661	0.726	1.272	1.369	0.94	1.635	0.0196768
O95149	350	S	Snurportin-1 OS=Homo sapiens OX=9606 GN=SNUPN PE=1 SV=1	SNUPN	0.777924	0.000228941	80.638	3	GS(0.111)S(0.111)HS(0.778)PDHPGCLMEN	0.4178	1	1.008	1.052	0.651	1.164	1.085	1.192	1.269	0.170912
O95155	1265	S	Ubiquitin conjugation factor E4 B OS=Homo sapiens OX=9606 GN=UBE4B PE=1 SV=1	UBE4B	0.999875	2.25e-05	101.3	3	HLLNS(1)PTDPFNR	-0.85137	1	0.92	0.911	0.943	1.062	1.407	1.286	1.354	0.0239445
O95155	803	S	Ubiquitin conjugation factor E4 B OS=Homo sapiens OX=9606 GN=UBE4B PE=1 SV=1	UBE4B	0.983413	0.00319032	66.152	3	NNES(0.016)QWKDS(0.983)PLATR	1.751	1	0.82	0.83	0.786	1.718	1.565	1.553	1.985	4.70193e-05
O95155	124	S	Ubiquitin conjugation factor E4 B OS=Homo sapiens OX=9606 GN=UBE4B PE=1 SV=1	UBE4B	0.997171	0.0114299	57.745	3	S(0.001)MS(0.001)QVDVDS(0.997)GIENMEVDENDRR	0.43929	1	1.083	1.047	0.975	1.092	0.984	1.03	1	0.993669
O95155	105	S	Ubiquitin conjugation factor E4 B OS=Homo sapiens OX=9606 GN=UBE4B PE=1 SV=1	UBE4B	0.752514	0.000240945	76.761	3	S(0.247)QS(0.753)MDIDGVSCEK	-0.28995	1	1.239	1.173	1.342	0.947	1.014	1.033	0.798	0.00879417
O95155	84	S	Ubiquitin conjugation factor E4 B OS=Homo sapiens OX=9606 GN=UBE4B PE=1 SV=1	UBE4B	0.834725	8.43e-08	114.08	3	SQSSEGVS(0.14)S(0.835)LS(0.032)S(0.189)S(0.799)PS(0.004)NSLETQSQSLSR	-0.28695	1	0.975	0.917	1.015	1.012	1.036	1.092	1.08	0.105187
O95155	88	S	Ubiquitin conjugation factor E4 B OS=Homo sapiens OX=9606 GN=UBE4B PE=1 SV=1	UBE4B	0.943704	3.29e-12	132.57	3	SQSSEGVSSLSS(0.03)S(0.944)PS(0.025)NS(0.001)LETQSQSLSR	-0.080479	2	1.094	1.08	1.022	1.017	0.924	0.987	0.916	0.0668336
O95168	26	S	NADH dehydrogenase [ubiquinone] 1 beta subcomplex subunit 4 OS=Homo sapiens OX=9606 GN=NDUFB4 PE=1 SV=3	NDUFB4	0.944594	1.22e-12	138.82	3	TLPETLDPAEYNIS(0.945)PET(0.055)R	0.21597	1	0.896	0.84	0.982	1.232	1.174	1.476	1.428	0.0131149
O95171	289	S	Sciellin OS=Homo sapiens OX=9606 GN=SCEL PE=1 SV=2	SCEL	0.998815	0.00029276	76.155	3	AKS(0.999)LES(0.001)LIYMSTR	0.64394	1	0.846	0.794	0.775	1.712	1.611	1.866	2.149	0.000107171
O95171	312	S	Sciellin OS=Homo sapiens OX=9606 GN=SCEL PE=1 SV=2	SCEL	0.999518	0.000162694	102.62	2	GIQSLGS(1)PIK	-0.78977	1	0.806	0.759	0.839	1.602	1.538	1.577	1.962	2.78969e-05
O95171	389	S	Sciellin OS=Homo sapiens OX=9606 GN=SCEL PE=1 SV=2	SCEL	1	2.25e-07	142.83	3	GQS(1)LDNLIK	-0.1779	2	1.52	1.639	1.475	1.227	1.117	1.177	0.76	0.00270973
O95171	68	S	Sciellin OS=Homo sapiens OX=9606 GN=SCEL PE=1 SV=2	SCEL	1	0.000312826	101.71	2	HNS(1)HDALDR	1.5891	6	0.984	0.882	0.945	1.46	1.401	1.476	1.543	0.000261116
O95171	10	S	Sciellin OS=Homo sapiens OX=9606 GN=SCEL PE=1 SV=2	SCEL	0.886075	0.000364751	86.803	2	KMS(0.886)PT(0.114)GNEMK	1.4579	2	1.11	1.009	1.031	1.445	1.438	1.442	1.373	0.000389388
O95171	347	S	Sciellin OS=Homo sapiens OX=9606 GN=SCEL PE=1 SV=2	SCEL	1	1.02e-16	171.79	3	RS(1)EDLDNATEVNPK	0.23967	2	1.046	1.036	1.11	1.135	1.034	1.23	1.065	0.327896
O95171	475	S	Sciellin OS=Homo sapiens OX=9606 GN=SCEL PE=1 SV=2	SCEL	1	2.68e-12	153.04	4	SSEQGLDEHINVS(1)PK	-0.20041	3	0.932	0.919	0.878	1.517	1.522	1.638	1.714	6.33296e-05
O95171	91	S	Sciellin OS=Homo sapiens OX=9606 GN=SCEL PE=1 SV=2	SCEL	0.950705	1.44e-05	128.51	2	YS(0.045)S(0.951)DDT(0.005)LDR	2.3729	2	1.366	1.035	1.358	1.256	1.207	1.334	1.01	0.865677
O95197	575	S	Reticulon-3 OS=Homo sapiens OX=9606 GN=RTN3 PE=1 SV=2	RTN3	0.998979	0.0439993	40.352	2	S(0.999)PAS(0.837)EAACS(0.164)K	-1.0208	1	0.907	0.875	0.88	1.101	1.1	1.157	1.261	0.000319291
O95197	578	S	Reticulon-3 OS=Homo sapiens OX=9606 GN=RTN3 PE=1 SV=2	RTN3	0.836654	0.0439993	40.352	2	S(0.999)PAS(0.837)EAACS(0.164)K	-1.0208	1	0.907	0.875	0.88	1.101	1.1	1.157	1.261	0.000319291
O95201	292	S	Zinc finger protein 205 OS=Homo sapiens OX=9606 GN=ZNF205 PE=1 SV=2	ZNF205	1	8.01e-28	206.8	2	GAPES(1)GEEGLAPDSEVGR	-0.78059	2	1.078	0.904	1.173	1.073	1.029	1.179	1.04	0.64332
O95202	605	S	Mitochondrial proton/calcium exchanger protein OS=Homo sapiens OX=9606 GN=LETM1 PE=1 SV=1	LETM1	1	0.0468006	42.001	3	AS(1)KRLT(1)K	3.1315	1	0.966	0.891	0.779	1.085	1.149	1.067	1.252	0.0266044
O95208	173	S	Epsin-2 OS=Homo sapiens OX=9606 GN=EPN2 PE=1 SV=3	EPN2	0.82259	4.79e-20	172.06	3	GS(0.177)S(0.823)QPNLSTSHSEQEYGK	-1.6675	1	1.105	1.097	1.219	1	0.901	1.128	0.885	0.16392
O95210	188	S	Starch-binding domain-containing protein 1 OS=Homo sapiens OX=9606 GN=STBD1 PE=1 SV=1	STBD1	0.780788	3.69e-06	94.463	3	AKEEMS(0.781)LS(0.219)DLNSQDR	0.24617	1
O95210	211	S	Starch-binding domain-containing protein 1 OS=Homo sapiens OX=9606 GN=STBD1 PE=1 SV=1	STBD1	0.872229	1.14e-06	121.82	3	HS(0.128)S(0.872)WGDVGVGGSLK	-0.53294	1	1.425	1.266	1.399	0.856	0.867	0.862	0.632	0.000244278
O95210	136	S	Starch-binding domain-containing protein 1 OS=Homo sapiens OX=9606 GN=STBD1 PE=1 SV=1	STBD1	0.969588	0.0141263	57.249	2	S(0.97)Y(0.018)S(0.012)EVSR	-0.037569	1	1.242	1.298	1.339	0.859	1.13	0.922	0.75	0.0260199
O95218	120	S	Zinc finger Ran-binding domain-containing protein 2 OS=Homo sapiens OX=9606 GN=ZRANB2 PE=1 SV=2	ZRANB2	1	7.89e-49	243.88	3	ENVEYIEREES(1)DGEYDEFGR	0.42385	10	1.126	1.035	1.012	1.036	0.965	1.059	0.964	0.449076
O95218	153	S	Zinc finger Ran-binding domain-containing protein 2 OS=Homo sapiens OX=9606 GN=ZRANB2 PE=1 SV=2	ZRANB2	1	1.81e-124	337.38	4	EVEDKES(1)EGEEEDEDEDLSK	-0.75878	8	0.982	1.046	1.076	1.004	1.032	1.061	0.998	0.957338
O95218	181	S	Zinc finger Ran-binding domain-containing protein 2 OS=Homo sapiens OX=9606 GN=ZRANB2 PE=1 SV=2	ZRANB2	0.999996	9.65e-61	243.77	4	YKLDEDEDEDDADLS(1)KYNLDAS(1)EEEDSNK	-0.15377	2	0.945	0.876	0.883	1.058	1.095	1.118	1.21	0.00274675
O95218	188	S	Zinc finger Ran-binding domain-containing protein 2 OS=Homo sapiens OX=9606 GN=ZRANB2 PE=1 SV=2	ZRANB2	1	9.65e-61	243.77	3	YNLDAS(1)EEEDSNK	-0.060403	22	1.065	1.006	1.019	1.071	1.084	1.104	1.055	0.0509278
O95218	193	S	Zinc finger Ran-binding domain-containing protein 2 OS=Homo sapiens OX=9606 GN=ZRANB2 PE=1 SV=2	ZRANB2	0.999997	0.000251801	78.987	4	Y(0.002)NLDAS(0.998)EEEDS(1)NKKK	-0.76885	2	1.129	1.036	1.091	1.202	1.148	1.14	1.072	0.0807279
O95219	22	S	Sorting nexin-4 OS=Homo sapiens OX=9606 GN=SNX4 PE=1 SV=1	SNX4	1	9.38e-14	140.9	4	QLQPAPLEPLGS(1)PDAGLGAAVGK	0.52239	2	0.926	0.946	1.03	1.378	1.39	1.237	1.38	0.00291747
O95232	425	S	Luc7-like protein 3 OS=Homo sapiens OX=9606 GN=LUC7L3 PE=1 SV=2	LUC7L3	0.999999	5.06e-35	220.89	3	NEVNGTSEDIKS(1)EGDTQSN	-0.79374	5	1.07	1.067	0.966	1.002	0.965	0.985	0.951	0.238763
O95232	431	S	Luc7-like protein 3 OS=Homo sapiens OX=9606 GN=LUC7L3 PE=1 SV=2	LUC7L3	1	3.83e-47	244.71	3	NEVNGTSEDIKSEGDTQS(1)N	-0.28452	6	1.102	1.053	0.997	1.011	1.018	1.047	0.976	0.485574
O95235	528	S	Kinesin-like protein KIF20A OS=Homo sapiens OX=9606 GN=KIF20A PE=1 SV=1	KIF20A	0.999818	0.0166298	49.463	3	EHS(1)LQVS(0.976)PS(0.024)LEK	0.71483	2	1.006	0.934	0.948	1.119	1.036	1.239	1.175	0.0480452
O95235	532	S	Kinesin-like protein KIF20A OS=Homo sapiens OX=9606 GN=KIF20A PE=1 SV=1	KIF20A	0.999924	7.57e-06	124.09	3	EHSLQVS(1)PSLEK	-0.21801	6	0.967	0.88	0.938	1.233	1.134	1.302	1.317	0.00490711
O95235	825	S	Kinesin-like protein KIF20A OS=Homo sapiens OX=9606 GN=KIF20A PE=1 SV=1	KIF20A	1	0.00468859	58.743	3	LQGQVS(1)AK	-0.20191	2	0.673	0.601	0.655	1.573	1.654	1.613	2.509	1.55725e-05
O95235	878	S	Kinesin-like protein KIF20A OS=Homo sapiens OX=9606 GN=KIF20A PE=1 SV=1	KIF20A	1	0.00480435	59.513	3	S(1)PLLKS(1)GPFGK	0.2252	1	0.418	0.393	0.385	2.079	1.949	2.204	5.211	2.82176e-06
O95235	883	S	Kinesin-like protein KIF20A OS=Homo sapiens OX=9606 GN=KIF20A PE=1 SV=1	KIF20A	1	0.00480435	59.513	3	S(1)PLLKS(1)GPFGK	0.2252	1	0.418	0.393	0.385	2.079	1.949	2.204	5.211	2.82176e-06
O95235	867	S	Kinesin-like protein KIF20A OS=Homo sapiens OX=9606 GN=KIF20A PE=1 SV=1	KIF20A	0.995024	1.39e-11	151.96	2	T(1)PTCQSS(0.003)T(0.001)DCS(0.995)PYAR	-0.72806	1	0.566	0.764	0.748	1.6	1.325	1.515	2.137	0.00237856
O95239	1225	S	Chromosome-associated kinesin KIF4A OS=Homo sapiens OX=9606 GN=KIF4A PE=1 SV=3	KIF4A	0.999878	3.91e-24	174	3	ALASNTSFFSGCS(1)PIEEEAH	0.18482	1	0.979	0.872	1.125	1.067	1.311	1.108	1.171	0.175769
O95239	1013	S	Chromosome-associated kinesin KIF4A OS=Homo sapiens OX=9606 GN=KIF4A PE=1 SV=3	KIF4A	0.990859	0.000266206	80.98	3	DT(0.008)LLS(0.991)PDS(0.984)S(0.982)FEY(0.036)VPPKPK	-2.4505	3	0.905	0.818	0.918	1.45	1.353	1.413	1.596	0.000351937
O95239	1016	S	Chromosome-associated kinesin KIF4A OS=Homo sapiens OX=9606 GN=KIF4A PE=1 SV=3	KIF4A	0.983764	0.000267295	80.98	3	DT(0.008)LLS(0.991)PDS(0.984)S(0.982)FEY(0.036)VPPKPK	-2.4505	2	0.892	0.799	0.886	1.482	1.389	1.427	1.668	0.000220022
O95239	1017	S	Chromosome-associated kinesin KIF4A OS=Homo sapiens OX=9606 GN=KIF4A PE=1 SV=3	KIF4A	0.981771	0.000266206	80.98	3	DT(0.008)LLS(0.991)PDS(0.984)S(0.982)FEY(0.036)VPPKPK	-2.4505	3	0.905	0.818	0.918	1.45	1.353	1.413	1.596	0.000351937
O95239	1038	S	Chromosome-associated kinesin KIF4A OS=Homo sapiens OX=9606 GN=KIF4A PE=1 SV=3	KIF4A	1	4.27e-05	102.63	2	FLEQS(1)MDIEDLK	-0.64311	1	0.683	0.687	0.802	1.335	1.33	1.402	1.872	0.000338258
O95239	812	S	Chromosome-associated kinesin KIF4A OS=Homo sapiens OX=9606 GN=KIF4A PE=1 SV=3	KIF4A	0.92399	6.92e-05	89.866	3	GQVS(0.076)ES(0.924)EDS(0.997)IT(0.003)K	0.77483	1	0.808	0.749	0.826	1.177	1.183	1.304	1.538	0.000648116
O95239	815	S	Chromosome-associated kinesin KIF4A OS=Homo sapiens OX=9606 GN=KIF4A PE=1 SV=3	KIF4A	0.997544	1.7e-10	150.59	2	GQVSES(0.001)EDS(0.998)IT(0.002)K	0.36187	3	0.931	0.788	0.939	1.258	1.188	1.317	1.416	0.00556134
O95239	1186	S	Chromosome-associated kinesin KIF4A OS=Homo sapiens OX=9606 GN=KIF4A PE=1 SV=3	KIF4A	1	8.5e-05	89.846	3	T(1)PPAPS(1)PFDLPELK	0.019294	1	0.617	0.512	0.503	1.712	1.847	1.865	3.324	6.96578e-05
O95239	394	S	Chromosome-associated kinesin KIF4A OS=Homo sapiens OX=9606 GN=KIF4A PE=1 SV=3	KIF4A	1	6.66e-11	154.47	2	NQS(1)LVEENEK	-0.7548	4	0.824	0.711	0.744	1.552	1.278	1.525	1.911	0.0010433
O95239	1048	S	Chromosome-associated kinesin KIF4A OS=Homo sapiens OX=9606 GN=KIF4A PE=1 SV=3	KIF4A	0.7512	4.25e-26	174.28	5	Y(0.498)CS(0.751)EHS(0.751)VNEHEDGDGDDDEGDDEEWKPTK	-0.3078	1	0.942	0.942	0.916	1.356	1.235	1.403	1.426	0.000838665
O95239	1051	S	Chromosome-associated kinesin KIF4A OS=Homo sapiens OX=9606 GN=KIF4A PE=1 SV=3	KIF4A	0.7512	4.25e-26	174.28	5	Y(0.498)CS(0.751)EHS(0.751)VNEHEDGDGDDDEGDDEEWKPTK	-0.3078	1	0.942	0.942	0.916	1.356	1.235	1.403	1.426	0.000838665
O95243	428	S	Methyl-CpG-binding domain protein 4 OS=Homo sapiens OX=9606 GN=MBD4 PE=1 SV=1	MBD4	1	0.0139226	58.592	3	EALS(1)PPRR	0.7408	1
O95243	387	S	Methyl-CpG-binding domain protein 4 OS=Homo sapiens OX=9606 GN=MBD4 PE=1 SV=1	MBD4	0.989576	1.09e-05	126.1	2	GSEMDNNCS(0.99)PT(0.01)R	-0.51643	2	1.003	1.097	0.92	1.055	1.084	0.974	1.031	0.623803
O95251	124	S	Histone acetyltransferase KAT7 OS=Homo sapiens OX=9606 GN=KAT7 PE=1 SV=1	KAT7	1	0.000305777	89.013	2	NTADHDES(1)PPR	0.20398	1
O95251	99	S	Histone acetyltransferase KAT7 OS=Homo sapiens OX=9606 GN=KAT7 PE=1 SV=1	KAT7	0.999015	4.21e-85	291.68	2	S(0.999)S(0.001)GSETEQVVDFSDR	-0.18647	3	1.176	1.042	1.122	0.966	1.027	0.99	0.893	0.0467669
O95251	100	S	Histone acetyltransferase KAT7 OS=Homo sapiens OX=9606 GN=KAT7 PE=1 SV=1	KAT7	0.861889	0.000281581	91.767	3	QT(0.635)RS(0.509)S(0.862)GS(0.96)ET(0.035)EQVVDFSDR	-0.40934	2	1.168	1.037	1.195	0.956	1.134	0.902	0.88	0.184219
O95251	102	S	Histone acetyltransferase KAT7 OS=Homo sapiens OX=9606 GN=KAT7 PE=1 SV=1	KAT7	0.959928	5.35e-08	123.59	3	QT(0.635)RS(0.509)S(0.862)GS(0.96)ET(0.035)EQVVDFSDR	-0.40934	2	1.168	1.037	1.195	0.956	1.134	0.902	0.88	0.184219
O95251	111	S	Histone acetyltransferase KAT7 OS=Homo sapiens OX=9606 GN=KAT7 PE=1 SV=1	KAT7	0.989037	0.0401653	44.183	3	SS(0.001)GS(0.001)ET(0.001)EQVVDFS(0.989)DRET(0.009)K	-1.4244	1	1.068	0.99	0.977	1.178	1.115	1.156	1.136	0.0161202
O95259	858	S	Potassium voltage-gated channel subfamily H member 1 OS=Homo sapiens OX=9606 GN=KCNH1 PE=1 SV=1	KCNH1	0.996543	0.0052439	63.473	2	AES(0.997)MET(0.003)LPER	1.6983	1
O95279	266	S	Potassium channel subfamily K member 5 OS=Homo sapiens OX=9606 GN=KCNK5 PE=1 SV=1	KCNK5	0.989705	0.0064908	56.339	4	RKES(0.99)FES(0.01)SPHSR	0.33256	1	1.002	1.061	0.978	1.168	0.735	1.113	0.992	0.859258
O95292	156	S	Vesicle-associated membrane protein-associated protein B/C OS=Homo sapiens OX=9606 GN=VAPB PE=1 SV=3	VAPB	0.999759	0.000259792	77.505	3	S(1)LS(0.022)S(0.256)S(0.695)LDDT(0.027)EVKK	0.88759	1	0.911	0.844	0.891	1.298	1.443	1.328	1.538	0.000399714
O95292	158	S	Vesicle-associated membrane protein-associated protein B/C OS=Homo sapiens OX=9606 GN=VAPB PE=1 SV=3	VAPB	0.799946	3.05e-32	213.18	3	S(0.1)LS(0.8)S(0.09)S(0.01)LDDTEVK	-0.2368	2	1.602	1.555	1.612	0.911	0.792	0.854	0.536	0.000118307
O95292	160	S	Vesicle-associated membrane protein-associated protein B/C OS=Homo sapiens OX=9606 GN=VAPB PE=1 SV=3	VAPB	0.937905	3.26e-07	109.51	3	SLS(0.003)S(0.059)S(0.938)LDDTEVKK	0.82942	3	0.917	0.899	0.846	1.269	1.399	1.299	1.49	0.00047183
O95292	206	S	Vesicle-associated membrane protein-associated protein B/C OS=Homo sapiens OX=9606 GN=VAPB PE=1 SV=3	VAPB	0.85068	2.56e-08	121.14	3	T(0.007)VQS(0.142)NS(0.851)PISALAPTGK	0.054308	1	0.982	1.037	0.915	1.33	1.239	1.346	1.334	0.00289764
O95295	133	S	SNARE-associated protein Snapin OS=Homo sapiens OX=9606 GN=SNAPIN PE=1 SV=1	SNAPIN	1	5.53e-24	197.17	2	AMLDSGIYPPGS(1)PGK	0.1848	4	1.022	0.923	0.978	0.981	0.967	1.037	1.021	0.588102
O95297	206	S	Myelin protein zero-like protein 1 OS=Homo sapiens OX=9606 GN=MPZL1 PE=1 SV=1	MPZL1	0.977963	1.71e-24	203.11	2	DYTGCS(0.003)T(0.019)S(0.978)ES(0.001)LS(0.999)PVK	0.19136	3	0.954	0.826	0.854	1.364	1.368	1.432	1.581	0.000578317
O95297	208	S	Myelin protein zero-like protein 1 OS=Homo sapiens OX=9606 GN=MPZL1 PE=1 SV=1	MPZL1	0.859164	1.25e-05	93.152	3	DYTGCS(0.006)T(0.04)S(0.028)ES(0.859)LS(0.067)PVK	0.3976	1
O95297	210	S	Myelin protein zero-like protein 1 OS=Homo sapiens OX=9606 GN=MPZL1 PE=1 SV=1	MPZL1	0.998966	2.76e-55	254.89	2	DYTGCS(0.003)T(0.019)S(0.978)ES(0.001)LS(0.999)PVK	0.19136	10	0.96	0.855	0.861	1.291	1.287	1.373	1.476	0.000814887
O95297	219	S	Myelin protein zero-like protein 1 OS=Homo sapiens OX=9606 GN=MPZL1 PE=1 SV=1	MPZL1	0.993075	6.33e-05	95.015	3	KS(0.993)PS(0.006)DTEGLVK	-0.92586	3	1.22	1.245	1.087	1.263	1.227	1.305	1.068	0.214381
O95297	221	S	Myelin protein zero-like protein 1 OS=Homo sapiens OX=9606 GN=MPZL1 PE=1 SV=1	MPZL1	0.981808	6.98e-05	110.08	2	S(0.011)PS(0.982)DT(0.007)EGLVK	-0.48944	3	1.023	0.989	0.975	1.177	1.368	1.191	1.251	0.0116724
O95297	260	S	Myelin protein zero-like protein 1 OS=Homo sapiens OX=9606 GN=MPZL1 PE=1 SV=1	MPZL1	0.988133	1e-11	167.11	2	S(0.012)ES(0.988)VVYADIR	0.43796	1	1.073	1.083	1.046	1.14	0.922	1.108	0.99	0.842551
O95340	92	S	Bifunctional 3'-phosphoadenosine 5'-phosphosulfate synthase 2 OS=Homo sapiens OX=9606 GN=PAPSS2 PE=1 SV=2	PAPSS2	1	0.00473692	61.477	3	NLGFS(1)PGDREENIR	1.4198	1	0.94	0.992	0.864	1.312	1.218	1.161	1.32	0.0066075
O95359	2512	S	Transforming acidic coiled-coil-containing protein 2 OS=Homo sapiens OX=9606 GN=TACC2 PE=1 SV=3	TACC2	0.981997	1.3e-16	182.71	2	FS(0.002)S(0.982)PT(0.016)EELDYR	-1.3765	1	1.239	1.227	1.16	1.077	1.021	1.048	0.868	0.00524691
O95359	2317	S	Transforming acidic coiled-coil-containing protein 2 OS=Homo sapiens OX=9606 GN=TACC2 PE=1 SV=3	TACC2	0.999394	8.56e-25	172.05	2	LDNT(0.001)PAS(0.999)PPR	3.6405	6	1.165	1.17	1.137	1.044	1.069	1.107	0.927	0.017053
O95359	2321	S	Transforming acidic coiled-coil-containing protein 2 OS=Homo sapiens OX=9606 GN=TACC2 PE=1 SV=3	TACC2	0.999994	8.56e-25	172.05	3	LDNT(0.013)PAS(0.987)PPRS(1)PAEPNDIPIAK	-0.56292	4	1.143	1.171	1.147	1.062	1.091	1.118	0.945	0.0272625
O95359	2359	S	Transforming acidic coiled-coil-containing protein 2 OS=Homo sapiens OX=9606 GN=TACC2 PE=1 SV=3	TACC2	0.963228	1.35e-26	178.33	4	MQES(0.963)PKLPQQS(0.037)YNFDPDTCDESVDPFK	-0.21042	1	1.208	1.171	1.328	1.14	1.152	1.148	0.928	0.125613
O95359	2569	S	Transforming acidic coiled-coil-containing protein 2 OS=Homo sapiens OX=9606 GN=TACC2 PE=1 SV=3	TACC2	0.952993	3.08e-127	330.28	3	MS(0.019)ES(0.953)PT(0.028)PCSGSSFEETEALVNTAAK	0.19183	2	1.087	1.141	1.139	1.166	1.104	1.147	1.015	0.551304
O95359	41	S	Transforming acidic coiled-coil-containing protein 2 OS=Homo sapiens OX=9606 GN=TACC2 PE=1 SV=3	TACC2	0.846308	0.00671941	61.375	2	QQDT(0.154)PGS(0.846)PDHR	0.10814	1	1.461	1.301	0.91	0.795	0.761	0.75	0.628	0.0359592
O95359	2072	S	Transforming acidic coiled-coil-containing protein 2 OS=Homo sapiens OX=9606 GN=TACC2 PE=1 SV=3	TACC2	0.951299	6.91e-05	97.904	2	S(0.951)T(0.048)DS(0.001)VPISK	-1.2247	2	1.197	1.126	1.118	0.991	0.978	0.998	0.862	0.00276549
O95359	2226	S	Transforming acidic coiled-coil-containing protein 2 OS=Homo sapiens OX=9606 GN=TACC2 PE=1 SV=3	TACC2	1	0.0239662	50.385	2	VQNS(1)PPVGR	-1.1374	1	0.919	1.11	1.089	1.269	0.92	1.01	1.026	0.868668
O95359	962	S	Transforming acidic coiled-coil-containing protein 2 OS=Homo sapiens OX=9606 GN=TACC2 PE=1 SV=3	TACC2	1	0.000565107	77.813	2	VS(1)PPAADVLK	-0.17954	1	1.189	1.209	1.187	1.028	0.96	1.045	0.846	0.0032411
O95361	60	S	Tripartite motif-containing protein 16 OS=Homo sapiens OX=9606 GN=TRIM16 PE=1 SV=3	TRIM16	0.999997	0	454.91	2	ETEEQDS(1)DSAEQGDPAGEGK	0.5063	6	0.898	0.929	0.854	1.024	1.051	1.058	1.169	0.0040799
O95365	337	S	Zinc finger and BTB domain-containing protein 7A OS=Homo sapiens OX=9606 GN=ZBTB7A PE=1 SV=1	ZBTB7A	0.999999	7.82e-27	203.77	2	AGAAAGDS(1)DEESR	0.69367	6	0.788	0.792	0.749	1.187	1.071	1.14	1.459	0.000412129
O95365	511	S	Zinc finger and BTB domain-containing protein 7A OS=Homo sapiens OX=9606 GN=ZBTB7A PE=1 SV=1	ZBTB7A	0.996581	9.43e-09	117.36	3	GGAPDPS(0.997)PGAT(0.003)ATPGAPAQPS(0.329)S(0.671)PDAR	-0.91712	1	1.17	1.097	1.103	0.971	1	1.119	0.917	0.139341
O95365	549	S	Zinc finger and BTB domain-containing protein 7A OS=Homo sapiens OX=9606 GN=ZBTB7A PE=1 SV=1	ZBTB7A	1	2e-35	212.38	4	HFKDEDEDEDVAS(1)PDGLGR	-0.31745	5	0.893	0.882	0.842	1.143	1.138	1.139	1.307	0.000117282
O95379	3	S	Tumor necrosis factor alpha-induced protein 8 OS=Homo sapiens OX=9606 GN=TNFAIP8 PE=1 SV=1	TNFAIP8	0.999995	3.7e-11	104.52	2	MHS(1)EAEESK	-0.035763	2	1.041	0.908	1.033	1.02	0.978	1.17	1.062	0.443159
O95391	235	S	Pre-mRNA-splicing factor SLU7 OS=Homo sapiens OX=9606 GN=SLU7 PE=1 SV=2	SLU7	1	3.3e-67	262.97	4	DHNS(1)EDEDEDKYADDIDMPGQNFDSK	-0.57814	1	0.936	0.918	0.867	0.977	0.944	0.989	1.069	0.0660197
O95391	215	S	Pre-mRNA-splicing factor SLU7 OS=Homo sapiens OX=9606 GN=SLU7 PE=1 SV=2	SLU7	1	5.48e-05	119.74	3	LVEQANS(1)PK	0.15619	4	0.828	0.729	0.827	1.159	1.004	1.107	1.372	0.00615503
O95396	47	S	Adenylyltransferase and sulfurtransferase MOCS3 OS=Homo sapiens OX=9606 GN=MOCS3 PE=1 SV=1	MOCS3	1	0.000168913	101.95	3	LVPVS(1)PLPPK	-0.48639	2	1.039	0.968	0.945	1.144	0.999	1.28	1.16	0.135719
O95400	195	S	CD2 antigen cytoplasmic tail-binding protein 2 OS=Homo sapiens OX=9606 GN=CD2BP2 PE=1 SV=1	CD2BP2	0.995081	4.97e-05	114.72	2	KGPGQPS(0.005)S(0.995)PQR	0.65264	7	0.725	0.677	0.634	1.205	1.217	1.206	1.782	0.000117914
O95400	49	S	CD2 antigen cytoplasmic tail-binding protein 2 OS=Homo sapiens OX=9606 GN=CD2BP2 PE=1 SV=1	CD2BP2	1	3.52e-217	410.49	2	HSLDS(1)DEEEDDDDGGSSK	-0.12136	8	0.966	0.91	0.866	1.222	1.185	1.269	1.341	0.00140343
O95400	60	S	CD2 antigen cytoplasmic tail-binding protein 2 OS=Homo sapiens OX=9606 GN=CD2BP2 PE=1 SV=1	CD2BP2	0.858779	2.1e-15	153.1	3	HS(0.002)LDS(0.998)DEEEDDDDGGS(0.859)S(0.141)K	-0.19481	1	0.924	0.911	0.989	1.046	0.924	1.054	1.071	0.24671
O95402	447	S	Mediator of RNA polymerase II transcription subunit 26 OS=Homo sapiens OX=9606 GN=MED26 PE=1 SV=2	MED26	0.999397	0.00127687	70.98	3	ADS(0.999)PVHMEQQS(0.001)R	0.15079	1	0.819	0.9	0.762	1.213	1.117	0.816	1.268	0.157557
O95402	373	S	Mediator of RNA polymerase II transcription subunit 26 OS=Homo sapiens OX=9606 GN=MED26 PE=1 SV=2	MED26	0.793718	0.0347406	46.73	2	AGFS(0.794)PDS(0.155)S(0.051)K	-0.74565	1
O95402	299	S	Mediator of RNA polymerase II transcription subunit 26 OS=Homo sapiens OX=9606 GN=MED26 PE=1 SV=2	MED26	0.841014	0.000962124	76.228	2	GS(0.004)VPS(0.841)PS(0.155)PR	-0.72733	1	0.972	0.736	0.799	1.008	1.014	1.045	1.223	0.0665328
O95402	314	S	Mediator of RNA polymerase II transcription subunit 26 OS=Homo sapiens OX=9606 GN=MED26 PE=1 SV=2	MED26	0.966099	0.0352587	45.227	3	PQALDAT(0.03)QVPS(0.966)PLPLAQPS(0.58)T(0.423)PPVR	-0.46947	1	1.067	0.983	0.893	1.18	0.957	1.152	1.118	0.261472
O95425	245	S	Supervillin OS=Homo sapiens OX=9606 GN=SVIL PE=1 SV=2	SVIL	0.988848	0.0070821	60.178	3	DS(0.004)S(0.004)FT(0.004)EVPRS(0.989)PK	-0.22147	2	0.966	0.909	0.978	1.148	1.217	1.28	1.278	0.00322064
O95425	707	S	Supervillin OS=Homo sapiens OX=9606 GN=SVIL PE=1 SV=2	SVIL	1	1.01e-07	141.97	3	EMEKS(1)FDEQNVPK	1.0869	4	0.675	0.58	0.647	1.593	1.352	1.622	2.401	0.000284991
O95425	221	S	Supervillin OS=Homo sapiens OX=9606 GN=SVIL PE=1 SV=2	SVIL	1	4.92e-06	104.01	3	QAHDLS(1)PAAESSSTFSFSGR	-1.9744	2	1.024	1.072	1.118	1.203	1.094	1.233	1.098	0.104092
O95425	644	S	Supervillin OS=Homo sapiens OX=9606 GN=SVIL PE=1 SV=2	SVIL	0.999407	0.000567096	75.088	2	RYFS(0.999)PGESR	-0.26322	3	0.784	0.697	0.732	1.231	1.201	1.153	1.62	0.000246093
O95425	549	S	Supervillin OS=Homo sapiens OX=9606 GN=SVIL PE=1 SV=2	SVIL	0.882215	8.73e-25	204.13	3	S(0.118)LS(0.882)DFTGPPQLQALK	0.96288	2	0.92	0.712	0.863	0.998	0.998	1.03	1.213	0.0629335
O95425	261	S	Supervillin OS=Homo sapiens OX=9606 GN=SVIL PE=1 SV=2	SVIL	0.99965	3.26e-08	141.22	2	S(1)PSFGDPQLS(1)PEAR	-1.3964	3	1.065	1.007	1.057	1.066	1.147	1.083	1.053	0.141507
O95425	270	S	Supervillin OS=Homo sapiens OX=9606 GN=SVIL PE=1 SV=2	SVIL	1	3.26e-08	141.22	3	SPSFGDPQLS(1)PEAR	0.66046	4	1.026	0.943	0.943	1.158	1.292	1.212	1.258	0.00570049
O95425	467	S	Supervillin OS=Homo sapiens OX=9606 GN=SVIL PE=1 SV=2	SVIL	0.999651	0.000269219	84.327	3	TLLALEGDGLVRS(1)PEDPSR	-0.0099731	1	0.855	0.916	0.942	1.207	1.23	1.351	1.396	0.00180209
O95425	1120	S	Supervillin OS=Homo sapiens OX=9606 GN=SVIL PE=1 SV=2	SVIL	0.995266	1.42e-05	93.424	3	TPTGEGLLDS(0.995)PS(0.005)K	-1.4807	1	0.971	0.775	0.886	1.238	1.107	1.087	1.304	0.0254152
O95453	619	S	Poly(A)-specific ribonuclease PARN OS=Homo sapiens OX=9606 GN=PARN PE=1 SV=1	PARN	0.99999	4.31e-06	103.13	3	ELS(1)PAGSISK	-0.193	8	0.993	0.947	0.953	1.17	1.193	1.194	1.23	0.000221349
O95453	623	S	Poly(A)-specific ribonuclease PARN OS=Homo sapiens OX=9606 GN=PARN PE=1 SV=1	PARN	0.972109	4.31e-06	103.12	2	ELS(1)PAGS(0.972)IS(0.028)K	-0.12072	2	0.792	0.746	0.812	1.3	1.158	1.188	1.551	0.000528321
O95453	628	S	Poly(A)-specific ribonuclease PARN OS=Homo sapiens OX=9606 GN=PARN PE=1 SV=1	PARN	0.964746	1.6e-23	201.48	2	NS(0.965)PAT(0.035)LFEVPDTW	0.73436	2	0.857	1.004	0.916	1.27	1.204	1.27	1.348	0.00363856
O95453	557	S	Poly(A)-specific ribonuclease PARN OS=Homo sapiens OX=9606 GN=PARN PE=1 SV=1	PARN	0.959733	8.9e-11	159.52	3	NNS(0.96)FT(0.04)APSTVGK	0.40052	3	0.956	1.053	0.986	1.169	1.098	1.205	1.159	0.0200935
O95453	163	S	Poly(A)-specific ribonuclease PARN OS=Homo sapiens OX=9606 GN=PARN PE=1 SV=1	PARN	0.999982	1.7e-45	243.87	3	SQANGAGALSYVS(1)PNTSK	0.10872	2	0.874	0.881	0.872	1.121	1.178	1.184	1.326	9.13634e-05
O95466	1031	S	Formin-like protein 1 OS=Homo sapiens OX=9606 GN=FMNL1 PE=1 SV=3	FMNL1	1	4.09e-36	190.25	3	GEPPAPKS(1)PPK	1.2362	4	0.999	0.968	0.949	1.141	1.197	1.15	1.196	0.00104854
O95466	184	S	Formin-like protein 1 OS=Homo sapiens OX=9606 GN=FMNL1 PE=1 SV=3	FMNL1	0.999926	4.94e-06	123.63	3	NKPLEQS(1)VEDLSK	1.0005	1	0.968	1.003	0.926	0.623	0.647	0.639	0.659	8.39266e-05
O95466	624	S	Formin-like protein 1 OS=Homo sapiens OX=9606 GN=FMNL1 PE=1 SV=3	FMNL1	1	3.33e-05	115.69	2	RDS(1)ELGPGVK	0.19441	4	1.02	1.023	1.137	1.296	1.248	1.253	1.194	0.00905092
O95471	206	S	Claudin-7 OS=Homo sapiens OX=9606 GN=CLDN7 PE=1 SV=4	CLDN7	0.888045	0.00793568	58.676	2	S(0.003)NS(0.888)S(0.107)KEY(0.002)V	0.73374	2	0.685	0.629	0.585	1.884	1.767	1.888	2.917	2.91482e-05
O95477	1296	S	Phospholipid-transporting ATPase ABCA1 OS=Homo sapiens OX=9606 GN=ABCA1 PE=1 SV=3	ABCA1	0.999999	5.53e-20	160.25	3	QSCLRPFTEDDAADPNDS(1)DIDPESR	-0.90552	1	0.821	0.806	0.704	1.591	1.363	1.634	1.968	0.000814702
O95487	1220	S	Protein transport protein Sec24B OS=Homo sapiens OX=9606 GN=SEC24B PE=1 SV=2	SEC24B	0.76509	1.09e-05	113.69	3	DS(0.765)RPLS(0.235)PILHIVK	0.18809	1	1.357	1.274	1.31	0.877	0.911	0.885	0.678	5.60673e-05
O95562	9	S	Vesicle transport protein SFT2B OS=Homo sapiens OX=9606 GN=SFT2D2 PE=1 SV=1	SFT2D2	0.999055	6.18e-05	114.72	2	VLS(0.999)GQDT(0.001)EDR	0.33084	2	1.013	0.852	0.887	1.344	1.312	1.344	1.453	0.00205714
O95602	1429	S	DNA-directed RNA polymerase I subunit RPA1 OS=Homo sapiens OX=9606 GN=POLR1A PE=1 SV=2	POLR1A	1	6.96e-282	440.95	4	EKQEEEVDYES(1)EEEEEREGEENDDEDMQEER	-0.51232	11	1.07	1.125	1.066	1.014	1.072	1.1	0.977	0.471572
O95602	1489	S	DNA-directed RNA polymerase I subunit RPA1 OS=Homo sapiens OX=9606 GN=POLR1A PE=1 SV=2	POLR1A	0.832715	0.0217908	46.982	4	KPT(0.167)HS(0.833)QEPQGPEAMER	-0.48109	1
O95602	1386	S	DNA-directed RNA polymerase I subunit RPA1 OS=Homo sapiens OX=9606 GN=POLR1A PE=1 SV=2	POLR1A	1	4.92e-46	214.13	4	S(1)RGEQEGDEEEEGHIVDAEAEEGDADASDAK	0.91521	1	1.066	0.935	0.888	1.366	1.051	1.564	1.378	0.0735053
O95613	2963	S	Pericentrin OS=Homo sapiens OX=9606 GN=PCNT PE=1 SV=4	PCNT	1	0.000307547	76.326	3	AAGS(1)DADHLR	-0.081263	1	0.703	0.674	0.633	1.241	1.096	1.353	1.836	0.000899222
O95613	175	S	Pericentrin OS=Homo sapiens OX=9606 GN=PCNT PE=1 SV=4	PCNT	0.778144	0.00574684	55.755	3	GMFT(0.222)IS(0.778)DHQPEQR	0.09313	1
O95613	2204	S	Pericentrin OS=Homo sapiens OX=9606 GN=PCNT PE=1 SV=4	PCNT	0.965592	0.0030375	63.185	3	HQS(0.966)HT(0.034)AEAGPR	0.54911	1	0.607	0.575	0.495	1.433	1.377	1.571	2.612	0.0001853
O95613	3274	S	Pericentrin OS=Homo sapiens OX=9606 GN=PCNT PE=1 SV=4	PCNT	0.996582	0.00380159	61.641	3	LAAAAS(0.997)PHS(0.003)GGR	0.30854	1	0.791	0.848	0.793	1.137	0.995	1.154	1.351	0.00463258
O95613	1653	S	Pericentrin OS=Homo sapiens OX=9606 GN=PCNT PE=1 SV=4	PCNT	1	0.000173257	91.62	3	RES(1)EVLDLK	-0.24325	1
O95613	3249	S	Pericentrin OS=Homo sapiens OX=9606 GN=PCNT PE=1 SV=4	PCNT	0.952299	0.00353884	66.486	3	T(0.047)RES(0.952)PPT(0.001)R	0.39644	2	0.844	0.949	0.704	1.154	1.055	1.254	1.387	0.0295359
O95625	1050	S	Zinc finger and BTB domain-containing protein 11 OS=Homo sapiens OX=9606 GN=ZBTB11 PE=1 SV=2	ZBTB11	1	0.0335419	47.971	2	VEVAHIS(1)GGE	-1.2761	1	0.962	0.874	0.854	1.234	1.222	1.428	1.444	0.00416201
O95628	324	S	CCR4-NOT transcription complex subunit 4 OS=Homo sapiens OX=9606 GN=CNOT4 PE=1 SV=3	CNOT4	0.99997	7.33e-09	120.9	3	S(1)PFEGAVTESQSLFSDNFR	0.45484	1	0.925	0.772	0.808	1.079	1.366	1.276	1.485	0.0113078
O95644	233	S	Nuclear factor of activated T-cells, cytoplasmic 1 OS=Homo sapiens OX=9606 GN=NFATC1 PE=1 SV=3	NFATC1	0.999987	1.08e-05	126.12	2	GLGACTLLGS(1)PR	-0.18339	1	1.123	1.128	1.127	1.132	1.036	1.078	0.961	0.189534
O95644	269	S	Nuclear factor of activated T-cells, cytoplasmic 1 OS=Homo sapiens OX=9606 GN=NFATC1 PE=1 SV=3	NFATC1	0.999595	0.00931024	57.785	3	KYS(1)LNGR	0.63607	1	1.076	1.061	1.033	1.291	1.32	1.353	1.25	0.000245792
O95671	21	S	Probable bifunctional dTTP/UTP pyrophosphatase/methyltransferase protein OS=Homo sapiens OX=9606 GN=ASMTL PE=1 SV=3	ASMTL	0.999994	7.99e-08	147.73	2	VVLASAS(1)PR	0.54276	2	0.866	0.88	0.824	1.197	1.015	1.192	1.325	0.00852248
O95674	21	S	Phosphatidate cytidylyltransferase 2 OS=Homo sapiens OX=9606 GN=CDS2 PE=1 SV=1	CDS2	0.958436	7.54e-14	148.29	4	VAHEPVAPPEDKES(0.958)ES(0.042)EAK	-0.18334	3	1.3	1.214	1.173	0.915	0.964	1.126	0.815	0.0400655
O95674	33	S	Phosphatidate cytidylyltransferase 2 OS=Homo sapiens OX=9606 GN=CDS2 PE=1 SV=1	CDS2	0.995635	1.22e-10	155.86	3	VDGET(0.003)AS(0.996)DS(0.001)ESR	-0.024509	9	1.153	1.041	1.034	1.046	1.017	1.028	0.958	0.308456
O95674	35	S	Phosphatidate cytidylyltransferase 2 OS=Homo sapiens OX=9606 GN=CDS2 PE=1 SV=1	CDS2	0.834951	0.000596468	85.536	2	VDGET(0.996)AS(0.147)DS(0.835)ES(0.022)R	0.2206	1	1.178	1.18	0.828	0.883	1.054	1.148	0.968	0.868818
O95677	361	S	Eyes absent homolog 4 OS=Homo sapiens OX=9606 GN=EYA4 PE=1 SV=2	EYA4	0.999999	5.36e-12	168.5	2	NNPS(1)PPPDSDLER	0.041965	6	1.011	1.001	0.998	1.266	1.143	1.24	1.212	0.0036673
O95677	4	S	Eyes absent homolog 4 OS=Homo sapiens OX=9606 GN=EYA4 PE=1 SV=2	EYA4	1	2.38e-07	109.29	2	MEDS(1)QDLNEQSVK	-0.53686	1	0.909	0.891	1.028	1.005	0.971	1.13	1.098	0.21766
O95684	152	S	Centrosomal protein 43 OS=Homo sapiens OX=9606 GN=CEP43 PE=1 SV=1	CEP43	0.999994	1.69e-06	108.04	5	GPTTGEGALDLS(1)DVHS(1)PPKS(1)PEGK	-0.43178	2	0.773	0.866	0.808	1.051	1.181	1.346	1.462	0.0088096
O95684	156	S	Centrosomal protein 43 OS=Homo sapiens OX=9606 GN=CEP43 PE=1 SV=1	CEP43	0.999998	6.84e-28	180.23	4	GPTTGEGALDLS(1)DVHS(1)PPKS(1)PEGK	-0.64362	6	1.037	0.982	1.014	1.053	1.078	1.08	1.059	0.0323968
O95684	160	S	Centrosomal protein 43 OS=Homo sapiens OX=9606 GN=CEP43 PE=1 SV=1	CEP43	1	6.77e-20	153.97	4	GPTTGEGALDLS(1)DVHS(1)PPKS(1)PEGK	-0.64362	6	1.025	0.967	0.995	1.064	1.104	1.106	1.096	0.0119664
O95685	46	S	Protein phosphatase 1 regulatory subunit 3D OS=Homo sapiens OX=9606 GN=PPP1R3D PE=1 SV=1	PPP1R3D	1	0.00291703	64.55	2	ACRPPGS(1)PGR	1.5309	2	0.611	0.737	0.632	1.249	1.077	1.324	1.843	0.00191973
O95696	814	S	Bromodomain-containing protein 1 OS=Homo sapiens OX=9606 GN=BRD1 PE=1 SV=1	BRD1	0.99993	0.0035599	65.25	3	STCGDSEVEEES(1)PGKR	1.4116	1	0.956	1.027	1.052	1.11	1.054	1.292	1.139	0.133271
O95696	1052	S	Bromodomain-containing protein 1 OS=Homo sapiens OX=9606 GN=BRD1 PE=1 SV=1	BRD1	0.919898	0.000275701	80.69	2	VHGEPT(0.08)S(0.92)DLS(1)DID	-0.4905	1	0.785	1.082	0.961	1.113	1.069	1.177	1.188	0.13946
O95696	1055	S	Bromodomain-containing protein 1 OS=Homo sapiens OX=9606 GN=BRD1 PE=1 SV=1	BRD1	0.999971	0.000275701	80.69	2	VHGEPT(0.08)S(0.92)DLS(1)DID	-0.4905	1	0.785	1.082	0.961	1.113	1.069	1.177	1.188	0.13946
O95714	2928	S	E3 ubiquitin-protein ligase HERC2 OS=Homo sapiens OX=9606 GN=HERC2 PE=1 SV=2	HERC2	1	4.03e-14	146.34	3	AEEEDLAAVPFLAS(1)DNEEEEDEK	-1.0087	1	1.084	1.041	0.906	0.983	0.908	0.948	0.937	0.345086
O95714	1577	S	E3 ubiquitin-protein ligase HERC2 OS=Homo sapiens OX=9606 GN=HERC2 PE=1 SV=2	HERC2	1	1.29e-19	151.73	3	IGNEES(1)DLEEACILPHSPINVDK	0.66291	1	1.005	1.012	1.032	0.937	0.939	1.097	0.975	0.624576
O95721	163	S	Synaptosomal-associated protein 29 OS=Homo sapiens OX=9606 GN=SNAP29 PE=1 SV=1	SNAP29	0.999988	0.000433449	80.69	3	YQAS(1)HPNLR	0.24866	1	1.444	1.428	1.58	1.057	1.008	0.806	0.645	0.00767663
O95747	359	S	Serine/threonine-protein kinase OSR1 OS=Homo sapiens OX=9606 GN=OXSR1 PE=1 SV=1	OXSR1	0.999834	0.000300147	81.338	3	AAISQLRS(1)PR	0.12575	1	1.062	1.013	1.008	0.829	0.888	1.118	0.92	0.373977
O95747	427	S	Serine/threonine-protein kinase OSR1 OS=Homo sapiens OX=9606 GN=OXSR1 PE=1 SV=1	OXSR1	0.979317	5.09e-12	153.36	2	TAQALSS(0.001)GS(0.02)GS(0.979)QETK	0.3209	2	0.767	0.814	0.743	0.916	1.063	1.043	1.3	0.00835137
O95747	339	S	Serine/threonine-protein kinase OSR1 OS=Homo sapiens OX=9606 GN=OXSR1 PE=1 SV=1	OXSR1	0.999997	5.57e-31	202.66	3	TEDGGWEWS(1)DDEFDEESEEGK	-0.26303	3	1.124	1.059	1.106	1.033	1.001	1.095	0.951	0.188601
O95758	56	S	Polypyrimidine tract-binding protein 3 OS=Homo sapiens OX=9606 GN=PTBP3 PE=1 SV=2	PTBP3	0.985857	0.00539512	60.434	2	DRPPCS(0.986)PS(0.014)R	-0.083107	4	0.938	0.888	1.011	1.44	1.384	1.322	1.461	0.00107387
O95759	1035	S	TBC1 domain family member 8 OS=Homo sapiens OX=9606 GN=TBC1D8 PE=1 SV=3	TBC1D8	0.7769	0.00962058	68.481	2	GS(0.777)S(0.213)S(0.01)GSCSQECGEELR	0.1301	1
O95759	1039	S	TBC1 domain family member 8 OS=Homo sapiens OX=9606 GN=TBC1D8 PE=1 SV=3	TBC1D8	0.866199	6.27e-06	99.566	2	GS(0.001)S(0.011)S(0.104)GS(0.866)CS(0.018)QECGEELR	-1.0772	1	0.912	0.884	0.957	1.451	1.175	1.182	1.383	0.0118927
O95772	210	S	STARD3 N-terminal-like protein OS=Homo sapiens OX=9606 GN=STARD3NL PE=1 SV=1	STARD3NL	0.998098	3.6e-12	142.45	3	AALIPGGLSDGQFY(0.007)S(0.998)PPES(0.995)EAGS(1)EEAEEK	-0.26265	6	0.987	0.968	0.917	0.859	0.865	0.936	0.926	0.0943517
O95772	214	S	STARD3 N-terminal-like protein OS=Homo sapiens OX=9606 GN=STARD3NL PE=1 SV=1	STARD3NL	0.995225	8.82e-12	133.85	3	AALIPGGLSDGQFY(0.007)S(0.998)PPES(0.995)EAGS(1)EEAEEK	-0.26265	4	0.929	0.904	0.855	0.863	0.855	0.94	0.989	0.78087
O95772	218	S	STARD3 N-terminal-like protein OS=Homo sapiens OX=9606 GN=STARD3NL PE=1 SV=1	STARD3NL	0.999966	3.6e-12	142.45	3	AALIPGGLSDGQFY(0.007)S(0.998)PPES(0.995)EAGS(1)EEAEEK	-0.26265	6	0.987	0.968	0.917	0.859	0.865	0.936	0.926	0.0943517
O95772	39	S	STARD3 N-terminal-like protein OS=Homo sapiens OX=9606 GN=STARD3NL PE=1 SV=1	STARD3NL	0.99866	0.0136553	58.083	2	IES(0.999)Y(0.001)EGR	0.16654	2	1.281	1.368	1.274	0.621	0.703	0.709	0.518	0.000170956
O95772	193	S	STARD3 N-terminal-like protein OS=Homo sapiens OX=9606 GN=STARD3NL PE=1 SV=1	STARD3NL	1	0.000409631	87.641	2	LLIVQDAS(1)ER	1.5658	1
O95782	655	S	AP-2 complex subunit alpha-1 OS=Homo sapiens OX=9606 GN=AP2A1 PE=1 SV=3	AP2A1	0.898604	2.41e-34	196.34	3	RDPSSNDINGGMEPTPSTVS(0.026)T(0.075)PS(0.899)PS(0.001)ADLLGLR	-0.24244	5	0.938	1.038	1.021	1.034	1.023	1.06	1.04	0.292101
O95785	983	S	Protein Wiz OS=Homo sapiens OX=9606 GN=WIZ PE=1 SV=2	WIZ	0.972409	1.17e-05	119.88	3	GLGHPPS(0.028)S(0.972)PLLK	-0.59742	1	0.962	0.987	1.106	1.184	1.253	1.149	1.174	0.0316582
O95785	996	S	Protein Wiz OS=Homo sapiens OX=9606 GN=WIZ PE=1 SV=2	WIZ	0.999354	0.000144879	83.692	3	TPLALAGS(0.999)PT(0.001)PK	0.1948	2	1.247	1.186	1.159	1.063	1.106	0.946	0.867	0.0491904
O95785	1006	S	Protein Wiz OS=Homo sapiens OX=9606 GN=WIZ PE=1 SV=2	WIZ	0.998523	0.0355456	43.696	3	NPEDKS(0.999)PQLS(0.81)LS(0.191)PR	-0.82949	1	0.955	0.876	0.999	1.313	1.137	1.494	1.394	0.0203428
O95785	1010	S	Protein Wiz OS=Homo sapiens OX=9606 GN=WIZ PE=1 SV=2	WIZ	0.810265	0.0355456	43.696	3	NPEDKS(0.999)PQLS(0.81)LS(0.191)PR	-0.82949	1	0.955	0.876	0.999	1.313	1.137	1.494	1.394	0.0203428
O95785	1012	S	Protein Wiz OS=Homo sapiens OX=9606 GN=WIZ PE=1 SV=2	WIZ	0.801261	0.000817457	72.421	4	S(0.085)PQLS(0.136)LS(0.801)PRPAS(0.977)PK	0.16251	1	0.998	1.23	1.021	1.223	1.212	1.295	1.148	0.109905
O95785	1017	S	Protein Wiz OS=Homo sapiens OX=9606 GN=WIZ PE=1 SV=2	WIZ	0.977316	0.000817457	72.421	4	S(0.085)PQLS(0.136)LS(0.801)PRPAS(0.977)PK	0.16251	1	0.998	1.23	1.021	1.223	1.212	1.295	1.148	0.109905
O95785	1127	S	Protein Wiz OS=Homo sapiens OX=9606 GN=WIZ PE=1 SV=2	WIZ	0.998768	7.21e-06	124.29	3	S(0.999)PS(0.001)DLHIS(1)PLAK	-1.3263	1	0.996	0.966	0.931	1.628	1.301	1.672	1.59	0.00501287
O95785	1134	S	Protein Wiz OS=Homo sapiens OX=9606 GN=WIZ PE=1 SV=2	WIZ	1	7.21e-06	124.29	3	S(0.999)PS(0.001)DLHIS(1)PLAK	-1.3263	1	0.996	0.966	0.931	1.628	1.301	1.672	1.59	0.00501287
O95789	730	S	Zinc finger MYM-type protein 6 OS=Homo sapiens OX=9606 GN=ZMYM6 PE=1 SV=2	ZMYM6	0.994007	0.0320998	44.294	3	NDAELDS(0.994)PPS(0.006)K	2.809	1
O95793	176	S	Double-stranded RNA-binding protein Staufen homolog 1 OS=Homo sapiens OX=9606 GN=STAU1 PE=1 SV=2	STAU1	1	0.000515464	78.088	4	LEVNGRES(1)EEENLNK	-0.12745	2	0.951	0.874	1.021	1.269	1.206	1.295	1.325	0.00470655
O95793	278	S	Double-stranded RNA-binding protein Staufen homolog 1 OS=Homo sapiens OX=9606 GN=STAU1 PE=1 SV=2	STAU1	0.952279	1.39e-19	156.92	4	TKPIVKPQT(0.048)S(0.952)PEYGQGINPISR	-0.036316	1	0.875	0.966	0.822	1.417	1.374	1.625	1.658	0.00192858
O95793	390	S	Double-stranded RNA-binding protein Staufen homolog 1 OS=Homo sapiens OX=9606 GN=STAU1 PE=1 SV=2	STAU1	0.999972	1.65e-31	203.04	3	VTFFEPGS(1)GDENGTSNKEDEFR	-0.59409	3	1.064	1.069	1.046	1.165	1.143	1.223	1.111	0.00783184
O95801	51	S	Tetratricopeptide repeat protein 4 OS=Homo sapiens OX=9606 GN=TTC4 PE=1 SV=3	TTC4	1	0.0124807	55.064	2	APS(1)EIDPR	-0.30535	1	0.598	0.79	0.7	0.829	0.97	0.915	1.3	0.0452525
O95810	284	S	Caveolae-associated protein 2 OS=Homo sapiens OX=9606 GN=CAVIN2 PE=1 SV=3	CAVIN2	0.850022	0.0315919	45.28	3	IS(0.147)S(0.85)GKS(0.221)S(0.781)PFK	1.3206	2	0.662	0.611	0.603	1.407	1.391	1.615	2.352	0.000108996
O95810	287	S	Caveolae-associated protein 2 OS=Homo sapiens OX=9606 GN=CAVIN2 PE=1 SV=3	CAVIN2	0.787049	3.8e-16	170.48	3	S(0.787)S(0.213)PFKVS(0.997)PLT(0.003)FGR	1.1109	3	0.522	0.526	0.513	1.626	1.627	1.72	3.186	5.37377e-07
O95810	288	S	Caveolae-associated protein 2 OS=Homo sapiens OX=9606 GN=CAVIN2 PE=1 SV=3	CAVIN2	0.966535	5.21e-07	137.89	2	S(0.033)S(0.967)PFKVS(0.997)PLT(0.003)FGR	-0.24143	3	0.573	0.564	0.593	1.686	1.654	1.541	2.821	4.8268e-06
O95810	293	S	Caveolae-associated protein 2 OS=Homo sapiens OX=9606 GN=CAVIN2 PE=1 SV=3	CAVIN2	0.999998	3.8e-16	170.48	2	VS(1)PLTFGR	-0.58442	6	0.561	0.553	0.567	1.672	1.651	1.603	2.93	1.94831e-07
O95817	173	S	BAG family molecular chaperone regulator 3 OS=Homo sapiens OX=9606 GN=BAG3 PE=1 SV=3	BAG3	0.999913	1.34e-245	419.35	2	SQS(1)PAASDCSSSSSSASLPSSGR	-1.5751	3	0.821	0.944	0.913	1.276	1.316	1.27	1.442	0.00107663
O95817	289	S	BAG family molecular chaperone regulator 3 OS=Homo sapiens OX=9606 GN=BAG3 PE=1 SV=3	BAG3	0.999971	5.21e-05	116.71	2	S(0.004)S(0.005)T(0.991)PLHS(1)PS(1)PIR	-1.5106	2	0.983	0.879	0.875	1.108	1.283	1.185	1.307	0.00939003
O95817	291	S	BAG family molecular chaperone regulator 3 OS=Homo sapiens OX=9606 GN=BAG3 PE=1 SV=3	BAG3	1	2.66e-05	116.71	2	S(0.004)S(0.005)T(0.991)PLHS(1)PS(1)PIR	-1.5106	2	0.983	0.844	0.807	1.086	1.408	1.235	1.416	0.0226246
O95817	274	S	BAG family molecular chaperone regulator 3 OS=Homo sapiens OX=9606 GN=BAG3 PE=1 SV=3	BAG3	0.997635	0.0146345	52.172	2	S(0.002)S(0.002)VQGAS(0.998)S(0.999)REGS(0.999)PAR	-1.0304	1	0.839	0.723	0.724	1.241	1.248	1.425	1.712	0.00129797
O95817	275	S	BAG family molecular chaperone regulator 3 OS=Homo sapiens OX=9606 GN=BAG3 PE=1 SV=3	BAG3	0.999347	4.46e-07	114.52	2	S(0.002)S(0.002)VQGAS(0.998)S(0.999)REGS(0.999)PAR	-1.0304	4	0.635	0.626	0.559	1.11	1.127	1.11	1.839	0.000114203
O95817	279	S	BAG family molecular chaperone regulator 3 OS=Homo sapiens OX=9606 GN=BAG3 PE=1 SV=3	BAG3	0.999663	4.46e-07	114.52	2	SSVQGAS(0.151)S(0.849)REGS(1)PAR	0.41714	4	0.635	0.626	0.559	1.11	1.127	1.11	1.839	0.000114203
O95817	377	S	BAG family molecular chaperone regulator 3 OS=Homo sapiens OX=9606 GN=BAG3 PE=1 SV=3	BAG3	0.999919	0.000171682	87.265	3	VPPAPVPCPPPS(1)PGPS(0.015)AVPS(0.382)S(0.602)PK	0.505	4	1.362	1.528	1.446	0.877	0.92	0.943	0.632	0.000313692
O95817	386	S	BAG family molecular chaperone regulator 3 OS=Homo sapiens OX=9606 GN=BAG3 PE=1 SV=3	BAG3	0.772873	0.000171682	87.265	4	VPPAPVPCPPPS(0.914)PGPS(0.107)AVPS(0.207)S(0.773)PK	0.28453	4	1.362	1.528	1.446	0.877	0.92	0.943	0.632	0.000313692
O95819	805	S	Mitogen-activated protein kinase kinase kinase kinase 4 OS=Homo sapiens OX=9606 GN=MAP4K4 PE=1 SV=2	MAP4K4	0.982312	8.6e-10	144.33	3	AAS(0.002)S(0.015)LNLS(0.982)NGETESVK	1.5002	1	0.979	0.999	0.932	0.948	0.897	1.004	0.979	0.601292
O95819	811	S	Mitogen-activated protein kinase kinase kinase kinase 4 OS=Homo sapiens OX=9606 GN=MAP4K4 PE=1 SV=2	MAP4K4	0.99664	4.47e-06	101.05	3	AASSLNLSNGET(0.003)ES(0.997)VK	0.62958	1
O95819	639	S	Mitogen-activated protein kinase kinase kinase kinase 4 OS=Homo sapiens OX=9606 GN=MAP4K4 PE=1 SV=2	MAP4K4	1	2e-16	167.98	3	RDS(1)PLQGSGQQNSQAGQR	-0.13697	2	0.753	0.793	0.749	1.345	1.254	1.499	1.786	0.000465862
O95819	631	S	Mitogen-activated protein kinase kinase kinase kinase 4 OS=Homo sapiens OX=9606 GN=MAP4K4 PE=1 SV=2	MAP4K4	0.92402	0.00019853	89.663	3	T(0.011)T(0.011)S(0.053)RS(0.924)PVLSR	0.36304	3	0.893	0.814	0.635	1.032	1.089	1.094	1.373	0.0343414
O95831	268	S	Apoptosis-inducing factor 1, mitochondrial OS=Homo sapiens OX=9606 GN=AIFM1 PE=1 SV=1	AIFM1	0.989729	0.00727421	69.375	2	S(0.01)LS(0.99)AIDR	0.34411	1	0.998	1.037	0.996	1.089	0.991	1.138	1.062	0.244729
O95832	206	S	Claudin-1 OS=Homo sapiens OX=9606 GN=CLDN1 PE=1 SV=1	CLDN1	0.818734	0.00716447	56.205	2	PAPS(0.18)S(0.819)GKDY(0.001)V	0.40932	1	0.798	0.98	0.85	1.236	1.239	1.209	1.402	0.00507643
O95833	49	S	Chloride intracellular channel protein 3 OS=Homo sapiens OX=9606 GN=CLIC3 PE=1 SV=2	CLIC3	1	0.00162158	88.392	3	RS(1)PDVLK	0.22584	1	0.566	0.499	0.408	1.137	1.144	1.302	2.432	0.00103792
O95835	181	S	Serine/threonine-protein kinase LATS1 OS=Homo sapiens OX=9606 GN=LATS1 PE=1 SV=1	LATS1	0.998287	0.00353965	62.042	3	GS(0.998)KES(0.002)LVPQR	0.40461	1	0.991	0.928	1.018	0.845	0.711	0.897	0.835	0.069859
O95835	278	S	Serine/threonine-protein kinase LATS1 OS=Homo sapiens OX=9606 GN=LATS1 PE=1 SV=1	LATS1	0.999999	9.33e-06	123.19	3	RYS(1)GNMEYVISR	-2.0955	1	0.788	0.844	0.678	1.272	1.126	1.186	1.552	0.00388351
O95857	143	S	Tetraspanin-13 OS=Homo sapiens OX=9606 GN=TSPAN13 PE=2 SV=1	TSPAN13	0.999949	0.000755855	73.11	3	SVNPNDTCLAS(1)CVK	-0.66724	1
O95873	112	S	Uncharacterized protein C6orf47 OS=Homo sapiens OX=9606 GN=C6orf47 PE=1 SV=2	C6orf47	1	0.00318691	60.49	3	LEAGGAS(1)PK	-0.78049	1	0.861	0.654	0.623	1.068	1.492	1.44	1.871	0.012843
O95983	85	S	Methyl-CpG-binding domain protein 3 OS=Homo sapiens OX=9606 GN=MBD3 PE=1 SV=1	MBD3	0.961528	0.0014188	89.403	2	YDS(0.962)S(0.038)NQVK	0.0090434	1	1.071	0.937	0.916	1.016	0.994	1.108	1.066	0.328692
O95997	165	S	Securin OS=Homo sapiens OX=9606 GN=PTTG1 PE=1 SV=1	PTTG1	1	2.25e-07	143.98	2	LFQLGPPS(1)PVK	-0.088377	5	0.784	0.788	0.712	0.83	0.75	0.906	1.088	0.263831
O95997	87	S	Securin OS=Homo sapiens OX=9606 GN=PTTG1 PE=1 SV=1	PTTG1	0.980709	0.0435353	45.158	2	QPS(0.981)FS(0.019)AK	2.2994	1	0.969	0.932	0.954	0.97	0.968	1.032	1.04	0.175937
O95999	138	S	B-cell lymphoma/leukemia 10 OS=Homo sapiens OX=9606 GN=BCL10 PE=1 SV=1	BCL10	0.898219	3.74e-11	163.62	2	S(0.001)NS(0.898)DES(0.101)NFSEK	0.27668	4	1.693	1.639	1.68	0.631	0.654	0.679	0.392	2.28868e-06
O96007	20	S	Molybdopterin synthase catalytic subunit OS=Homo sapiens OX=9606 GN=MOCS2 PE=1 SV=1	MOCS2	1	3.57e-26	188.84	3	LPLS(1)PPLVEDSAFEPSR	-0.91466	2	1.222	0.86	0.982	1.114	1.053	0.997	1.033	0.7174
O96013	181	S	Serine/threonine-protein kinase PAK 4 OS=Homo sapiens OX=9606 GN=PAK4 PE=1 SV=1	PAK4	0.992433	1.37e-35	188.41	4	DKRPLS(0.992)GPDVGT(0.008)PQPAGLASGAK	0.47132	1	0.79	0.665	0.689	1.054	1.099	1.212	1.569	0.00250127
O96013	148	S	Serine/threonine-protein kinase PAK 4 OS=Homo sapiens OX=9606 GN=PAK4 PE=1 SV=1	PAK4	0.999967	1.45e-06	125.28	2	FAGHSEAGGGS(1)GDR	-0.063001	3	0.757	0.792	0.703	1.117	1.241	1.05	1.513	0.0023166
O96013	104	S	Serine/threonine-protein kinase PAK 4 OS=Homo sapiens OX=9606 GN=PAK4 PE=1 SV=1	PAK4	1	0.000271387	93.839	3	RDS(1)PPPPAR	-0.29	9	0.735	0.685	0.632	0.886	0.884	0.869	1.286	0.0045227
O96013	474	S	Serine/threonine-protein kinase PAK 4 OS=Homo sapiens OX=9606 GN=PAK4 PE=1 SV=1	PAK4	1	5.1e-70	279.19	2	S(1)LVGTPYWMAPELISR	-0.075476	3	0.998	0.973	0.926	1.09	1.12	1.205	1.179	0.011547
O96013	291	S	Serine/threonine-protein kinase PAK 4 OS=Homo sapiens OX=9606 GN=PAK4 PE=1 SV=1	PAK4	1	0.00138102	76.064	3	S(1)PQREPQR	-0.10751	1	0.926	0.72	0.804	1.294	1.276	1.114	1.504	0.00917636
O96017	260	S	Serine/threonine-protein kinase Chk2 OS=Homo sapiens OX=9606 GN=CHEK2 PE=1 SV=1	CHEK2	1	0.0038187	78.77	2	FAIGS(1)AR	-0.39	2	0.674	0.63	0.595	1.052	1.097	1.143	1.734	0.000219144
O96019	233	S	Actin-like protein 6A OS=Homo sapiens OX=9606 GN=ACTL6A PE=1 SV=1	ACTL6A	1	0.00103796	96.009	3	EGS(1)PANWK	1.111	3	0.788	0.802	0.752	1.278	1.269	1.178	1.591	0.000137988
O96028	121	S	Histone-lysine N-methyltransferase NSD2 OS=Homo sapiens OX=9606 GN=NSD2 PE=1 SV=1	NSD2	1	0.000241911	83.362	2	NGS(1)PEIK	1.1962	3	0.771	0.78	0.697	1.166	1.153	1.238	1.582	0.000395905
O96028	1214	S	Histone-lysine N-methyltransferase NSD2 OS=Homo sapiens OX=9606 GN=NSD2 PE=1 SV=1	NSD2	0.93714	4.71e-05	118.77	2	TSTTLS(0.063)S(0.937)EEK	-1.5199	1	0.914	0.797	0.941	1.435	1.312	1.33	1.537	0.00177246
P00519	809	S	Tyrosine-protein kinase ABL1 OS=Homo sapiens OX=9606 GN=ABL1 PE=1 SV=4	ABL1	0.847772	2.69e-12	142.64	4	KNEEAADEVFKDIMES(0.534)S(0.466)PGS(0.152)S(0.848)PPNLTPK	2.2041	2	1.139	1.107	1.079	0.938	1.043	1.098	0.926	0.182828
P00533	695	S	Epidermal growth factor receptor OS=Homo sapiens OX=9606 GN=EGFR PE=1 SV=2	EGFR	1	0.000590824	75.797	3	ELVEPLT(1)PS(1)GEAPNQALLR	0.44381	1	1.023	1.005	1.068	0.963	1.154	1.194	1.069	0.412872
P00533	1166	S	Epidermal growth factor receptor OS=Homo sapiens OX=9606 GN=EGFR PE=1 SV=2	EGFR	0.959572	5.46e-21	179.38	3	GS(0.04)HQIS(0.96)LDNPDYQQDFFPK	0.73503	2	0.778	0.785	0.671	1.181	1.104	1.233	1.575	0.00163276
P00533	991	S	Epidermal growth factor receptor OS=Homo sapiens OX=9606 GN=EGFR PE=1 SV=2	EGFR	0.99992	1.01e-11	167.73	3	MHLPS(1)PTDSNFYR	-0.5222	7	1.085	1.043	1.117	1.03	1.037	1.17	0.998	0.937841
P00533	995	S	Epidermal growth factor receptor OS=Homo sapiens OX=9606 GN=EGFR PE=1 SV=2	EGFR	0.952601	0.00308214	64.842	2	MHLPS(0.911)PT(0.135)DS(0.953)NFY(0.002)R	-0.76685	2	0.909	0.927	0.829	0.982	1.27	1.625	1.455	0.0763293
P00533	1064	S	Epidermal growth factor receptor OS=Homo sapiens OX=9606 GN=EGFR PE=1 SV=2	EGFR	0.999999	3.34e-07	113.7	3	NGLQSCPIKEDS(1)FLQR	-0.91661	1	0.901	0.914	0.922	1.25	1.4	1.354	1.463	0.000379416
P00533	1104	S	Epidermal growth factor receptor OS=Homo sapiens OX=9606 GN=EGFR PE=1 SV=2	EGFR	0.999998	0.000118126	89.954	3	RPAGS(1)VQNPVYHNQPLNPAPSR	-2.0858	1	1	0.868	0.932	1.026	0.964	1.024	1.076	0.176569
P00533	1039	S	Epidermal growth factor receptor OS=Homo sapiens OX=9606 GN=EGFR PE=1 SV=2	EGFR	0.999922	2.24e-48	240.46	2	TPLLSSLS(1)AT(0.17)S(0.83)NNSTVACIDR	-0.83648	7	1.367	1.353	1.42	0.988	1.028	1.136	0.761	0.00339259
P00533	1042	S	Epidermal growth factor receptor OS=Homo sapiens OX=9606 GN=EGFR PE=1 SV=2	EGFR	0.990666	2.24e-48	240.46	3	TPLLS(0.003)S(0.019)LS(0.969)AT(0.018)S(0.991)NNS(0.838)T(0.162)VACIDR	-0.98362	9	1.264	1.242	1.267	1.006	1.014	1.12	0.832	0.00623497
P00533	1045	S	Epidermal growth factor receptor OS=Homo sapiens OX=9606 GN=EGFR PE=1 SV=2	EGFR	0.907036	6.97e-20	166.21	2	TPLLSS(0.004)LS(0.991)AT(0.18)S(0.825)NNS(0.907)T(0.093)VACIDR	-0.40175	4	1.203	1.141	1.143	1.082	1.095	1.214	0.972	0.513568
P00533	1081	S	Epidermal growth factor receptor OS=Homo sapiens OX=9606 GN=EGFR PE=1 SV=2	EGFR	0.97584	2.49e-07	116.4	4	Y(0.002)S(0.415)S(0.5)DPT(0.082)GALT(0.012)EDS(0.976)IDDT(0.013)FLPVPEYINQSVPK	0.71082	1	1.082	0.966	1.054	1.105	1.045	1.094	1.046	0.299844
P00540	13	S	Proto-oncogene serine/threonine-protein kinase mos OS=Homo sapiens OX=9606 GN=MOS PE=1 SV=1	MOS	0.96449	0.0504764	50.563	2	PY(1)LRS(0.964)EFS(0.018)PS(0.018)VDAR	-0.45467	1
P00558	203	S	Phosphoglycerate kinase 1 OS=Homo sapiens OX=9606 GN=PGK1 PE=1 SV=3	PGK1	1	1.38e-26	201.13	4	ALES(1)PERPFLAILGGAK	-0.40606	3	1.298	1.262	1.233	0.981	1.014	1.03	0.798	0.000395426
P01106	62	S	Myc proto-oncogene protein OS=Homo sapiens OX=9606 GN=MYC PE=1 SV=1	MYC	0.826193	4.17e-06	95.365	3	KFELLPT(0.166)PPLS(0.826)PS(0.008)R	-0.12681	2	1.007	0.865	0.894	0.935	0.95	1.139	1.093	0.327835
P01106	64	S	Myc proto-oncogene protein OS=Homo sapiens OX=9606 GN=MYC PE=1 SV=1	MYC	0.919632	0.00676851	64.295	3	KFELLPT(0.998)PPLS(0.082)PS(0.92)R	-0.69847	2	1.048	1.083	1.08	0.813	0.792	0.807	0.751	2.59225e-05
P01889	343	S	HLA class I histocompatibility antigen, B alpha chain OS=Homo sapiens OX=9606 GN=HLA-B PE=1 SV=3	HLA-B	0.961454	1.59e-74	282.22	2	GGS(0.961)YS(0.039)QAACSDSAQGSDVSLTA	-1.4927	1	1.094	1.167	1.104	0.861	0.878	1.004	0.815	0.0169289
P01889	352	S	HLA class I histocompatibility antigen, B alpha chain OS=Homo sapiens OX=9606 GN=HLA-B PE=1 SV=3	HLA-B	0.96332	1.41e-24	171.37	2	GGSYSQAACS(0.023)DS(0.963)AQGS(0.014)DVSLTA	-0.14036	5	1.132	1.03	1.164	0.993	0.962	1.078	0.912	0.140733
P01889	356	S	HLA class I histocompatibility antigen, B alpha chain OS=Homo sapiens OX=9606 GN=HLA-B PE=1 SV=3	HLA-B	0.99756	1.79e-19	155.93	2	GGSYSQAACSDSAQGS(0.998)DVS(0.95)LT(0.052)A	-0.16385	2	1.046	0.945	1.05	0.875	0.886	1.036	0.92	0.254944
P01889	359	S	HLA class I histocompatibility antigen, B alpha chain OS=Homo sapiens OX=9606 GN=HLA-B PE=1 SV=3	HLA-B	0.949961	1.79e-19	155.93	2	GGSYSQAACSDSAQGS(0.998)DVS(0.95)LT(0.052)A	-0.16385	2	1.046	0.945	1.05	0.875	0.886	1.036	0.92	0.254944
P01893	343	S	Putative HLA class I histocompatibility antigen, alpha chain H OS=Homo sapiens OX=9606 GN=HLA-H PE=5 SV=3	HLA-H	0.990416	1.96e-19	155.39	3	GGS(0.99)YS(0.01)QAASSNSAQGSDVSLTA	0.98247	2	1.092	0.903	0.942	1.009	0.959	0.983	1.005	0.90061
P01893	352	S	Putative HLA class I histocompatibility antigen, alpha chain H OS=Homo sapiens OX=9606 GN=HLA-H PE=5 SV=3	HLA-H	0.998124	1.84e-36	194.27	2	GGSYSQAASS(0.002)NS(0.998)AQGSDVSLTA	-0.030777	4	1.185	0.817	1.046	1.061	1.079	1.281	1.122	0.378479
P01893	356	S	Putative HLA class I histocompatibility antigen, alpha chain H OS=Homo sapiens OX=9606 GN=HLA-H PE=5 SV=3	HLA-H	0.981527	2.11e-20	168.05	2	GGSYSQAASSNS(0.018)AQGS(0.982)DVS(0.951)LT(0.049)A	-0.43639	7	0.961	0.906	0.927	0.939	0.985	1.032	1.058	0.157583
P01893	359	S	Putative HLA class I histocompatibility antigen, alpha chain H OS=Homo sapiens OX=9606 GN=HLA-H PE=5 SV=3	HLA-H	0.997163	1.94e-105	310.11	2	GGSYSQAASSNSAQGSDVS(0.997)LT(0.003)A	-0.035102	7	0.965	0.904	0.996	1.039	1.058	1.023	1.089	0.0462953
P02545	603	S	Prelamin-A/C OS=Homo sapiens OX=9606 GN=LMNA PE=1 SV=1	LMNA	0.95968	3.36e-12	132.17	3	AS(0.007)AS(0.033)GS(0.96)GAQVGGPISSGSSASSVTVTR	0.31283	1	1.26	1.208	1.107	0.914	0.912	1.047	0.804	0.021078
P02545	612	S	Prelamin-A/C OS=Homo sapiens OX=9606 GN=LMNA PE=1 SV=1	LMNA	0.811545	2.02e-18	152.95	3	ASASGSGAQVGGPIS(0.812)S(0.179)GS(0.006)S(0.002)AS(0.001)SVTVTR	-0.79119	1	1.074	0.954	1.165	1.02	0.975	1.045	0.952	0.494324
P02545	616	S	Prelamin-A/C OS=Homo sapiens OX=9606 GN=LMNA PE=1 SV=1	LMNA	0.782085	2.28e-36	199.23	3	ASASGSGAQVGGPISS(0.001)GS(0.091)S(0.782)AS(0.091)S(0.031)VT(0.004)VTR	-0.028079	4	1.03	1.064	0.951	1.115	1.086	1.152	1.101	0.0604721
P02545	403	S	Prelamin-A/C OS=Homo sapiens OX=9606 GN=LMNA PE=1 SV=1	LMNA	0.906779	1.96e-12	168.3	3	GRAS(0.907)S(0.738)HS(0.655)S(0.61)QT(0.078)QGGGS(0.009)VT(0.003)K	-0.9108	6	0.679	0.637	0.636	1.151	1.16	1.283	1.841	0.000119952
P02545	404	S	Prelamin-A/C OS=Homo sapiens OX=9606 GN=LMNA PE=1 SV=1	LMNA	0.998615	1.44e-33	222.64	2	AS(0.001)S(0.999)HS(0.001)S(0.999)QTQGGGSVTK	0.25542	10	0.887	0.912	0.953	1.011	1.033	1.057	1.127	0.00816556
P02545	407	S	Prelamin-A/C OS=Homo sapiens OX=9606 GN=LMNA PE=1 SV=1	LMNA	0.998815	1.44e-33	222.64	2	AS(0.001)S(0.999)HS(0.001)S(0.999)QTQGGGSVTK	0.25542	12	0.833	0.82	0.871	1.046	1.038	1.086	1.256	0.000565508
P02545	414	S	Prelamin-A/C OS=Homo sapiens OX=9606 GN=LMNA PE=1 SV=1	LMNA	0.999184	8.8e-13	154.1	3	ASSHSSQTQGGGS(0.999)VTK	0.33337	10	0.682	0.633	0.688	1.185	1.224	1.35	1.877	0.000184789
P02545	301	S	Prelamin-A/C OS=Homo sapiens OX=9606 GN=LMNA PE=1 SV=1	LMNA	0.978994	9.94e-17	182.57	3	IDS(0.979)LS(0.021)AQLSQLQK	-0.1061	2	0.914	0.911	0.947	1.006	1.052	1.172	1.165	0.0325105
P02545	66	S	Prelamin-A/C OS=Homo sapiens OX=9606 GN=LMNA PE=1 SV=1	LMNA	0.863317	0.000437346	84.169	2	IT(0.137)ES(0.863)EEVVSR	-0.45016	1
P02545	423	S	Prelamin-A/C OS=Homo sapiens OX=9606 GN=LMNA PE=1 SV=1	LMNA	0.984385	0.000576822	96.604	2	KLES(0.984)T(0.015)ESR	0.07903	3	1.951	1.777	1.86	0.585	0.575	0.58	0.311	1.8292e-06
P02545	94	S	Prelamin-A/C OS=Homo sapiens OX=9606 GN=LMNA PE=1 SV=1	LMNA	0.998709	0.00509394	73.233	2	T(0.001)LDS(0.999)VAK	-0.46625	3	0.632	0.648	0.593	1.441	1.393	1.429	2.276	8.32424e-06
P02545	277	S	Prelamin-A/C OS=Homo sapiens OX=9606 GN=LMNA PE=1 SV=1	LMNA	1	0.00659525	57.802	2	LDNARQS(1)AER	0.04388	2	0.817	0.794	0.849	1.333	1.218	1.42	1.614	0.000601379
P02545	107	S	Prelamin-A/C OS=Homo sapiens OX=9606 GN=LMNA PE=1 SV=1	LMNA	1	0.00447422	57.164	3	LQLELS(1)KVR	-0.88406	1
P02545	390	S	Prelamin-A/C OS=Homo sapiens OX=9606 GN=LMNA PE=1 SV=1	LMNA	0.999676	6.73e-08	132.51	3	LRLS(1)PS(0.761)PT(0.137)S(0.102)QR	0.34313	40	0.928	0.851	0.864	1.191	1.138	1.213	1.34	0.000862991
P02545	392	S	Prelamin-A/C OS=Homo sapiens OX=9606 GN=LMNA PE=1 SV=1	LMNA	0.999233	0.000252931	90.306	3	LSPS(0.999)PT(0.001)SQR	0.18921	15	0.906	0.844	0.837	1.214	1.18	1.264	1.414	0.000416436
P02545	395	S	Prelamin-A/C OS=Homo sapiens OX=9606 GN=LMNA PE=1 SV=1	LMNA	0.898493	0.00030401	74.649	2	LRLS(0.964)PS(0.922)PT(0.216)S(0.898)QR	-0.65393	6	0.874	0.81	0.804	1.179	1.132	1.259	1.435	0.000909059
P02545	398	S	Prelamin-A/C OS=Homo sapiens OX=9606 GN=LMNA PE=1 SV=1	LMNA	0.995083	0.00030401	74.649	2	LS(0.023)PS(0.87)PT(0.408)S(0.704)QRS(0.995)R	0.077307	4	0.871	0.781	0.821	1.275	1.166	1.241	1.489	0.000637741
P02545	5	S	Prelamin-A/C OS=Homo sapiens OX=9606 GN=LMNA PE=1 SV=1	LMNA	0.999468	0.0065156	64.191	2	MET(0.001)PS(0.999)QR	-0.24297	1	1.03	0.852	0.969	1.201	1.153	1.422	1.324	0.0302764
P02545	212	S	Prelamin-A/C OS=Homo sapiens OX=9606 GN=LMNA PE=1 SV=1	LMNA	0.997001	0.00798137	61.344	2	NIY(0.003)S(0.997)EELR	0.15116	1
P02545	458	S	Prelamin-A/C OS=Homo sapiens OX=9606 GN=LMNA PE=1 SV=1	LMNA	0.998691	3.18e-69	264.67	4	NKS(0.999)NEDQS(0.001)MGNWQIK	-0.12799	2	0.887	0.922	0.863	1.226	1.179	1.247	1.367	0.000249382
P02545	463	S	Prelamin-A/C OS=Homo sapiens OX=9606 GN=LMNA PE=1 SV=1	LMNA	0.998026	1.05e-05	97.235	3	S(0.002)NEDQS(0.998)MGNWQIK	-0.018803	2	0.849	0.814	0.845	1.187	1.146	1.278	1.44	0.000472682
P02545	12	S	Prelamin-A/C OS=Homo sapiens OX=9606 GN=LMNA PE=1 SV=1	LMNA	0.999136	4.68e-06	120.11	2	S(0.999)GAQAS(0.023)S(0.018)T(0.014)PLS(0.855)PT(0.091)R	-0.33434	2	0.82	0.857	0.737	1.305	1.193	1.3	1.573	0.00105495
P02545	17	S	Prelamin-A/C OS=Homo sapiens OX=9606 GN=LMNA PE=1 SV=1	LMNA	0.908151	7.36e-06	95.067	2	SGAQAS(0.908)S(0.051)T(0.041)PLSPTR	1.1956	2	0.957	0.879	0.885	0.954	0.927	1.095	1.094	0.206491
P02545	22	S	Prelamin-A/C OS=Homo sapiens OX=9606 GN=LMNA PE=1 SV=1	LMNA	0.998947	3.28e-08	143.38	2	SGAQASSTPLS(0.999)PT(0.001)R	-0.10712	13	0.825	0.817	0.788	1.2	1.234	1.3	1.537	9.55004e-05
P02545	429	S	Prelamin-A/C OS=Homo sapiens OX=9606 GN=LMNA PE=1 SV=1	LMNA	0.832183	0.00102222	90.827	2	S(0.168)S(0.832)FSQHAR	0.081483	2	0.866	0.754	0.797	1.391	1.196	1.21	1.571	0.00202133
P02545	628	S	Prelamin-A/C OS=Homo sapiens OX=9606 GN=LMNA PE=1 SV=1	LMNA	0.999386	5.26e-36	225.86	2	S(0.999)VGGS(0.001)GGGSFGDNLVTR	-0.15366	2	0.86	0.843	0.757	1.216	1.199	1.173	1.459	0.000760776
P02545	632	S	Prelamin-A/C OS=Homo sapiens OX=9606 GN=LMNA PE=1 SV=1	LMNA	0.999463	8.09e-35	222.28	2	SVGGS(0.999)GGGSFGDNLVTR	-0.36091	4	0.97	0.926	0.854	1.065	1.119	1.217	1.237	0.0169333
P02545	568	S	Prelamin-A/C OS=Homo sapiens OX=9606 GN=LMNA PE=1 SV=1	LMNA	0.974244	1.75e-07	117.24	5	SVTVVEDDEDEDGDDLLHHHHGS(0.974)HCS(0.981)S(0.831)S(0.212)GDPAEY(0.001)NLR	-0.56142	2	1.453	1.014	1.56	0.789	0.79	0.947	0.627	0.0364504
P02545	571	S	Prelamin-A/C OS=Homo sapiens OX=9606 GN=LMNA PE=1 SV=1	LMNA	0.981367	0.0417632	98.614	5	SVTVVEDDEDEDGDDLLHHHHGS(0.974)HCS(0.981)S(0.831)S(0.212)GDPAEY(0.001)NLR	-0.56142	1	0.954	0.839	1.042	0.975	1.073	1.112	1.115	0.208983
P02545	572	S	Prelamin-A/C OS=Homo sapiens OX=9606 GN=LMNA PE=1 SV=1	LMNA	0.830658	0.0417632	98.614	5	SVTVVEDDEDEDGDDLLHHHHGS(0.974)HCS(0.981)S(0.831)S(0.212)GDPAEY(0.001)NLR	-0.56142	1	0.954	0.839	1.042	0.975	1.073	1.112	1.115	0.208983
P02545	533	S	Prelamin-A/C OS=Homo sapiens OX=9606 GN=LMNA PE=1 SV=1	LMNA	0.992829	3.06e-06	103.01	3	TALINS(0.993)T(0.007)GEEVAMR	0.0071958	2	1.038	0.951	0.865	1.122	1.047	1.245	1.196	0.0694836
P02545	51	S	Prelamin-A/C OS=Homo sapiens OX=9606 GN=LMNA PE=1 SV=1	LMNA	0.999997	0.000153557	84.874	3	VRS(1)LETENAGLR	1.0902	1	0.87	0.839	0.758	1.088	1.072	1.19	1.358	0.00431257
P02686	26	S	Myelin basic protein OS=Homo sapiens OX=9606 GN=MBP PE=1 SV=3	MBP	0.995127	0.00566509	58.672	3	ASTNSET(0.004)NRGES(0.995)EK	-0.22888	1	0.291	0.188	0.135	1.206	1.128	1.253	5.842	0.00127558
P02686	114	S	Myelin basic protein OS=Homo sapiens OX=9606 GN=MBP PE=1 SV=3	MBP	0.82653	1.01e-99	301.18	4	DRPS(0.173)ES(0.827)DELQTIQEDSAATSESLDVMASQK	0.70144	1	1.424	1.349	1.355	1.026	0.92	0.993	0.712	0.000748689
P02686	96	S	Myelin basic protein OS=Homo sapiens OX=9606 GN=MBP PE=1 SV=3	MBP	1	0.00325709	67.214	2	LFS(1)RDAPGR	-0.11782	1	1.04	0.903	0.991	1.289	1.231	1.196	1.267	0.00712609
P02751	2475	S	Fibronectin OS=Homo sapiens OX=9606 GN=FN1 PE=1 SV=5	FN1	1	2.01e-45	210.9	3	TNTNVNCPIECFMPLDVQADREDS(1)RE	-0.22841	2	0.959	0.945	0.971	1.245	1.203	1.184	1.263	0.000154121
P02786	34	S	Transferrin receptor protein 1 OS=Homo sapiens OX=9606 GN=TFRC PE=1 SV=2	TFRC	1	6.39e-16	174.18	3	QVDGDNS(1)HVEMK	-0.97948	3	1.052	0.949	1.042	1.398	1.346	1.453	1.379	0.00124265
P02786	19	S	Transferrin receptor protein 1 OS=Homo sapiens OX=9606 GN=TFRC PE=1 SV=2	TFRC	0.993116	2.13e-12	150.7	2	SAFSNLFGGEPLS(0.993)YT(0.007)R	-0.4561	1	1.135	1.166	1.04	1.037	0.92	1.046	0.899	0.11776
P02794	179	S	Ferritin heavy chain OS=Homo sapiens OX=9606 GN=FTH1 PE=1 SV=2	FTH1	0.999998	3.24e-07	136.53	2	HTLGDS(1)DNES(1)	-0.063881	10	0.793	0.783	0.741	0.852	1.027	0.994	1.24	0.0256912
P02794	183	S	Ferritin heavy chain OS=Homo sapiens OX=9606 GN=FTH1 PE=1 SV=2	FTH1	1	3.24e-07	136.53	2	HTLGDS(1)DNES(1)	-0.063881	1	0.899	0.791	0.749	0.966	1.048	1.155	1.299	0.0247976
P04035	872	S	3-hydroxy-3-methylglutaryl-coenzyme A reductase OS=Homo sapiens OX=9606 GN=HMGCR PE=1 SV=1	HMGCR	1	4.03e-06	99.059	3	S(1)KINLQDLQGACTK	-0.82584	1
P04049	220	S	RAF proto-oncogene serine/threonine-protein kinase OS=Homo sapiens OX=9606 GN=RAF1 PE=1 SV=1	RAF1	0.759937	0.0294444	43.308	3	MRES(0.76)VS(0.24)R	-1.1059	1
P04049	43	S	RAF proto-oncogene serine/threonine-protein kinase OS=Homo sapiens OX=9606 GN=RAF1 PE=1 SV=1	RAF1	0.999582	0.000322558	75.349	4	RAS(1)DDGKLTDPSK	-0.45853	2	1.009	0.829	0.863	1.375	1.301	1.451	1.528	0.00324371
P04049	621	S	RAF proto-oncogene serine/threonine-protein kinase OS=Homo sapiens OX=9606 GN=RAF1 PE=1 SV=1	RAF1	0.995489	0.000224704	105.98	2	SAS(0.995)EPS(0.004)LHR	0.49678	5	1.003	0.948	0.986	1.004	1.041	1.119	1.077	0.10991
P04075	36	S	Fructose-bisphosphate aldolase A OS=Homo sapiens OX=9606 GN=ALDOA PE=1 SV=2	ALDOA	0.879906	9.71e-07	123.29	3	GILAADES(0.88)T(0.12)GSIAK	-0.14947	1	1.218	1.188	1.056	0.933	1.068	0.99	0.864	0.0683992
P04075	39	S	Fructose-bisphosphate aldolase A OS=Homo sapiens OX=9606 GN=ALDOA PE=1 SV=2	ALDOA	0.998171	1.13e-24	206.27	2	GILAADES(0.001)T(0.001)GS(0.998)IAK	-0.097987	2	0.852	0.806	0.879	1.173	1.056	1.196	1.35	0.00293626
P04075	46	S	Fructose-bisphosphate aldolase A OS=Homo sapiens OX=9606 GN=ALDOA PE=1 SV=2	ALDOA	0.997845	1.01e-10	153.2	2	RLQS(0.998)IGT(0.002)ENTEENR	1.0235	4	1.195	1.105	1.11	1.003	0.963	1.054	0.886	0.02893
P04083	170	S	Annexin A1 OS=Homo sapiens OX=9606 GN=ANXA1 PE=1 SV=2	ANXA1	0.876106	6.09e-05	111.94	2	DIT(0.124)S(0.876)DTSGDFR	0.10899	1	1.056	1.025	0.964	0.958	0.873	1.029	0.939	0.305037
P04083	37	S	Annexin A1 OS=Homo sapiens OX=9606 GN=ANXA1 PE=1 SV=2	ANXA1	0.999432	1.65e-43	210.56	4	GGPGS(0.001)AVS(0.999)PYPTFNPSSDVAALHK	0.12809	2	1.031	1.022	0.974	1.143	1.072	1.125	1.103	0.0197913
P04150	134	S	Glucocorticoid receptor OS=Homo sapiens OX=9606 GN=NR3C1 PE=1 SV=1	NR3C1	0.996927	0.000133626	110.38	2	S(0.002)T(0.002)S(0.997)VPENPK	0.20295	5	1.385	1.318	1.334	1.042	0.91	1.031	0.739	0.00270617
P04150	404	S	Glucocorticoid receptor OS=Homo sapiens OX=9606 GN=NR3C1 PE=1 SV=1	NR3C1	0.802793	4.7e-07	119.67	4	TVFSNGYSS(0.001)PS(0.002)MRPDVS(0.192)S(0.803)PPS(0.002)S(0.001)SSTATTGPPPK	0.28008	1	0.947	0.909	0.958	1.125	1.136	1.212	1.234	0.00175395
P04150	45	S	Glucocorticoid receptor OS=Homo sapiens OX=9606 GN=NR3C1 PE=1 SV=1	NR3C1	0.976108	5.35e-26	192.96	2	VSAS(0.014)S(0.976)PS(0.01)LAVASQSDSK	0.26691	2	0.837	0.886	0.782	1.338	1.424	1.254	1.603	0.000785714
P04183	231	S	Thymidine kinase, cytosolic OS=Homo sapiens OX=9606 GN=TK1 PE=1 SV=2	TK1	1	3.01e-20	147.56	2	LFAPQQILQCS(1)PAN	0.91592	8	0.929	0.839	0.991	1.277	1.125	1.277	1.333	0.0109479
P04183	13	S	Thymidine kinase, cytosolic OS=Homo sapiens OX=9606 GN=TK1 PE=1 SV=2	TK1	0.962376	3.46e-24	132.81	3	S(0.001)CINLPT(0.001)VLPGS(0.962)PS(0.035)K	0.32825	9	1.033	1.055	1.016	1.126	1.035	1.091	1.048	0.161616
P04233	8	S	HLA class II histocompatibility antigen gamma chain OS=Homo sapiens OX=9606 GN=CD74 PE=1 SV=3	CD74	1	0.0467329	40.179	3	S(1)CREDQKPVMDDQR	0.31348	1	0.951	0.999	0.865	1.316	1.257	1.3	1.376	0.00195518
P04406	210	S	Glyceraldehyde-3-phosphate dehydrogenase OS=Homo sapiens OX=9606 GN=GAPDH PE=1 SV=3	GAPDH	0.843285	2.38e-06	99.044	3	GALQNIIPAS(0.843)T(0.157)GAAK	1.1045	2	0.938	0.875	0.876	0.987	1.103	1.039	1.164	0.0186977
P04406	83	S	Glyceraldehyde-3-phosphate dehydrogenase OS=Homo sapiens OX=9606 GN=GAPDH PE=1 SV=3	GAPDH	0.999989	1.63e-19	162.77	4	LVINGNPITIFQERDPS(1)KIK	0.39262	2	1.006	1.117	1.151	1.141	1.265	1.183	1.096	0.142355
P04626	1078	S	Receptor tyrosine-protein kinase erbB-2 OS=Homo sapiens OX=9606 GN=ERBB2 PE=1 SV=1	ERBB2	0.972659	0.000154386	87.739	3	S(0.027)PLAPS(0.973)EGAGS(1)DVFDGDLGMGAAK	2.4592	2	1.215	1.257	1.162	1.09	1.204	1.179	0.956	0.293952
P04626	1083	S	Receptor tyrosine-protein kinase erbB-2 OS=Homo sapiens OX=9606 GN=ERBB2 PE=1 SV=1	ERBB2	0.999928	0.000154386	87.739	3	S(0.027)PLAPS(0.973)EGAGS(1)DVFDGDLGMGAAK	2.4592	3	1.051	1.119	1.121	1.115	1.149	1.144	1.036	0.202533
P04637	315	S	Cellular tumor antigen p53 OS=Homo sapiens OX=9606 GN=TP53 PE=1 SV=4	TP53	0.976663	2.64e-06	128.71	3	ALPNNTSS(0.023)S(0.977)PQPK	-0.0053488	4	0.964	0.897	0.863	1.015	1.074	1.085	1.165	0.0162931
P04637	15	S	Cellular tumor antigen p53 OS=Homo sapiens OX=9606 GN=TP53 PE=1 SV=4	TP53	0.957481	0.00408013	62.374	3	MEEPQS(0.011)DPS(0.011)VEPPLS(0.957)QET(0.018)FS(0.003)DLWK	2.7053	1	0.92	0.863	0.567	0.82	0.873	0.866	1.089	0.524313
P04792	15	S	Heat shock protein beta-1 OS=Homo sapiens OX=9606 GN=HSPB1 PE=1 SV=2	HSPB1	1	0.00129942	91.265	2	GPS(1)WDPFR	-0.41509	5	1.279	1.127	1.21	1.288	1.151	1.238	1.017	0.747523
P04792	65	S	Heat shock protein beta-1 OS=Homo sapiens OX=9606 GN=HSPB1 PE=1 SV=2	HSPB1	1	5.66e-13	135.21	3	PLPPAAIES(1)PAVAAPAYSR	0.61995	1	0.833	0.972	0.864	1.277	1.044	1.156	1.303	0.024143
P04792	82	S	Heat shock protein beta-1 OS=Homo sapiens OX=9606 GN=HSPB1 PE=1 SV=2	HSPB1	0.95565	2.11e-05	130.1	2	QLS(0.956)S(0.044)GVS(0.001)EIR	0.22917	7	1.052	1.027	1.016	1.391	1.275	1.249	1.265	0.00248339
P04920	144	S	Anion exchange protein 2 OS=Homo sapiens OX=9606 GN=SLC4A2 PE=1 SV=4	SLC4A2	0.963561	6.43e-20	153.86	3	ALT(0.03)QPS(0.964)PVS(0.006)TPSSVQFFLQEDDSADR	0.69917	1	1.119	1	1.144	1.113	0.903	1.063	0.944	0.471477
P04920	243	S	Anion exchange protein 2 OS=Homo sapiens OX=9606 GN=SLC4A2 PE=1 SV=4	SLC4A2	0.972504	2.13e-08	141.55	3	IGS(0.973)MT(0.027)GAEQALLPR	-1.7839	1	1.127	1.036	1.148	0.636	1.065	1.225	0.884	0.472582
P04920	113	S	Anion exchange protein 2 OS=Homo sapiens OX=9606 GN=SLC4A2 PE=1 SV=4	SLC4A2	0.996845	2.3e-157	342.84	3	RRPGAS(0.997)PT(0.003)GETPTIEEGEEDEDEASEAEGAR	0.54125	4	1.387	1.357	1.331	1.134	1.103	1.134	0.827	0.000229634
P04920	132	S	Anion exchange protein 2 OS=Homo sapiens OX=9606 GN=SLC4A2 PE=1 SV=4	SLC4A2	1	3.38e-25	172.74	4	RRPGAS(0.74)PT(0.235)GET(0.024)PTIEEGEEDEDEAS(1)EAEGAR	-0.40272	1	1.137	1.146	1.018	0.97	1.035	1.137	0.952	0.450346
P04920	173	S	Anion exchange protein 2 OS=Homo sapiens OX=9606 GN=SLC4A2 PE=1 SV=4	SLC4A2	0.79326	0.00108978	72.568	3	T(0.031)S(0.031)PS(0.145)S(0.793)PAPLPHQEATPR	-1.5776	1	1.331	1.122	1.156	0.816	0.981	1.163	0.82	0.148173
P05023	16	S	Sodium/potassium-transporting ATPase subunit alpha-1 OS=Homo sapiens OX=9606 GN=ATP1A1 PE=1 SV=1	ATP1A1	0.999993	3.55e-06	96.131	4	DKYEPAAVS(1)EQGDKK	0.81292	4	1.106	1.048	1.056	1.279	1.303	1.37	1.231	0.00143738
P05023	217	S	Sodium/potassium-transporting ATPase subunit alpha-1 OS=Homo sapiens OX=9606 GN=ATP1A1 PE=1 SV=1	ATP1A1	0.849903	2.3e-07	112.91	2	VDNS(0.075)S(0.85)LT(0.075)GESEPQTR	0.53186	1	0.989	0.953	1.024	1.141	1.046	1.005	1.076	0.165948
P05067	441	S	Amyloid-beta precursor protein OS=Homo sapiens OX=9606 GN=APP PE=1 SV=3	APP	1	0.000426914	77.372	2	VES(1)LEQEAANER	1.469	1	0.925	0.955	1.072	1.221	0.969	1.146	1.13	0.219384
P05107	489	S	Integrin beta-2 OS=Homo sapiens OX=9606 GN=ITGB2 PE=1 SV=2	ITGB2	0.881561	6.62e-05	113.52	2	S(0.882)S(0.118)QELEGSCR	0.22857	1	0.911	0.763	0.708	1.55	1.444	1.592	1.925	0.00119059
P10696	431	S	Alkaline phosphatase, germ cell type OS=Homo sapiens OX=9606 GN=ALPG PE=2 SV=4	ALPG	0.794758	0.050759	40.402	3	DGARPDVT(0.114)ES(0.795)ES(0.045)GS(0.045)PEY(0.001)R	-1.2011	1	0.985	0.9	0.826	1.1	1.288	1.344	1.377	0.0159363
P10696	111	S	Alkaline phosphatase, germ cell type OS=Homo sapiens OX=9606 GN=ALPG PE=2 SV=4	ALPG	0.935341	7.64e-05	90.442	3	HVPDS(0.935)GAT(0.064)AT(0.001)AYLCGVK	-0.30326	1
P05387	102	S	60S acidic ribosomal protein P2 OS=Homo sapiens OX=9606 GN=RPLP2 PE=1 SV=1	RPLP2	1	2.67e-35	223.89	2	KEES(1)EES(1)DDDMGFGLFD	1.0589	58	0.992	1.029	0.982	1.041	1.068	1.078	1.061	0.027802
P05387	105	S	60S acidic ribosomal protein P2 OS=Homo sapiens OX=9606 GN=RPLP2 PE=1 SV=1	RPLP2	1	9.98e-191	390.9	2	KEES(1)EES(1)DDDMGFGLFD	1.0589	68	1.044	1.076	1.043	1.011	1.025	1.038	0.972	0.0890991
Q8NHW5	304	S	60S acidic ribosomal protein P0-like OS=Homo sapiens OX=9606 GN=RPLP0P6 PE=5 SV=1	RPLP0P6	1	4.47e-38	211.71	3	VEAKEES(1)EES(1)DEDMGFGLFD	-0.91443	36	1.157	1.067	1.096	1.064	1.035	1.094	0.962	0.248834
Q8NHW5	307	S	60S acidic ribosomal protein P0-like OS=Homo sapiens OX=9606 GN=RPLP0P6 PE=5 SV=1	RPLP0P6	1	2.93e-38	215.42	3	VEAKEES(1)EES(1)DEDMGFGLFD	-0.91443	41	1.102	1.079	1.07	1.078	1.002	1.087	0.974	0.382602
P05412	243	S	Transcription factor AP-1 OS=Homo sapiens OX=9606 GN=JUN PE=1 SV=2	JUN	0.998543	0.000107099	94.623	3	EEPQTVPEMPGET(1)PPLS(0.999)PIDMES(0.001)QER	-0.78504	2	1.016	1.013	0.864	1.011	0.981	1.038	1.047	0.432294
P17535	100	S	Transcription factor jun-D OS=Homo sapiens OX=9606 GN=JUND PE=1 SV=3	JUND	1	6.78e-07	144.65	2	LAS(1)PELER	0.25292	2	1.15	1.107	1.172	0.856	0.894	0.865	0.763	0.000219331
P05412	63	S	Transcription factor AP-1 OS=Homo sapiens OX=9606 GN=JUN PE=1 SV=2	JUN	0.909535	1.84e-16	171.26	2	NSDLLT(0.09)S(0.91)PDVGLLK	0.68482	1	1.112	1.039	1.127	1.035	0.94	1.097	0.937	0.268177
P05455	366	S	Lupus La protein OS=Homo sapiens OX=9606 GN=SSB PE=1 SV=2	SSB	1	1.46e-202	364.23	3	FAS(1)DDEHDEHDENGATGPVK	0.081715	41	1.117	1.086	1.125	1.217	1.189	1.242	1.096	0.00520273
P05455	92	S	Lupus La protein OS=Homo sapiens OX=9606 GN=SSB PE=1 SV=2	SSB	0.999277	9.85e-17	173.27	3	S(0.999)PS(0.001)KPLPEVTDEYK	0.38131	2	1.113	1.044	1.057	1.238	1.119	1.192	1.104	0.0494428
P05783	60	S	Keratin, type I cytoskeletal 18 OS=Homo sapiens OX=9606 GN=KRT18 PE=1 SV=2	KRT18	0.999922	1.35e-37	193.17	3	GGMGS(1)GGLATGIAGGLAGMGGIQNEK	0.26663	1	1.025	1.009	1.018	1.304	1.135	1.22	1.199	0.0111814
P05783	401	S	Keratin, type I cytoskeletal 18 OS=Homo sapiens OX=9606 GN=KRT18 PE=1 SV=2	KRT18	0.999786	1.06e-108	304.47	3	LLEDGEDFNLGDALDSSNS(1)MQTIQK	0.87167	3	1.449	1.549	1.562	0.91	0.981	1.049	0.645	0.000751177
P05783	34	S	Keratin, type I cytoskeletal 18 OS=Homo sapiens OX=9606 GN=KRT18 PE=1 SV=2	KRT18	0.998289	1.4e-12	143.56	2	PVSS(0.002)AAS(0.998)VYAGAGGSGSR	0.20443	1	0.5	0.611	0.575	1.236	1.183	1.175	2.132	0.000245296
P05783	42	S	Keratin, type I cytoskeletal 18 OS=Homo sapiens OX=9606 GN=KRT18 PE=1 SV=2	KRT18	0.965714	2.27e-12	139.27	2	PVSSAASVYAGAGGS(0.966)GS(0.034)R	0.26821	2	1.007	1.031	0.976	1.228	1.131	1.197	1.18	0.00473271
P05783	177	S	Keratin, type I cytoskeletal 18 OS=Homo sapiens OX=9606 GN=KRT18 PE=1 SV=2	KRT18	1	0.00855476	57.434	2	QS(1)VENDIHGLR	-0.72475	1
P05783	15	S	Keratin, type I cytoskeletal 18 OS=Homo sapiens OX=9606 GN=KRT18 PE=1 SV=2	KRT18	0.972021	1.32e-05	118.52	2	S(0.972)LGS(0.028)VQAPSYGAR	0.13646	2	1.109	1.105	1.075	1.021	1.073	1.032	0.95	0.0473878
P05783	23	S	Keratin, type I cytoskeletal 18 OS=Homo sapiens OX=9606 GN=KRT18 PE=1 SV=2	KRT18	0.999973	0.000283708	83.692	2	SLGSVQAPS(1)YGAR	0.75101	2	1.147	1.083	1.101	1.021	1.03	1.041	0.928	0.0144968
P05783	7	S	Keratin, type I cytoskeletal 18 OS=Homo sapiens OX=9606 GN=KRT18 PE=1 SV=2	KRT18	0.934156	0.00913399	58.592	2	S(0.934)T(0.065)FS(0.001)TNYR	0.69151	1	0.73	0.69	0.659	1.278	1.305	1.19	1.815	0.000126268
P06400	866	S	Retinoblastoma-associated protein OS=Homo sapiens OX=9606 GN=RB1 PE=1 SV=2	RB1	0.997935	0.0465058	43.68	2	S(0.002)AEGS(0.998)NPPKPLK	-0.040866	1	0.835	0.807	0.885	1.214	1.205	1.104	1.394	0.00122663
P06454	2	S	Prothymosin alpha OS=Homo sapiens OX=9606 GN=PTMA PE=1 SV=2	PTMA	0.99994	6.28e-17	107.06	2	S(1)DAAVDTSSEITTK	0.42103	1	1.484	0.998	1.207	0.881	0.956	0.935	0.751	0.0799921
P06703	46	S	Protein S100-A6 OS=Homo sapiens OX=9606 GN=S100A6 PE=1 SV=1	S100A6	0.999843	3.27e-06	96.633	2	ELTIGS(1)K	0.46885	3	1.456	1.508	1.433	0.852	0.842	0.847	0.578	3.76651e-06
P06733	419	S	Alpha-enolase OS=Homo sapiens OX=9606 GN=ENO1 PE=1 SV=2	ENO1	1	0.000127518	97.551	3	IEEELGS(1)KAK	-0.36271	1	1.029	1.123	0.974	0.98	1.01	1.043	0.97	0.558521
P06733	254	S	Alpha-enolase OS=Homo sapiens OX=9606 GN=ENO1 PE=1 SV=2	ENO1	0.952479	0.00458752	56.648	3	S(0.952)GKY(0.048)DLDFK	-0.4416	1	1.021	1.03	0.996	1.046	0.952	0.981	0.978	0.475286
P06733	263	S	Alpha-enolase OS=Homo sapiens OX=9606 GN=ENO1 PE=1 SV=2	ENO1	0.991441	0.00020978	81.346	3	YDLDFKS(0.991)PDDPS(0.008)R	-1.2713	1	0.951	0.906	0.844	1.084	1.142	1.162	1.254	0.00492909
P06733	272	S	Alpha-enolase OS=Homo sapiens OX=9606 GN=ENO1 PE=1 SV=2	ENO1	1	6.54e-23	188.39	2	YIS(1)PDQLADLYK	1.1073	2	1.024	1.044	0.947	1.051	1.058	1.056	1.05	0.173347
P06737	430	S	Glycogen phosphorylase, liver form OS=Homo sapiens OX=9606 GN=PYGL PE=1 SV=4	PYGL	1	0.00106926	71.781	3	RMS(1)LIEEEGSK	-0.61049	1	0.825	0.748	0.796	0.744	0.886	0.857	1.05	0.485564
P06744	455	S	Glucose-6-phosphate isomerase OS=Homo sapiens OX=9606 GN=GPI PE=1 SV=4	GPI	1	0.000255605	79.461	3	ELQAAGKS(1)PEDLER	1.921	1	1.107	1.243	1.114	1.109	1.079	1.185	0.974	0.608443
P06744	107	S	Glucose-6-phosphate isomerase OS=Homo sapiens OX=9606 GN=GPI PE=1 SV=4	GPI	0.902938	2.73e-05	99.044	3	NRS(0.903)NT(0.097)PILVDGK	-0.77917	1	1.027	1.001	0.984	1.072	1.071	1.095	1.075	0.00729266
P06748	125	S	Nucleophosmin OS=Homo sapiens OX=9606 GN=NPM1 PE=1 SV=2	NPM1	1	1.38e-90	280.37	4	CGSGPVHISGQHLVAVEEDAES(1)EDEEEEDVK	-0.18492	8	0.965	0.96	1.075	0.954	0.976	0.973	0.968	0.448337
P06748	70	S	Nucleophosmin OS=Homo sapiens OX=9606 GN=NPM1 PE=1 SV=2	NPM1	1	5.97e-21	182.02	3	DELHIVEAEAMNYEGS(1)PIK	-0.057345	9	1.015	0.919	0.98	1.071	1.045	1.11	1.107	0.0395117
P06748	218	S	Nucleophosmin OS=Homo sapiens OX=9606 GN=NPM1 PE=1 SV=2	NPM1	0.751155	2.48e-06	100.21	4	S(0.001)NQNGKDS(0.033)KPS(0.279)S(0.751)T(0.936)PR	0.15918	2	0.687	0.673	0.635	1.647	1.68	1.705	2.522	3.49867e-06
P06748	4	S	Nucleophosmin OS=Homo sapiens OX=9606 GN=NPM1 PE=1 SV=2	NPM1	1	8.53e-44	161.55	3	MEDS(1)MDMDMS(1)PLRPQNYLFGCELK	-0.87048	48	0.856	0.832	0.848	1.228	1.212	1.269	1.463	1.87422e-05
P06748	10	S	Nucleophosmin OS=Homo sapiens OX=9606 GN=NPM1 PE=1 SV=2	NPM1	1	2.57e-14	136.94	3	MEDS(1)MDMDMS(1)PLRPQNYLFGCELK	-0.87048	9	0.918	0.874	0.914	1.193	1.224	1.279	1.366	0.000264609
P06748	242	S	Nucleophosmin OS=Homo sapiens OX=9606 GN=NPM1 PE=1 SV=2	NPM1	0.912057	0.000207159	97.456	3	GPS(0.912)S(0.088)VEDIK	0.18359	1	0.952	1	0.95	1.26	1.293	1.302	1.328	0.000129077
P06748	243	S	Nucleophosmin OS=Homo sapiens OX=9606 GN=NPM1 PE=1 SV=2	NPM1	0.921084	5.32e-05	120.09	2	GPS(0.079)S(0.921)VEDIK	-0.028001	3	0.892	0.95	1.005	1.382	1.375	1.329	1.435	0.00058262
P06748	227	S	Nucleophosmin OS=Homo sapiens OX=9606 GN=NPM1 PE=1 SV=2	NPM1	1	0.0361582	47.187	2	GQES(1)FKK	1.3919	1	0.587	0.61	0.657	1.641	1.567	1.657	2.624	1.32083e-05
P06748	139	S	Nucleophosmin OS=Homo sapiens OX=9606 GN=NPM1 PE=1 SV=2	NPM1	0.997019	0.0108358	52.725	3	LLS(0.003)IS(0.997)GKR	0.26325	2	0.6	0.573	0.491	1.98	1.739	1.782	3.306	7.87815e-05
P06748	254	S	Nucleophosmin OS=Homo sapiens OX=9606 GN=NPM1 PE=1 SV=2	NPM1	1	0.00120293	105.98	2	MQAS(1)IEK	-3.1515	19	0.82	0.794	0.782	1.518	1.498	1.536	1.9	2.16476e-06
P06748	149	S	Nucleophosmin OS=Homo sapiens OX=9606 GN=NPM1 PE=1 SV=2	NPM1	0.977353	0.0307525	44.44	3	S(0.023)APGGGS(0.977)KVPQK	0.36194	1
P06753	88	S	Tropomyosin alpha-3 chain OS=Homo sapiens OX=9606 GN=TPM3 PE=1 SV=2	TPM3	1	0.0323834	43.532	3	AADAEAEVAS(1)LNRR	0.93672	1
P06756	1046	S	Integrin alpha-V OS=Homo sapiens OX=9606 GN=ITGAV PE=1 SV=2	ITGAV	0.997485	8.56e-33	220.34	3	EQLQPHENGEGNS(0.997)ET(0.003)	-0.42999	6	0.917	0.88	0.884	1.201	1.005	1.178	1.262	0.0165545
P07108	2	S	Acyl-CoA-binding protein OS=Homo sapiens OX=9606 GN=DBI PE=1 SV=2	DBI	1	0.00252507	53.554	2	S(1)QAEFEK	0.31256	2	1.12	0.938	1.096	0.989	0.964	0.998	0.936	0.325771
P07199	156	S	Major centromere autoantigen B OS=Homo sapiens OX=9606 GN=CENPB PE=1 SV=2	CENPB	0.983303	0.000406416	77.731	3	T(0.017)PAAPAS(0.983)PAAVPSEGSGGSTTGWR	-0.13918	1	1.122	1.163	1.271	1.075	1.216	1.042	0.937	0.33525
P07355	127	S	Annexin A2 OS=Homo sapiens OX=9606 GN=ANXA2 PE=1 SV=2	ANXA2	1	1.41e-55	252.82	2	GLGTDEDS(1)LIEIICSR	0.11144	4	0.968	0.819	0.907	1.233	1.065	1.381	1.366	0.0262329
P07355	12	S	Annexin A2 OS=Homo sapiens OX=9606 GN=ANXA2 PE=1 SV=2	ANXA2	0.990419	3.54e-06	104.95	3	LS(0.99)LEGDHS(0.004)T(0.006)PPSAYGSVK	-1.4412	1	1.21	1.293	1.286	0.769	0.801	0.886	0.648	0.000768385
P07550	246	S	Beta-2 adrenergic receptor OS=Homo sapiens OX=9606 GN=ADRB2 PE=1 SV=3	ADRB2	1	2.11e-12	166.9	2	FHVQNLS(1)QVEQDGR	-0.19799	3	0.728	0.692	0.713	0.912	0.899	0.956	1.297	0.000391206
P07550	411	S	Beta-2 adrenergic receptor OS=Homo sapiens OX=9606 GN=ADRB2 PE=1 SV=3	ADRB2	0.998696	0.00585326	61.353	2	NCST(0.001)NDS(0.999)LL	-0.32023	1
P07814	882	S	Bifunctional glutamate/proline--tRNA ligase OS=Homo sapiens OX=9606 GN=EPRS1 PE=1 SV=5	EPRS1	0.997693	1.21e-45	237.18	2	EYIPGQPPLS(0.001)QS(0.998)S(0.002)DS(0.179)S(0.811)PT(0.01)R	0.51451	2	1.122	1.095	1.063	1.225	1.16	1.276	1.116	0.0260987
P07814	885	S	Bifunctional glutamate/proline--tRNA ligase OS=Homo sapiens OX=9606 GN=EPRS1 PE=1 SV=5	EPRS1	0.821999	4.73e-123	331.49	2	EYIPGQPPLSQSSDS(0.822)S(0.178)PTR	-0.34411	4	1.16	1.041	1.117	1.226	1.051	1.237	1.059	0.417913
P07814	886	S	Bifunctional glutamate/proline--tRNA ligase OS=Homo sapiens OX=9606 GN=EPRS1 PE=1 SV=5	EPRS1	0.998071	4.72e-105	319.97	2	EYIPGQPPLSQSSDS(0.002)S(0.998)PTR	-0.2252	6	1.046	1.062	1.007	1.159	1.133	1.19	1.118	0.00631775
P07900	231	S	Heat shock protein HSP 90-alpha OS=Homo sapiens OX=9606 GN=HSP90AA1 PE=1 SV=5	HSP90AA1	1	4.68e-70	268.13	3	EVS(1)DDEAEEKEDKEEEK	0.48831	17	1.042	1.055	0.961	0.738	0.754	0.78	0.743	0.000889738
P07900	263	S	Heat shock protein HSP 90-alpha OS=Homo sapiens OX=9606 GN=HSP90AA1 PE=1 SV=5	HSP90AA1	1	1.09e-87	284.86	5	PEIEDVGS(1)DEEEEKKDGDK	-0.13707	33	1.149	1.131	1.094	0.776	0.798	0.825	0.711	0.000117262
P07900	453	S	Heat shock protein HSP 90-alpha OS=Homo sapiens OX=9606 GN=HSP90AA1 PE=1 SV=5	HSP90AA1	1	0.000135807	92.856	3	LGIHEDS(1)QNR	-0.59933	1	0.947	0.784	0.925	1.052	1.08	1.19	1.251	0.0324864
P07910	299	S	Heterogeneous nuclear ribonucleoproteins C1/C2 OS=Homo sapiens OX=9606 GN=HNRNPC PE=1 SV=4	HNRNPC	1	1.71e-56	256.4	3	EAEEGEDDRDS(1)ANGEDDS(1)	-1.5372	25	1.005	1.048	1.002	0.992	0.925	1.027	0.964	0.32928
P07910	306	S	Heterogeneous nuclear ribonucleoproteins C1/C2 OS=Homo sapiens OX=9606 GN=HNRNPC PE=1 SV=4	HNRNPC	1	1.6e-15	159.46	3	EAEEGEDDRDS(1)ANGEDDS(1)	-1.5372	1	0.745	1.021	0.819	1.055	0.991	0.798	1.1	0.482705
P07910	253	S	Heterogeneous nuclear ribonucleoproteins C1/C2 OS=Homo sapiens OX=9606 GN=HNRNPC PE=1 SV=4	HNRNPC	1	5.08e-59	242.65	4	MES(1)EGGADDS(1)AEEGDLLDDDDNEDRGDDQLELIK	-0.40877	2	0.963	0.971	0.903	0.965	1.006	1.019	1.054	0.134829
P07910	260	S	Heterogeneous nuclear ribonucleoproteins C1/C2 OS=Homo sapiens OX=9606 GN=HNRNPC PE=1 SV=4	HNRNPC	1	1.22e-121	319.17	4	MES(1)EGGADDS(1)AEEGDLLDDDDNEDRGDDQLELIK	-0.40877	17	1.085	1.057	1.08	0.972	0.968	1.013	0.917	0.0062447
P07910	233	S	Heterogeneous nuclear ribonucleoproteins C1/C2 OS=Homo sapiens OX=9606 GN=HNRNPC PE=1 SV=4	HNRNPC	1	5.05e-85	289.98	2	NDKS(1)EEEQSSSSVK	0.18872	34	0.96	0.967	0.952	1.176	1.163	1.228	1.239	0.000239438
P07910	238	S	Heterogeneous nuclear ribonucleoproteins C1/C2 OS=Homo sapiens OX=9606 GN=HNRNPC PE=1 SV=4	HNRNPC	0.757873	0.0429444	40.104	4	S(0.221)EEEQS(0.758)S(0.264)S(0.196)S(0.541)VKKDET(0.021)NVK	-0.5003	1	0.994	0.994	1.172	1.138	1.064	1.179	1.07	0.327642
P07910	239	S	Heterogeneous nuclear ribonucleoproteins C1/C2 OS=Homo sapiens OX=9606 GN=HNRNPC PE=1 SV=4	HNRNPC	0.957696	1.07e-07	131.11	3	NDKSEEEQS(0.039)S(0.958)S(0.003)SVK	0.011136	4	0.714	0.82	0.767	1.336	1.352	1.327	1.745	0.000158006
P07910	240	S	Heterogeneous nuclear ribonucleoproteins C1/C2 OS=Homo sapiens OX=9606 GN=HNRNPC PE=1 SV=4	HNRNPC	0.867222	8.96e-06	121.74	4	NDKSEEEQS(0.004)S(0.122)S(0.867)S(0.006)VK	0.27926	1	0.683	0.585	0.591	1.102	1.112	1.247	1.862	0.000622311
P07910	241	S	Heterogeneous nuclear ribonucleoproteins C1/C2 OS=Homo sapiens OX=9606 GN=HNRNPC PE=1 SV=4	HNRNPC	0.944593	3.09e-15	157.51	3	SEEEQS(0.003)S(0.013)S(0.04)S(0.945)VKKDETNVK	0.84746	12	0.923	0.915	0.906	1.188	1.133	1.192	1.28	0.00013852
P07910	162	S	Heterogeneous nuclear ribonucleoproteins C1/C2 OS=Homo sapiens OX=9606 GN=HNRNPC PE=1 SV=4	HNRNPC	0.858806	0.0293931	42.095	3	QRVS(0.859)GNT(0.06)S(0.081)R	0.84323	1	1.166	1.321	1.222	1.228	0.878	1.183	0.887	0.312101
P07948	11	S	Tyrosine-protein kinase Lyn OS=Homo sapiens OX=9606 GN=LYN PE=1 SV=3	LYN	1	1.91e-05	92.977	3	GKDS(1)LS(1)DDGVDLK	0.29814	2	0.974	0.926	0.974	1.205	1.14	1.119	1.205	0.00260394
P07948	13	S	Tyrosine-protein kinase Lyn OS=Homo sapiens OX=9606 GN=LYN PE=1 SV=3	LYN	1	3.94e-32	215.23	3	GKDS(1)LS(1)DDGVDLK	0.29814	5	1.078	1.041	1.034	1.212	1.19	1.249	1.158	0.00155621
P08047	59	S	Transcription factor Sp1 OS=Homo sapiens OX=9606 GN=SP1 PE=1 SV=3	SP1	0.966897	1.17e-11	138.24	3	SSSTGSSSSTGGGGQES(0.033)QPS(0.967)PLALLAATCSR	0.14073	2	0.975	1.04	1.016	1.272	1.004	1.218	1.153	0.141553
P17010	543	S	Zinc finger X-chromosomal protein OS=Homo sapiens OX=9606 GN=ZFX PE=2 SV=2	ZFX	1	0.00101135	81.017	3	HLLAVHS(1)K	-1.3544	1	0.633	0.564	0.8	1.339	1.603	1.651	2.3	0.00233055
P08134	152	S	Rho-related GTP-binding protein RhoC OS=Homo sapiens OX=9606 GN=RHOC PE=1 SV=1	RHOC	0.999887	6.07e-05	90.707	3	IS(1)AFGYLECSAK	-0.88921	1	0.744	0.696	0.667	0.752	0.746	0.939	1.157	0.160647
P08195	165	S	4F2 cell-surface antigen heavy chain OS=Homo sapiens OX=9606 GN=SLC3A2 PE=1 SV=3	SLC3A2	0.992609	0.000141683	87.566	3	FT(0.007)GLS(0.993)KEELLK	0.65824	1	1.192	1.116	1.092	1.035	1.126	1.057	0.946	0.206981
P08237	775	S	ATP-dependent 6-phosphofructokinase, muscle type OS=Homo sapiens OX=9606 GN=PFKM PE=1 SV=2	PFKM	1	0.00411615	65.842	3	KRS(1)GEAAV	-0.21828	1	1.065	0.961	0.907	0.986	1.031	1.021	1.036	0.488853
P08238	226	S	Heat shock protein HSP 90-beta OS=Homo sapiens OX=9606 GN=HSP90AB1 PE=1 SV=4	HSP90AB1	1	2.63e-69	270.17	3	EREKEIS(1)DDEAEEEK	0.86245	16	1.01	1.098	0.981	0.855	0.895	0.865	0.847	0.0104636
P08238	255	S	Heat shock protein HSP 90-beta OS=Homo sapiens OX=9606 GN=HSP90AB1 PE=1 SV=4	HSP90AB1	1	8.27e-191	390.45	3	IEDVGS(1)DEEDDS(1)GKDKK	0.10199	72	1.128	1.108	1.076	0.983	1.003	1.008	0.904	0.00306258
P08238	261	S	Heat shock protein HSP 90-beta OS=Homo sapiens OX=9606 GN=HSP90AB1 PE=1 SV=4	HSP90AB1	1	1.16e-19	169.9	3	IEDVGS(1)DEEDDS(1)GKDKK	0.10199	7	1.059	1.059	1.053	0.969	1.033	1.024	0.954	0.0787671
P08240	296	S	Signal recognition particle receptor subunit alpha OS=Homo sapiens OX=9606 GN=SRPRA PE=1 SV=2	SRPRA	1	3.07e-45	210.7	4	GTGSGGQLQDLDCS(1)S(1)S(1)DDEGAAQNSTKPSATK	-0.17291	5	1.161	1.169	1.096	1.104	0.99	1.136	0.943	0.266072
P08240	297	S	Signal recognition particle receptor subunit alpha OS=Homo sapiens OX=9606 GN=SRPRA PE=1 SV=2	SRPRA	1	3.07e-45	210.7	4	GTGSGGQLQDLDCS(1)S(1)S(1)DDEGAAQNSTKPSATK	-0.17291	5	1.161	1.169	1.096	1.104	0.99	1.136	0.943	0.266072
P08240	298	S	Signal recognition particle receptor subunit alpha OS=Homo sapiens OX=9606 GN=SRPRA PE=1 SV=2	SRPRA	1	3.07e-45	210.7	4	GTGSGGQLQDLDCS(1)S(1)S(1)DDEGAAQNSTKPSATK	-0.17291	5	1.161	1.169	1.096	1.104	0.99	1.136	0.943	0.266072
P08397	15	S	Porphobilinogen deaminase OS=Homo sapiens OX=9606 GN=HMBS PE=1 SV=2	HMBS	1	7.79e-144	194.01	2	SGNGNAAATAEENS(1)PK	1.0361	7	1.189	1.127	1.128	0.905	0.96	0.98	0.826	0.00299147
P08559	232	S	Pyruvate dehydrogenase E1 component subunit alpha, somatic form, mitochondrial OS=Homo sapiens OX=9606 GN=PDHA1 PE=1 SV=3	PDHA1	0.985286	7.94e-05	114.4	2	YGMGT(0.015)S(0.985)VER	-0.14709	1	0.785	0.84	0.669	0.53	0.572	0.625	0.753	0.0270189
P08559	293	S	Pyruvate dehydrogenase E1 component subunit alpha, somatic form, mitochondrial OS=Homo sapiens OX=9606 GN=PDHA1 PE=1 SV=3	PDHA1	0.998902	1.29e-11	159.18	3	YHGHS(0.999)MS(0.001)DPGVS(1)YR	-0.67767	11	0.901	0.921	0.896	0.857	0.886	0.906	0.975	0.227913
P08559	295	S	Pyruvate dehydrogenase E1 component subunit alpha, somatic form, mitochondrial OS=Homo sapiens OX=9606 GN=PDHA1 PE=1 SV=3	PDHA1	0.868004	7.36e-06	110.38	2	YHGHS(0.13)MS(0.868)DPGVS(0.001)YR	-1.0992	2	0.743	0.758	0.7	0.665	0.795	0.783	1.019	0.805844
P08559	300	S	Pyruvate dehydrogenase E1 component subunit alpha, somatic form, mitochondrial OS=Homo sapiens OX=9606 GN=PDHA1 PE=1 SV=3	PDHA1	0.99996	1.29e-11	159.18	2	YHGHS(0.294)MS(0.706)DPGVS(1)YR	-0.90981	5	0.704	0.7	0.633	0.676	0.745	0.76	1.071	0.24442
P08581	990	S	Hepatocyte growth factor receptor OS=Homo sapiens OX=9606 GN=MET PE=1 SV=4	MET	0.997732	2.2e-56	251.35	2	S(0.002)VS(0.998)PTTEMVS(1)NESVDYR	0.54629	6	0.996	0.958	0.94	1.083	1.05	1.068	1.106	0.00629073
P08581	997	S	Hepatocyte growth factor receptor OS=Homo sapiens OX=9606 GN=MET PE=1 SV=4	MET	0.999982	2.2e-56	251.35	2	SVSPTTEMVS(1)NES(1)VDYR	-1.7973	5	0.834	0.759	0.808	0.985	1.01	0.997	1.246	0.0015194
P08581	1000	S	Hepatocyte growth factor receptor OS=Homo sapiens OX=9606 GN=MET PE=1 SV=4	MET	1	1.42e-19	170.47	2	SVSPTTEMVS(1)NES(1)VDYR	-1.7973	5	0.93	0.86	0.85	1.057	1.091	1.076	1.221	0.00250275
P08621	320	S	U1 small nuclear ribonucleoprotein 70 kDa OS=Homo sapiens OX=9606 GN=SNRNP70 PE=1 SV=2	SNRNP70	1	1.69e-07	121.2	5	GGGGDMAEPS(1)EAGDAPPDDGPPGELGPDGPDGPEEK	-0.69368	3	0.92	0.927	0.837	1.279	1.247	1.291	1.422	0.000510551
P08621	410	S	U1 small nuclear ribonucleoprotein 70 kDa OS=Homo sapiens OX=9606 GN=SNRNP70 PE=1 SV=2	SNRNP70	1	9.7e-20	171.3	3	GGGGGQDNGLEGLGNDS(1)R	-3.5867	3	0.886	0.81	0.777	1.254	1.159	1.264	1.487	0.00112572
P08621	226	S	U1 small nuclear ribonucleoprotein 70 kDa OS=Homo sapiens OX=9606 GN=SNRNP70 PE=1 SV=2	SNRNP70	1	9.67e-06	110.77	2	PGPS(1)PLPHR	3.0481	13	1.102	0.993	1.006	1.002	1.005	1.03	0.979	0.589776
P08648	127	S	Integrin alpha-5 OS=Homo sapiens OX=9606 GN=ITGA5 PE=1 SV=2	ITGA5	0.914288	0	504.92	2	LLESSLS(0.004)S(0.914)S(0.082)EGEEPVEYK	0.23419	3	0.934	0.854	0.899	1.509	1.495	1.625	1.723	0.000124601
P08651	194	S	Nuclear factor 1 C-type OS=Homo sapiens OX=9606 GN=NFIC PE=1 SV=2	NFIC	0.999831	5.21e-11	160.18	2	ERDAEQSGS(1)PR	0.26147	5	0.938	0.841	0.964	1.05	1.099	1.068	1.173	0.0212606
P08651	284	S	Nuclear factor 1 C-type OS=Homo sapiens OX=9606 GN=NFIC PE=1 SV=2	NFIC	0.774554	6.72e-27	186.85	3	HKS(0.775)GS(0.225)MEEDVDTSPGGDYY(0.005)T(0.01)S(0.05)PS(0.164)S(0.632)PT(0.112)S(0.018)S(0.004)S(0.004)R	1.1575	3	1.457	1.36	1.506	0.895	0.764	0.897	0.591	0.000986363
P08651	294	S	Nuclear factor 1 C-type OS=Homo sapiens OX=9606 GN=NFIC PE=1 SV=2	NFIC	0.947254	1.04e-35	191.62	3	SGSMEEDVDT(0.053)S(0.947)PGGDYYTSPS(0.131)S(0.821)PT(0.035)S(0.01)S(0.003)S(0.001)R	0.1366	4	1.033	0.961	0.966	1.116	1.021	1.025	1.068	0.152075
P08651	305	S	Nuclear factor 1 C-type OS=Homo sapiens OX=9606 GN=NFIC PE=1 SV=2	NFIC	0.820618	1.21e-47	218.25	3	SGSMEEDVDT(0.053)S(0.947)PGGDYYTSPS(0.131)S(0.821)PT(0.035)S(0.01)S(0.003)S(0.001)R	0.1366	8	1.221	1.072	1.193	0.984	0.915	0.97	0.823	0.0134112
P08651	333	S	Nuclear factor 1 C-type OS=Homo sapiens OX=9606 GN=NFIC PE=1 SV=2	NFIC	0.999832	2.35e-27	205.38	3	TEMDKS(1)PFNS(0.083)PS(0.917)PQDSPR	-0.061266	21	1.267	1.177	1.268	0.896	0.869	0.933	0.727	0.000579736
P08651	337	S	Nuclear factor 1 C-type OS=Homo sapiens OX=9606 GN=NFIC PE=1 SV=2	NFIC	0.997417	4.32e-09	124.19	3	T(0.006)EMDKS(0.994)PFNS(0.997)PS(0.758)PQDS(0.244)PR	-0.47584	3	0.961	0.916	0.804	1.227	1.152	1.249	1.353	0.00654514
P08651	339	S	Nuclear factor 1 C-type OS=Homo sapiens OX=9606 GN=NFIC PE=1 SV=2	NFIC	0.997531	2.35e-27	205.38	3	T(0.512)EMDKS(0.571)PFNS(0.92)PS(0.998)PQDS(1)PR	-0.59217	20	1.239	1.184	1.199	0.913	0.894	0.952	0.762	0.000286472
P08651	343	S	Nuclear factor 1 C-type OS=Homo sapiens OX=9606 GN=NFIC PE=1 SV=2	NFIC	0.999988	6.63e-09	142.57	2	SPFNSPSPQDS(1)PR	-0.55139	6	1.024	1.053	0.914	1.011	0.942	1.006	0.989	0.856672
P08651	475	S	Nuclear factor 1 C-type OS=Homo sapiens OX=9606 GN=NFIC PE=1 SV=2	NFIC	0.862584	2.55e-11	136.77	4	LALPPATKPATTSEGGAT(0.021)S(0.148)PT(0.185)S(0.714)PS(0.863)YS(0.069)PPDTSPANR	-1.0328	1	1.076	0.929	1.017	1.074	1.086	1.215	1.117	0.129673
P08651	477	S	Nuclear factor 1 C-type OS=Homo sapiens OX=9606 GN=NFIC PE=1 SV=2	NFIC	0.776573	0.000244142	90.03	4	LALPPATKPATTSEGGAT(0.033)S(0.17)PT(0.623)S(0.747)PS(0.343)Y(0.3)S(0.777)PPDT(0.007)S(0.002)PANR	3.0944	1	1.016	0.885	0.969	1.096	1.037	1.177	1.153	0.0590162
P08651	322	S	Nuclear factor 1 C-type OS=Homo sapiens OX=9606 GN=NFIC PE=1 SV=2	NFIC	0.849995	1.36e-24	190.83	3	NWTEDMEGGIS(0.85)S(0.15)PVKK	0.3024	4	1.015	1.037	1.072	1.077	0.997	1.096	1.015	0.6938
P08651	323	S	Nuclear factor 1 C-type OS=Homo sapiens OX=9606 GN=NFIC PE=1 SV=2	NFIC	0.941462	2.86e-12	151.95	3	NWTEDMEGGIS(0.059)S(0.941)PVK	3.1766	3	1.044	1.073	0.932	1.028	0.988	1.041	1.003	0.931351
P08651	276	S	Nuclear factor 1 C-type OS=Homo sapiens OX=9606 GN=NFIC PE=1 SV=2	NFIC	0.909636	0.000245305	75.102	3	TLPS(0.001)T(0.003)S(0.055)S(0.91)S(0.03)GS(0.002)K	0.31877	1	1.162	1.217	1.247	0.913	1.069	1.135	0.86	0.0852919
P08651	277	S	Nuclear factor 1 C-type OS=Homo sapiens OX=9606 GN=NFIC PE=1 SV=2	NFIC	0.846226	0.00371675	60.364	3	TLPSTS(0.005)S(0.065)S(0.846)GS(0.083)K	0.14679	1
P08670	459	S	Vimentin OS=Homo sapiens OX=9606 GN=VIM PE=1 SV=4	VIM	0.969325	3.08e-34	225.54	2	DGQVINET(0.031)S(0.969)QHHDDLE	-2.4376	8	0.833	0.76	0.742	1.23	1.189	1.267	1.579	0.000325365
P08670	205	S	Vimentin OS=Homo sapiens OX=9606 GN=VIM PE=1 SV=4	VIM	0.999997	9.42e-08	147.73	2	EEAENTLQS(1)FR	-1.3864	2	0.683	0.663	0.671	1.03	1.021	1.083	1.554	2.66539e-05
P08670	430	S	Vimentin OS=Homo sapiens OX=9606 GN=VIM PE=1 SV=4	VIM	0.999991	2.63e-43	239.93	3	ETNLDS(1)LPLVDTHSK	0.25892	6	0.974	0.938	0.927	0.799	0.781	0.867	0.862	0.0130275
P08670	438	S	Vimentin OS=Homo sapiens OX=9606 GN=VIM PE=1 SV=4	VIM	0.751023	2.23e-07	111.66	4	ETNLDSLPLVDT(0.249)HS(0.751)KR	1.0726	1	0.822	0.957	0.916	1.128	1.01	1.112	1.206	0.0299015
P08670	339	S	Vimentin OS=Homo sapiens OX=9606 GN=VIM PE=1 SV=4	VIM	0.962862	0.032124	48.004	2	GT(0.037)NES(0.963)LER	-1.5237	1	0.5	0.525	0.446	1.046	1.095	1.15	2.237	0.000130564
P08670	419	S	Vimentin OS=Homo sapiens OX=9606 GN=VIM PE=1 SV=4	VIM	0.846608	0.000149946	83.964	3	IS(0.001)LPLPNFS(0.847)S(0.153)LNLR	-3.9748	1	1.12	1.126	0.839	0.9	1.06	1.143	1.006	0.937415
P08670	72	S	Vimentin OS=Homo sapiens OX=9606 GN=VIM PE=1 SV=4	VIM	0.931258	0.00113284	73.951	2	LRS(0.931)S(0.069)VPGVR	-0.056476	2	1.148	0.862	0.939	1.144	1.338	1.201	1.249	0.0783873
P08670	73	S	Vimentin OS=Homo sapiens OX=9606 GN=VIM PE=1 SV=4	VIM	0.995035	0.00018997	101.71	3	LRS(0.005)S(0.995)VPGVR	0.30837	4	0.84	0.773	0.748	1.263	1.336	1.397	1.693	0.000310205
P08670	22	S	Vimentin OS=Homo sapiens OX=9606 GN=VIM PE=1 SV=4	VIM	0.862531	0.000301988	79.013	3	MFGGPGT(0.135)AS(0.863)RPS(0.001)S(0.001)SR	0.06472	3	0.593	0.558	0.607	1.284	1.251	1.36	2.216	2.26832e-05
P08670	25	S	Vimentin OS=Homo sapiens OX=9606 GN=VIM PE=1 SV=4	VIM	0.938273	1.69e-07	116	2	MFGGPGTAS(0.008)RPS(0.938)S(0.045)S(0.009)R	-2.4099	4	0.86	0.891	0.872	1.055	1.217	1.08	1.278	0.00585224
P08670	214	S	Vimentin OS=Homo sapiens OX=9606 GN=VIM PE=1 SV=4	VIM	1	0.000185066	100.22	2	QDVDNAS(1)LAR	0.99263	2	0.641	0.556	0.584	1.071	1.088	1.205	1.889	0.000335633
P08670	325	S	Vimentin OS=Homo sapiens OX=9606 GN=VIM PE=1 SV=4	VIM	0.965413	6.88e-08	143.67	2	QVQS(0.965)LT(0.035)CEVDALK	-1.3597	4	0.742	0.613	0.599	0.898	0.971	1.012	1.474	0.00683678
P08670	51	S	Vimentin OS=Homo sapiens OX=9606 GN=VIM PE=1 SV=4	VIM	0.976513	7.21e-08	134.91	2	S(0.977)LY(0.001)AS(0.023)SPGGVYATR	0.55849	6	0.875	0.848	0.819	1.046	1.007	1.066	1.227	0.00128849
P08670	56	S	Vimentin OS=Homo sapiens OX=9606 GN=VIM PE=1 SV=4	VIM	0.801988	1.75e-32	219.41	3	S(0.651)LY(0.349)AS(0.197)S(0.802)PGGVYAT(0.001)R	0.52202	16	0.933	0.826	0.869	1.201	1.203	1.221	1.379	0.000829584
P08670	5	S	Vimentin OS=Homo sapiens OX=9606 GN=VIM PE=1 SV=4	VIM	0.999919	0.00207639	79.148	2	S(1)VS(0.306)S(0.585)S(0.092)S(0.018)YR	0.98075	2	0.343	0.248	0.155	0.871	0.732	0.76	3.168	0.0070869
P08670	7	S	Vimentin OS=Homo sapiens OX=9606 GN=VIM PE=1 SV=4	VIM	0.922833	0.00105472	95.642	2	S(0.018)VS(0.923)S(0.056)S(0.003)SYR	-1.2153	2	0.55	0.499	0.643	1.21	1.356	1.639	2.485	0.00140425
P08670	10	S	Vimentin OS=Homo sapiens OX=9606 GN=VIM PE=1 SV=4	VIM	0.974621	0.00180191	83.429	2	SVS(0.003)S(0.011)S(0.011)S(0.975)YRR	-2.1872	3	0.472	0.479	0.414	0.937	1.1	0.969	2.202	0.0003031
P08670	39	S	Vimentin OS=Homo sapiens OX=9606 GN=VIM PE=1 SV=4	VIM	0.988475	4.68e-07	134.57	2	T(0.012)YS(0.988)LGSALR	-0.36723	2	0.274	0.355	0.346	0.994	0.93	1.095	3.096	0.000282263
P08670	42	S	Vimentin OS=Homo sapiens OX=9606 GN=VIM PE=1 SV=4	VIM	0.997647	7.65e-05	90.931	3	TYS(0.002)LGS(0.998)ALRPSTSR	-0.33144	5	0.673	0.698	0.708	1.334	1.35	1.377	1.953	2.91914e-06
P08670	47	S	Vimentin OS=Homo sapiens OX=9606 GN=VIM PE=1 SV=4	VIM	0.972553	0.000212162	85.576	3	TYSLGSALRPS(0.973)T(0.022)S(0.005)R	0.04104	3	0.916	0.83	0.862	1.043	0.997	1.078	1.196	0.00808422
P08865	2	S	40S ribosomal protein SA OS=Homo sapiens OX=9606 GN=RPSA PE=1 SV=4	RPSA	1	6.38e-06	86.011	2	S(1)GALDVLQMK	-0.53059	1	1.136	1.246	0.963	0.808	1.066	1.009	0.862	0.256328
P09234	17	S	U1 small nuclear ribonucleoprotein C OS=Homo sapiens OX=9606 GN=SNRPC PE=1 SV=1	SNRPC	0.772807	2.59e-20	179.5	3	FYCDYCDT(0.001)YLT(0.218)HDS(0.773)PS(0.008)VR	0.75901	1	1.005	1	0.912	1.225	1.247	1.331	1.304	0.00277387
P09382	30	S	Galectin-1 OS=Homo sapiens OX=9606 GN=LGALS1 PE=1 SV=2	LGALS1	1	0.000424851	109.42	2	S(1)FVLNLGK	-0.29481	1	0.5	0.499	0.386	0.743	0.801	0.732	1.643	0.00509246
P09493	174	S	Tropomyosin alpha-1 chain OS=Homo sapiens OX=9606 GN=TPM1 PE=1 SV=2	TPM1	1	0.000194463	99.215	2	LVIIES(1)DLER	-0.80062	1	0.756	0.695	0.69	0.909	0.928	0.944	1.299	0.00110792
P09496	105	S	Clathrin light chain A OS=Homo sapiens OX=9606 GN=CLTA PE=1 SV=1	CLTA	0.997521	0.000850899	80.245	2	LQS(0.998)EPES(0.002)IR	0.26517	1	1.103	0.987	0.956	1.32	1.247	1.279	1.263	0.00715702
P09543	170	S	2',3'-cyclic-nucleotide 3'-phosphodiesterase OS=Homo sapiens OX=9606 GN=CNP PE=1 SV=2	CNP	1	2.67e-05	96.163	3	NQWQLS(1)ADDLKK	-0.60146	1	1.242	1.294	1.193	0.931	0.896	1.008	0.76	0.00279074
P09543	9	S	2',3'-cyclic-nucleotide 3'-phosphodiesterase OS=Homo sapiens OX=9606 GN=CNP PE=1 SV=2	CNP	0.777468	0.00176489	82.75	3	S(0.777)HT(0.223)FLPK	-0.60724	1	0.283	0.352	0.347	1.157	0.904	0.846	2.96	0.00080104
P09603	533	S	Macrophage colony-stimulating factor 1 OS=Homo sapiens OX=9606 GN=CSF1 PE=1 SV=2	CSF1	1	1.61e-103	314.9	2	ADS(1)PLEQPEGSPLTQDDR	0.040719	3	0.734	0.675	0.633	0.973	1.041	1.078	1.514	0.00136125
P09603	541	S	Macrophage colony-stimulating factor 1 OS=Homo sapiens OX=9606 GN=CSF1 PE=1 SV=2	CSF1	0.95272	0.00207464	69.525	3	ADSPLEQPEGS(0.953)PLT(0.047)QDDR	-0.75868	1	1.05	1.038	1.136	0.97	0.951	1.262	0.987	0.840274
P09651	142	S	Heterogeneous nuclear ribonucleoprotein A1 OS=Homo sapiens OX=9606 GN=HNRNPA1 PE=1 SV=5	HNRNPA1	0.999877	0.000246633	79.97	3	IEVIEIMTDRGS(1)GK	-0.58667	1	0.879	0.876	0.81	1.403	1.493	1.397	1.674	0.000113932
P09651	365	S	Heterogeneous nuclear ribonucleoprotein A1 OS=Homo sapiens OX=9606 GN=HNRNPA1 PE=1 SV=5	HNRNPA1	0.940815	6.19e-13	144.56	3	NQGGYGGSSSS(0.001)S(0.057)S(0.941)YGS(0.001)GR	0.18412	2	0.935	0.847	0.755	1.247	1.424	1.397	1.603	0.00310399
P09651	368	S	Heterogeneous nuclear ribonucleoprotein A1 OS=Homo sapiens OX=9606 GN=HNRNPA1 PE=1 SV=5	HNRNPA1	0.999998	6.05e-45	238.8	2	NQGGYGGSSSSSSYGS(1)GR	-0.046498	4	0.704	0.696	0.631	1.75	1.586	1.856	2.556	8.29434e-05
P09651	4	S	Heterogeneous nuclear ribonucleoprotein A1 OS=Homo sapiens OX=9606 GN=HNRNPA1 PE=1 SV=5	HNRNPA1	0.991366	1.16e-08	78.556	2	S(0.991)ES(0.009)PKEPEQLR	0.40959	10	1.061	1.039	1.075	1.231	1.152	1.222	1.135	0.00548576
P09651	6	S	Heterogeneous nuclear ribonucleoprotein A1 OS=Homo sapiens OX=9606 GN=HNRNPA1 PE=1 SV=5	HNRNPA1	0.999463	1.91e-23	192.35	2	S(0.001)ES(0.999)PKEPEQLR	-0.094627	15	1.118	1.082	1.107	1.146	1.087	1.188	1.034	0.293257
P09651	2	S	Heterogeneous nuclear ribonucleoprotein A1 OS=Homo sapiens OX=9606 GN=HNRNPA1 PE=1 SV=5	HNRNPA1	0.928265	9.5e-05	46.88	3	S(0.928)KS(0.944)ES(0.127)PKEPEQLR	1.0799	5	1.066	1.096	1.123	1.122	1.1	1.161	1.03	0.248978
P09651	337	S	Heterogeneous nuclear ribonucleoprotein A1 OS=Homo sapiens OX=9606 GN=HNRNPA1 PE=1 SV=5	HNRNPA1	0.976561	3.56e-17	184.98	2	S(0.977)S(0.023)GPYGGGGQYFAK	0.21861	2	0.739	0.781	0.815	1.525	1.514	1.63	2	4.68309e-05
P09661	197	S	U2 small nuclear ribonucleoprotein A' OS=Homo sapiens OX=9606 GN=SNRPA1 PE=1 SV=2	SNRPA1	1	7.56e-05	89.466	3	GGPS(1)PGDVEAIK	-0.0015144	1	0.702	0.709	0.7	1.462	1.361	1.441	2.02	5.93449e-06
P09874	179	S	Poly [ADP-ribose] polymerase 1 OS=Homo sapiens OX=9606 GN=PARP1 PE=1 SV=4	PARP1	0.800898	0.0277818	58.29	3	EELGFRPEY(0.003)S(0.197)AS(0.801)QLK	-0.36643	1
P09874	782	S	Poly [ADP-ribose] polymerase 1 OS=Homo sapiens OX=9606 GN=PARP1 PE=1 SV=4	PARP1	0.97277	3.17e-26	189.79	3	GGS(0.973)DDS(0.012)S(0.015)KDPIDVNYEK	0.13782	2	1.035	1.014	0.979	1.3	1.289	1.423	1.325	0.00139563
P09914	2	S	Interferon-induced protein with tetratricopeptide repeats 1 OS=Homo sapiens OX=9606 GN=IFIT1 PE=1 SV=2	IFIT1	0.908411	4.12e-07	67.563	2	S(0.908)T(0.092)NGDDHQVK	-1.3769	1	0.7	0.691	0.664	1.02	0.986	0.955	1.441	0.000123373
P0C1Z6	167	S	TCF3 fusion partner OS=Homo sapiens OX=9606 GN=TFPT PE=1 SV=1	TFPT	0.998935	0.00399122	77.072	2	ET(0.001)LS(0.999)PPR	0.46041	2	0.904	0.852	0.913	0.982	1.058	0.995	1.137	0.0151698
P0C1Z6	249	S	TCF3 fusion partner OS=Homo sapiens OX=9606 GN=TFPT PE=1 SV=1	TFPT	1	2.46e-16	180.97	2	LLPYPTLAS(1)PASD	0.62795	7	0.982	0.938	0.968	1.127	1.042	1.078	1.124	0.0115125
P0C1Z6	252	S	TCF3 fusion partner OS=Homo sapiens OX=9606 GN=TFPT PE=1 SV=1	TFPT	1	4.03e-11	160.86	2	LLPYPTLAS(1)PAS(1)D	-0.20262	5	0.998	0.97	1.032	1.13	1.073	1.14	1.114	0.014173
P0C1Z6	180	S	TCF3 fusion partner OS=Homo sapiens OX=9606 GN=TFPT PE=1 SV=1	TFPT	0.999976	1.54e-08	119.97	3	RTPAPPEPGS(1)PAPGEGPSGR	-0.26012	3	1.166	1.054	1.065	1.018	0.96	1.15	0.952	0.459408
P0C7T5	284	S	Ataxin-1-like OS=Homo sapiens OX=9606 GN=ATXN1L PE=1 SV=1	ATXN1L	0.999999	2.72e-05	94.882	3	RES(1)EALDS(0.994)PNS(0.006)K	0.29059	6	1.013	0.861	0.873	1.163	1.189	1.25	1.311	0.00828702
P0C7T5	289	S	Ataxin-1-like OS=Homo sapiens OX=9606 GN=ATXN1L PE=1 SV=1	ATXN1L	0.994366	0.000229171	78.794	3	RES(1)EALDS(0.994)PNS(0.006)K	0.29059	2	1.185	1.106	1.054	1.069	1.087	1.234	1.013	0.836944
P0C7T5	615	S	Ataxin-1-like OS=Homo sapiens OX=9606 GN=ATXN1L PE=1 SV=1	ATXN1L	0.991491	4.13e-06	98.165	3	T(0.008)VLGS(0.991)RELCDSEGK	0.94549	2	1.472	1.403	1.541	0.833	0.948	1.022	0.635	0.00222199
P0CAP2	364	S	DNA-directed RNA polymerase II subunit GRINL1A OS=Homo sapiens OX=9606 GN=POLR2M PE=1 SV=1	POLR2M	1	6.87e-08	133.48	2	EVRDEDDDWS(1)S(1)DEF	-0.90493	2	1.046	0.995	1.033	1.108	1.05	1.143	1.074	0.0708376
P0CAP2	365	S	DNA-directed RNA polymerase II subunit GRINL1A OS=Homo sapiens OX=9606 GN=POLR2M PE=1 SV=1	POLR2M	1	6.87e-08	133.48	2	EVRDEDDDWS(1)S(1)DEF	-0.90493	2	1.046	0.995	1.033	1.108	1.05	1.143	1.074	0.0708376
P0CAP2	270	S	DNA-directed RNA polymerase II subunit GRINL1A OS=Homo sapiens OX=9606 GN=POLR2M PE=1 SV=1	POLR2M	0.992491	4.95e-07	134.3	2	S(0.007)GS(0.992)PISSEER	0.20274	1	0.647	0.897	0.502	1.031	0.88	1.323	1.581	0.0834459
P0CAP2	179	S	DNA-directed RNA polymerase II subunit GRINL1A OS=Homo sapiens OX=9606 GN=POLR2M PE=1 SV=1	POLR2M	0.873303	2.42e-27	196.18	3	VS(0.127)S(0.873)QAEDTSSSFDNLFIDR	1.8158	1	1.277	1.29	1.088	1	1.309	1.047	0.918	0.420799
P0DI82	119	S	Trafficking protein particle complex subunit 2B OS=Homo sapiens OX=9606 GN=TRAPPC2B PE=1 SV=1	TRAPPC2B	0.999959	0.000112174	87.932	2	FSMNPFYEPNS(1)PIR	-0.96931	2	0.94	0.885	0.934	1.182	1.108	1.156	1.249	0.00117373
P0DI83	13	S	Ras-related protein Rab-34, isoform NARR OS=Homo sapiens OX=9606 GN=RAB34 PE=1 SV=1	RAB34	1	0.0040276	59.198	3	DDVGS(1)PRPR	0.1477	1	0.69	0.768	0.641	1.138	1.14	1.33	1.719	0.00181971
P0DJ93	58	S	Small integral membrane protein 13 OS=Homo sapiens OX=9606 GN=SMIM13 PE=3 SV=1	SMIM13	0.998678	1.81e-12	147.36	4	ELVGDTGSQEGDHEPS(0.999)GS(0.943)ET(0.058)EEDTSSSPHR	-0.17818	1	1.075	0.882	0.944	1.256	0.925	1.191	1.162	0.260148
P0DJ93	60	S	Small integral membrane protein 13 OS=Homo sapiens OX=9606 GN=SMIM13 PE=3 SV=1	SMIM13	0.943384	1.81e-12	147.36	4	ELVGDTGSQEGDHEPS(0.999)GS(0.943)ET(0.058)EEDTSSSPHR	-0.17818	1	1.075	0.882	0.944	1.256	0.925	1.191	1.162	0.260148
P0DN76	61	S	Splicing factor U2AF 35 kDa subunit-like protein OS=Homo sapiens OX=9606 GN=U2AF1L5 PE=1 SV=1	U2AF1L5	0.918357	2.01e-05	99.451	2	NPQNS(0.017)S(0.065)QS(0.918)ADGLR	-1.4399	2	1.099	0.983	1.062	0.949	1.035	1.086	0.976	0.661416
P0DP25	102	S	Calmodulin-3 OS=Homo sapiens OX=9606 GN=CALM3 PE=1 SV=1	CALM3	0.999998	0.00261176	77.045	3	VFDKDGNGYIS(1)AAELR	0.88387	1	1.128	1.198	1.152	0.862	0.889	1.031	0.8	0.0175787
P0DPB5	104	S	Protein POLR1D, isoform 2 OS=Homo sapiens OX=9606 GN=POLR1D PE=1 SV=1	POLR1D	0.999245	0.000399223	83.081	3	GSAS(0.001)YS(0.999)PPR	-0.29494	1	0.593	0.737	0.604	1.122	1.192	0.967	1.696	0.00475213
P10070	149	S	Zinc finger protein GLI2 OS=Homo sapiens OX=9606 GN=GLI2 PE=1 SV=4	GLI2	1	0.000145278	83.792	3	GLS(1)PADVAQEHLK	0.30019	1	0.877	0.933	0.737	1.223	1.213	1.297	1.466	0.00629875
P10070	1101	S	Zinc finger protein GLI2 OS=Homo sapiens OX=9606 GN=GLI2 PE=1 SV=4	GLI2	1	0.00566455	55.04	3	LPS(1)PGLHGQR	0.18069	2	0.907	0.844	0.953	1.087	1.045	1.249	1.25	0.0264399
P10070	970	S	Zinc finger protein GLI2 OS=Homo sapiens OX=9606 GN=GLI2 PE=1 SV=4	GLI2	1	0.0106083	62.463	2	RAS(1)DPVR	0.1335	1	0.884	0.822	0.749	1.412	1.356	1.489	1.734	0.000557362
P10070	808	S	Zinc finger protein GLI2 OS=Homo sapiens OX=9606 GN=GLI2 PE=1 SV=4	GLI2	0.983895	1.7e-09	133.41	3	RDS(0.984)S(0.015)T(0.001)STVSSAYTVSR	0.38304	2	0.881	0.851	0.802	1.368	1.375	1.257	1.579	0.000336137
P10071	445	S	Transcriptional activator GLI3 OS=Homo sapiens OX=9606 GN=GLI3 PE=1 SV=6	GLI3	1	0.00444554	62.203	3	IKPDEDLPS(1)PGAR	0.0087483	1
P10071	664	S	Transcriptional activator GLI3 OS=Homo sapiens OX=9606 GN=GLI3 PE=1 SV=6	GLI3	0.999312	1.99e-13	134.14	3	S(0.999)PGRPT(0.001)QGALGEQQDLSNTTSK	0.82191	1	1.131	1.018	0.988	1.159	1.129	1.174	1.104	0.0783269
P10072	408	S	Zinc finger protein 875 OS=Homo sapiens OX=9606 GN=ZNF875 PE=2 SV=4	ZNF875	1	0.0507566	40.589	3	T(1)HS(1)GEKPY(1)ICR	-3.6132	1
P10074	179	S	Telomere zinc finger-associated protein OS=Homo sapiens OX=9606 GN=ZBTB48 PE=1 SV=2	ZBTB48	0.989582	0.000396367	74.81	4	GS(0.501)HS(0.501)PQRPQLHS(0.99)PAQS(0.008)EGPSSLCGK	0.90898	1	1.197	1.032	1.013	1.057	1.331	1.097	1.075	0.475411
P10075	86	S	Zinc finger protein GLI4 OS=Homo sapiens OX=9606 GN=GLI4 PE=1 SV=2	GLI4	0.999659	1.07e-09	144.31	2	S(1)PGSQAPDEGAGGALR	-0.62713	1	1.003	0.96	0.911	1.058	0.981	1.04	1.071	0.127187
P10244	282	S	Myb-related protein B OS=Homo sapiens OX=9606 GN=MYBL2 PE=1 SV=1	MYBL2	0.999957	3.15e-08	119.87	3	REDQEGS(1)PPETSLPYK	0.83391	1	1.056	1.007	1.088	0.861	0.814	0.99	0.846	0.0523741
P10275	96	S	Androgen receptor OS=Homo sapiens OX=9606 GN=AR PE=1 SV=3	AR	1	7.34e-18	176.11	3	QQQQQQGEDGS(1)PQAHR	0.65796	2	0.627	1.162	0.988	0.981	0.704	1.044	0.983	0.998151
P10275	310	S	Androgen receptor OS=Homo sapiens OX=9606 GN=AR PE=1 SV=3	AR	0.997075	0.00119585	71.279	3	STEDTAEY(0.003)S(0.997)PFK	-0.99385	1	0.857	0.851	0.916	1.067	0.882	1.006	1.126	0.129337
P10301	201	S	Ras-related protein R-Ras OS=Homo sapiens OX=9606 GN=RRAS PE=1 SV=1	RRAS	0.999902	3.76e-07	111.4	3	KYQEQELPPS(1)PPSAPR	0.96522	6	0.917	0.867	0.92	1.299	1.38	1.363	1.495	0.000112813
P10321	353	S	HLA class I histocompatibility antigen, C alpha chain OS=Homo sapiens OX=9606 GN=HLA-C PE=1 SV=3	HLA-C	0.996633	4.78e-06	103.85	3	GGSCSQAACS(0.003)NS(0.997)AQGSDESLITCK	-0.92134	1	0.842	0.765	0.693	0.924	1.053	1.208	1.385	0.027937
P10321	357	S	HLA class I histocompatibility antigen, C alpha chain OS=Homo sapiens OX=9606 GN=HLA-C PE=1 SV=3	HLA-C	0.990905	5.21e-06	103.07	3	GGSCSQAACSNSAQGS(0.991)DES(0.009)LITCK	-1.5928	1	1.106	1.099	1.002	0.947	0.894	1.081	0.911	0.214652
P10398	257	S	Serine/threonine-protein kinase A-Raf OS=Homo sapiens OX=9606 GN=ARAF PE=1 SV=2	ARAF	0.964648	0.00568844	64.827	2	GS(0.965)PS(0.035)PASVSSGR	-0.32246	2	0.745	0.771	0.841	0.977	1.164	1.154	1.398	0.00782134
P10398	269	S	Serine/threonine-protein kinase A-Raf OS=Homo sapiens OX=9606 GN=ARAF PE=1 SV=2	ARAF	0.996992	0.0311622	44.045	3	KS(0.997)PHS(0.578)KS(0.425)PAEQR	-0.60127	1	0.842	0.794	0.786	1.488	1.24	1.472	1.734	0.000954965
P10412	187	S	Histone H1.4 OS=Homo sapiens OX=9606 GN=H1-4 PE=1 SV=2	H1-4	1	0.0325722	42.001	4	KAPKS(1)PAK	-0.64983	2	0.261	0.23	0.194	1.021	0.874	0.851	4.009	0.000173328
P10412	36	S	Histone H1.4 OS=Homo sapiens OX=9606 GN=H1-4 PE=1 SV=2	H1-4	0.999888	7.24e-06	119.01	3	KAS(1)GPPVSELITK	-0.77162	1	0.582	0.521	0.58	1.286	1.275	1.356	2.327	3.30609e-05
P10451	219	S	Osteopontin OS=Homo sapiens OX=9606 GN=SPP1 PE=1 SV=1	SPP1	0.840154	5.64e-05	91.372	3	AIPVAQDLNAPS(0.16)DWDS(0.84)R	-0.35543	1	0.812	0.806	0.929	1.081	1.13	1.432	1.43	0.0234257
P10451	234	S	Osteopontin OS=Homo sapiens OX=9606 GN=SPP1 PE=1 SV=1	SPP1	0.999647	8.16e-21	174.99	3	DSYETSQLDDQS(1)AETHSHK	0.43461	1	0.678	0.688	0.735	1.113	1.002	1.034	1.499	0.000529873
P10451	275	S	Osteopontin OS=Homo sapiens OX=9606 GN=SPP1 PE=1 SV=1	SPP1	1	0.00482635	57.147	4	EFHS(1)HEFHS(1)HEDMLVVDPK	0.045589	1	0.801	0.917	0.819	1.134	1.016	1.095	1.279	0.00957317
P10451	280	S	Osteopontin OS=Homo sapiens OX=9606 GN=SPP1 PE=1 SV=1	SPP1	1	0.00482635	57.147	4	EFHS(1)HEFHS(1)HEDMLVVDPK	0.045589	1	0.801	0.917	0.819	1.134	1.016	1.095	1.279	0.00957317
P10451	303	S	Osteopontin OS=Homo sapiens OX=9606 GN=SPP1 PE=1 SV=1	SPP1	0.999976	0.000859622	72.644	3	FRIS(1)HELDS(0.653)AS(0.653)S(0.695)EVN	0.16174	1	1.001	0.85	1.001	1.206	1.048	1.104	1.177	0.073326
P10451	308	S	Osteopontin OS=Homo sapiens OX=9606 GN=SPP1 PE=1 SV=1	SPP1	0.981822	0.000859622	72.644	2	ISHELDS(0.982)AS(0.115)S(0.903)EVN	-1.4178	2	1.076	1.008	0.901	1.031	0.986	1.143	1.059	0.442849
P10451	311	S	Osteopontin OS=Homo sapiens OX=9606 GN=SPP1 PE=1 SV=1	SPP1	0.902675	0.000859622	72.644	2	ISHELDS(0.982)AS(0.115)S(0.903)EVN	-1.4178	2	1.076	1.008	0.901	1.031	0.986	1.143	1.059	0.442849
P10451	254	S	Osteopontin OS=Homo sapiens OX=9606 GN=SPP1 PE=1 SV=1	SPP1	0.998512	7.18e-09	117.57	4	KANDES(0.999)NEHS(0.001)DVIDS(0.999)QELS(0.001)K	0.099198	1	1.028	1.065	1.058	0.913	0.983	1.051	0.935	0.179027
P10451	263	S	Osteopontin OS=Homo sapiens OX=9606 GN=SPP1 PE=1 SV=1	SPP1	0.999321	7.18e-09	117.57	4	KANDES(0.999)NEHS(0.001)DVIDS(0.999)QELS(0.001)K	0.099198	1	1.028	1.065	1.058	0.913	0.983	1.051	0.935	0.179027
P10451	62	S	Osteopontin OS=Homo sapiens OX=9606 GN=SPP1 PE=1 SV=1	SPP1	0.970288	0.00182269	70.335	3	QNLLAPQNAVS(0.97)S(0.97)EET(0.059)NDFK	-1.7995	1	0.902	0.92	0.909	1.199	1.009	1.162	1.234	0.0177224
P10451	63	S	Osteopontin OS=Homo sapiens OX=9606 GN=SPP1 PE=1 SV=1	SPP1	0.970288	0.00182269	70.335	3	QNLLAPQNAVS(0.97)S(0.97)EET(0.059)NDFK	-1.7995	1	0.902	0.92	0.909	1.199	1.009	1.162	1.234	0.0177224
P10588	34	S	Nuclear receptor subfamily 2 group F member 6 OS=Homo sapiens OX=9606 GN=NR2F6 PE=1 SV=2	NR2F6	0.996146	2.28e-45	219.07	4	AAEDDS(0.003)AS(0.996)PPGAAS(0.001)DAEPGDEERPGLQVDCVVCGDK	1.0127	1	1.106	1.11	1.198	1.07	1.042	1.18	0.964	0.463941
P10636	519	S	Microtubule-associated protein tau OS=Homo sapiens OX=9606 GN=MAPT PE=1 SV=5	MAPT	0.996835	0.000314654	79.885	3	SGYSSPGS(0.997)PGT(0.003)PGSR	2.6569	2	0.934	0.861	0.89	1.013	0.983	1.282	1.221	0.0914796
P10636	713	S	Microtubule-associated protein tau OS=Homo sapiens OX=9606 GN=MAPT PE=1 SV=5	MAPT	0.999464	1.98e-06	108.5	3	TDHGAEIVY(0.001)KS(0.999)PVVS(0.996)GDT(0.091)S(0.912)PR	0.22342	2	0.875	0.806	0.819	0.979	1.054	0.977	1.204	0.00633478
P10636	717	S	Microtubule-associated protein tau OS=Homo sapiens OX=9606 GN=MAPT PE=1 SV=5	MAPT	0.996355	1.98e-06	108.5	3	TDHGAEIVY(0.001)KS(0.999)PVVS(0.996)GDT(0.091)S(0.912)PR	0.22342	2	0.875	0.806	0.819	0.979	1.054	0.977	1.204	0.00633478
P10636	721	S	Microtubule-associated protein tau OS=Homo sapiens OX=9606 GN=MAPT PE=1 SV=5	MAPT	0.912334	1.98e-06	108.5	3	TDHGAEIVY(0.001)KS(0.999)PVVS(0.996)GDT(0.091)S(0.912)PR	0.22342	2	0.875	0.806	0.819	0.979	1.054	0.977	1.204	0.00633478
P10644	83	S	cAMP-dependent protein kinase type I-alpha regulatory subunit OS=Homo sapiens OX=9606 GN=PRKAR1A PE=1 SV=1	PRKAR1A	1	8.21e-58	263.19	2	EDEIS(1)PPPPNPVVK	-0.55162	16	0.997	0.986	0.948	1.016	0.942	1	1.009	0.76417
P10809	70	S	60 kDa heat shock protein, mitochondrial OS=Homo sapiens OX=9606 GN=HSPD1 PE=1 SV=2	HSPD1	0.992604	1.9e-05	121.79	3	TVIIEQS(0.007)WGS(0.993)PK	0.30381	4	1.121	1.129	1.105	1.191	1.103	1.162	1.03	0.2819
P10827	12	S	Thyroid hormone receptor alpha OS=Homo sapiens OX=9606 GN=THRA PE=1 SV=1	THRA	1	6.42e-08	147.18	2	VECGS(1)DPEENSAR	-0.2722	1	0.898	1.041	0.879	1.064	0.99	1.027	1.093	0.183721
P10912	375	S	Growth hormone receptor OS=Homo sapiens OX=9606 GN=GHR PE=1 SV=1	GHR	0.961643	0.0237347	51.463	2	S(0.004)HS(0.962)NLGVKDGDS(0.034)GR	0.49251	1	0.897	0.755	0.816	1.345	1.614	1.597	1.846	0.00137603
P11055	1037	S	Myosin-3 OS=Homo sapiens OX=9606 GN=MYH3 PE=1 SV=3	MYH3	0.981855	0.048047	60.943	5	T(0.473)KS(0.565)KLEQQVEDLES(0.982)S(0.98)LEQEK	-0.22077	1	0.901	0.838	0.889	1.273	1.461	1.356	1.556	0.000639055
P11055	1038	S	Myosin-3 OS=Homo sapiens OX=9606 GN=MYH3 PE=1 SV=3	MYH3	0.980315	0.048047	60.943	5	T(0.473)KS(0.565)KLEQQVEDLES(0.982)S(0.98)LEQEK	-0.22077	1	0.901	0.838	0.889	1.273	1.461	1.356	1.556	0.000639055
P11137	1347	S	Microtubule-associated protein 2 OS=Homo sapiens OX=9606 GN=MAP2 PE=1 SV=4	MAP2	1	2.4e-38	213.05	3	DGS(1)PEAPAS(1)PEREEVALSEYK	-0.5622	1	0.855	0.821	0.923	1.295	1.302	1.403	1.539	0.000552368
P11137	1353	S	Microtubule-associated protein 2 OS=Homo sapiens OX=9606 GN=MAP2 PE=1 SV=4	MAP2	0.999979	2.4e-38	213.05	3	DGS(1)PEAPAS(1)PEREEVALSEYK	-0.5622	1	0.855	0.821	0.923	1.295	1.302	1.403	1.539	0.000552368
P11137	1155	S	Microtubule-associated protein 2 OS=Homo sapiens OX=9606 GN=MAP2 PE=1 SV=4	MAP2	0.991884	1.92e-144	358.05	2	ET(0.008)S(0.992)PESSLIQDEIAVK	0.09408	5	0.859	0.827	0.839	1.459	1.415	1.434	1.706	2.96123e-06
P11137	285	S	Microtubule-associated protein 2 OS=Homo sapiens OX=9606 GN=MAP2 PE=1 SV=4	MAP2	1	9.23e-09	125.12	3	KDEWGLVAPIS(1)PGPLT(1)PMR	-0.16438	7	0.879	0.853	0.852	1.399	1.369	1.361	1.598	3.75968e-06
P11137	311	S	Microtubule-associated protein 2 OS=Homo sapiens OX=9606 GN=MAP2 PE=1 SV=4	MAP2	0.998233	0.00567972	61.499	3	QFDS(0.998)PMPS(0.988)PFQGGS(0.013)FT(0.001)LPLDVMK	-0.85382	1	0.679	0.615	0.58	1.522	1.551	1.52	2.451	4.20924e-05
P11137	315	S	Microtubule-associated protein 2 OS=Homo sapiens OX=9606 GN=MAP2 PE=1 SV=4	MAP2	0.988302	0.00567972	61.499	3	QFDS(0.998)PMPS(0.988)PFQGGS(0.013)FT(0.001)LPLDVMK	-0.85382	1	0.679	0.615	0.58	1.522	1.551	1.52	2.451	4.20924e-05
P11137	833	S	Microtubule-associated protein 2 OS=Homo sapiens OX=9606 GN=MAP2 PE=1 SV=4	MAP2	0.999922	6.56e-11	158.11	2	S(1)VPSETVVEDSR	0.60571	5	0.908	0.86	0.991	1.225	1.242	1.396	1.4	0.00453086
P11137	1324	S	Microtubule-associated protein 2 OS=Homo sapiens OX=9606 GN=MAP2 PE=1 SV=4	MAP2	1	7.05e-45	225.71	5	RPS(1)PHDEEEFEVEEAAEAQAEPK	0.097433	3	0.908	0.833	0.873	1.253	1.24	1.308	1.454	0.000230076
P11137	1640	S	Microtubule-associated protein 2 OS=Homo sapiens OX=9606 GN=MAP2 PE=1 SV=4	MAP2	0.991875	0.0306789	41.644	3	S(0.008)AILVPS(0.992)EKK	-1.5645	1
P11137	1540	S	Microtubule-associated protein 2 OS=Homo sapiens OX=9606 GN=MAP2 PE=1 SV=4	MAP2	0.765444	3.47e-08	147.53	3	S(0.235)S(0.765)LPRPSSILPPR	-0.065181	1	0.984	0.83	0.941	1.59	1.304	1.535	1.608	0.00399126
P11137	1786	S	Microtubule-associated protein 2 OS=Homo sapiens OX=9606 GN=MAP2 PE=1 SV=4	MAP2	0.999956	3.5e-09	124.82	3	VDHGAEIIT(0.028)QS(0.972)PGRS(1)S(1)VAS(1)PR	0.60573	10	1.085	1.042	1.083	1.051	1.045	1.151	1.012	0.769595
P11137	1787	S	Microtubule-associated protein 2 OS=Homo sapiens OX=9606 GN=MAP2 PE=1 SV=4	MAP2	0.999996	3.5e-09	124.82	3	VDHGAEIIT(0.028)QS(0.972)PGRS(1)S(1)VAS(1)PR	0.60573	15	1.106	1.053	1.075	1.06	1.034	1.132	0.998	0.926264
P11137	1790	S	Microtubule-associated protein 2 OS=Homo sapiens OX=9606 GN=MAP2 PE=1 SV=4	MAP2	0.999998	3.5e-09	124.82	3	VDHGAEIIT(0.028)QS(0.972)PGRS(1)S(1)VAS(1)PR	0.60573	16	1.106	1.052	1.078	1.064	1.036	1.133	0.999	0.964608
P11137	1653	S	Microtubule-associated protein 2 OS=Homo sapiens OX=9606 GN=MAP2 PE=1 SV=4	MAP2	1	0.000552553	75.533	3	T(1)PPKS(1)PAT(1)PK	-0.28199	7	1.075	1.102	1.011	0.974	0.947	1.011	0.92	0.0588975
P11137	1579	S	Microtubule-associated protein 2 OS=Homo sapiens OX=9606 GN=MAP2 PE=1 SV=4	MAP2	0.754597	0.00441382	63.046	3	T(0.197)T(0.049)RS(0.755)EPIR	0.36787	1	0.924	0.831	0.864	1.337	1.412	1.5	1.622	0.000440367
P11137	1782	S	Microtubule-associated protein 2 OS=Homo sapiens OX=9606 GN=MAP2 PE=1 SV=4	MAP2	0.999998	1.5e-16	174.39	2	VDHGAEIITQS(1)PGR	0.28012	21	1.154	1.071	1.083	1.054	1.033	1.118	0.969	0.394582
P11137	1534	S	Microtubule-associated protein 2 OS=Homo sapiens OX=9606 GN=MAP2 PE=1 SV=4	MAP2	0.970231	0.000225132	80.632	3	VS(0.004)DGVT(0.026)KS(0.97)PEK	0.51982	2	1.074	0.966	0.94	0.947	0.978	0.995	0.98	0.684321
P11142	511	S	Heat shock cognate 71 kDa protein OS=Homo sapiens OX=9606 GN=HSPA8 PE=1 SV=1	HSPA8	1	0.028803	45.115	3	GRLS(1)KEDIER	0.39438	1	0.843	0.819	0.8	0.945	1.013	1.048	1.221	0.00425694
P11166	490	S	Solute carrier family 2, facilitated glucose transporter member 1 OS=Homo sapiens OX=9606 GN=SLC2A1 PE=1 SV=2	SLC2A1	1	5.26e-06	96.993	2	TPEELFHPLGADS(1)QV	0.72958	2	0.829	0.811	0.865	1.115	1.236	1.332	1.47	0.00221863
P11171	664	S	Protein 4.1 OS=Homo sapiens OX=9606 GN=EPB41 PE=1 SV=4	EPB41	1	0.000173691	82.259	3	HS(1)NLMLEDLDK	-1.5457	1
P11171	84	S	Protein 4.1 OS=Homo sapiens OX=9606 GN=EPB41 PE=1 SV=4	EPB41	1	0.0256963	48.794	2	LFS(1)S(1)FLK	0.14306	1	0.652	0.461	0.532	1.709	1.526	1.727	3.016	0.000502265
P11171	85	S	Protein 4.1 OS=Homo sapiens OX=9606 GN=EPB41 PE=1 SV=4	EPB41	1	0.0256963	48.794	2	LFS(1)S(1)FLK	0.14306	1	0.652	0.461	0.532	1.709	1.526	1.727	3.016	0.000502265
P11171	709	S	Protein 4.1 OS=Homo sapiens OX=9606 GN=EPB41 PE=1 SV=4	EPB41	0.878988	0.000494262	79.697	3	RLS(0.879)T(0.121)HSPFR	-0.0013931	2	0.697	0.551	0.503	1.369	1.341	1.468	2.386	0.000960148
P11171	555	S	Protein 4.1 OS=Homo sapiens OX=9606 GN=EPB41 PE=1 SV=4	EPB41	0.979707	8.21e-45	213.95	3	SLDGAAAVDS(0.02)ADRS(0.98)PR	0.19502	2	1.124	1.112	1.112	1.139	1.037	1.162	0.997	0.911017
P11216	8	S	Glycogen phosphorylase, brain form OS=Homo sapiens OX=9606 GN=PYGB PE=1 SV=5	PYGB	0.998827	0.00509909	59.067	3	PLT(0.001)DS(0.999)EKR	-0.51758	1	0.79	0.965	0.705	1.61	1.453	1.504	1.857	0.00291546
P11274	122	S	Breakpoint cluster region protein OS=Homo sapiens OX=9606 GN=BCR PE=1 SV=2	BCR	1	1.63e-07	125.55	4	ASASRPQPAPADGADPPPAEEPEARPDGEGS(1)PGK	0.99955	3	0.897	0.966	0.915	1.294	1.197	1.253	1.348	0.000705272
P11274	354	S	Breakpoint cluster region protein OS=Homo sapiens OX=9606 GN=BCR PE=1 SV=2	BCR	0.882526	0.000465825	94.309	2	VS(0.883)PS(0.117)PTTYR	-0.30486	2	1.079	1.019	0.907	1.194	1.063	1.188	1.146	0.0962556
P11387	2	S	DNA topoisomerase 1 OS=Homo sapiens OX=9606 GN=TOP1 PE=1 SV=2	TOP1	0.997999	1.38e-55	138.75	2	S(0.998)GDHLHNDS(0.002)QIEADFR	0.97937	1	1.193	1.121	1.1	0.778	0.783	0.846	0.705	0.000657854
P11387	10	S	DNA topoisomerase 1 OS=Homo sapiens OX=9606 GN=TOP1 PE=1 SV=2	TOP1	0.97428	1.88e-08	53.554	3	S(0.026)GDHLHNDS(0.974)QIEADFR	-0.12932	1	0.829	0.979	0.759	1.18	0.926	0.984	1.204	0.149539
P11387	394	S	DNA topoisomerase 1 OS=Homo sapiens OX=9606 GN=TOP1 PE=1 SV=2	TOP1	1	0.000515687	74.944	3	VPS(1)PPPGHK	0.17935	2	0.836	0.686	0.866	1.231	1.123	1.313	1.536	0.00722509
P11388	1449	S	DNA topoisomerase 2-alpha OS=Homo sapiens OX=9606 GN=TOP2A PE=1 SV=3	TOP2A	0.997662	0.00359232	63.225	4	DPALNS(0.998)GVS(0.002)QKPDPAK	-0.54736	2
P11388	1374	S	DNA topoisomerase 2-alpha OS=Homo sapiens OX=9606 GN=TOP2A PE=1 SV=3	TOP2A	1	5.5e-08	148.72	3	S(1)VVS(1)DLEADDVK	-0.069463	5	0.965	0.87	0.943	1.276	1.231	1.274	1.361	0.000769269
P11388	1377	S	DNA topoisomerase 2-alpha OS=Homo sapiens OX=9606 GN=TOP2A PE=1 SV=3	TOP2A	1	2.52e-16	182.72	3	S(1)VVS(1)DLEADDVK	-0.069463	8	0.99	0.946	1.012	1.273	1.246	1.249	1.278	0.000303953
P11388	1504	S	DNA topoisomerase 2-alpha OS=Homo sapiens OX=9606 GN=TOP2A PE=1 SV=3	TOP2A	1	1.06e-15	164.98	3	GESDDFHMDFDS(1)AVAPR	-0.30929	3	0.61	0.523	0.553	1.745	1.692	1.875	3.151	2.95177e-05
P11388	1391	S	DNA topoisomerase 2-alpha OS=Homo sapiens OX=9606 GN=TOP2A PE=1 SV=3	TOP2A	0.834988	6.62e-06	100.68	5	GS(0.03)VPLS(0.835)S(0.532)S(0.494)PPAT(0.102)HFPDET(0.007)EITNPVPK	-1.0587	2	0.811	0.825	0.65	1.548	1.551	1.802	2.144	0.00112866
P11388	1392	S	DNA topoisomerase 2-alpha OS=Homo sapiens OX=9606 GN=TOP2A PE=1 SV=3	TOP2A	0.867762	5.21e-80	281.55	3	GS(0.001)VPLS(0.138)S(0.868)S(0.989)PPAT(0.004)HFPDETEITNPVPK	-0.085216	5	0.868	0.804	0.784	1.351	1.35	1.39	1.666	9.07185e-05
P11388	1393	S	DNA topoisomerase 2-alpha OS=Homo sapiens OX=9606 GN=TOP2A PE=1 SV=3	TOP2A	0.98891	6.12e-20	154.26	3	GS(0.001)VPLS(0.138)S(0.868)S(0.989)PPAT(0.004)HFPDETEITNPVPK	-0.085216	4	0.773	0.794	0.698	1.414	1.409	1.447	1.885	9.29629e-05
P11388	1247	S	DNA topoisomerase 2-alpha OS=Homo sapiens OX=9606 GN=TOP2A PE=1 SV=3	TOP2A	0.997794	1.14e-59	253.74	3	IKNENT(0.002)EGS(0.998)PQEDGVELEGLK	-0.66563	7	0.828	0.831	0.809	1.443	1.334	1.435	1.707	3.67e-05
P11388	1469	S	DNA topoisomerase 2-alpha OS=Homo sapiens OX=9606 GN=TOP2A PE=1 SV=3	TOP2A	0.999999	2.08e-06	109.67	3	KPS(1)T(1)S(1)DDS(0.972)DS(0.028)NFEK	-0.15154	21	0.827	0.822	0.767	1.195	1.125	1.242	1.474	0.000496971
P11388	1471	S	DNA topoisomerase 2-alpha OS=Homo sapiens OX=9606 GN=TOP2A PE=1 SV=3	TOP2A	0.999999	2.08e-06	109.67	3	KPS(1)T(1)S(1)DDS(0.972)DS(0.028)NFEK	-0.15154	18	0.824	0.789	0.744	1.222	1.133	1.271	1.538	0.000659588
P11388	1474	S	DNA topoisomerase 2-alpha OS=Homo sapiens OX=9606 GN=TOP2A PE=1 SV=3	TOP2A	0.99259	3.59e-06	96.455	3	KPS(0.768)T(0.286)S(0.946)DDS(0.993)DS(0.007)NFEK	-0.5941	20	0.827	0.82	0.777	1.184	1.139	1.253	1.475	0.00033065
P11388	1476	S	DNA topoisomerase 2-alpha OS=Homo sapiens OX=9606 GN=TOP2A PE=1 SV=3	TOP2A	0.945832	2.08e-06	109.67	2	KPS(0.994)T(0.999)S(0.998)DDS(0.064)DS(0.946)NFEK	0.86737	3	0.83	0.879	0.783	1.178	1.127	1.235	1.421	0.00117491
P11388	1213	S	DNA topoisomerase 2-alpha OS=Homo sapiens OX=9606 GN=TOP2A PE=1 SV=3	TOP2A	1	6.22e-11	150.91	3	TQMAEVLPS(1)PR	-0.08979	10	0.852	0.803	0.913	1.391	1.302	1.428	1.605	0.000509141
P11388	4	S	DNA topoisomerase 2-alpha OS=Homo sapiens OX=9606 GN=TOP2A PE=1 SV=3	TOP2A	1	1.78e-34	178.81	3	MEVS(1)PLQPVNENMQVNK	0.42573	8	0.841	0.834	0.848	1.516	1.43	1.519	1.77	9.69049e-06
P11388	1106	S	DNA topoisomerase 2-alpha OS=Homo sapiens OX=9606 GN=TOP2A PE=1 SV=3	TOP2A	1	5.99e-46	244.01	3	VPDEEENEES(1)DNEK	-0.63924	12	0.899	0.843	0.84	1.159	1.169	1.189	1.362	0.000185695
P11388	1525	S	DNA topoisomerase 2-alpha OS=Homo sapiens OX=9606 GN=TOP2A PE=1 SV=3	TOP2A	1	2.67e-16	176.83	2	YLEES(1)DEDDLF	0.80166	7	1.106	1.012	1.04	1.052	1.024	1.118	1.011	0.773975
P11441	90	S	Ubiquitin-like protein 4A OS=Homo sapiens OX=9606 GN=UBL4A PE=1 SV=1	UBL4A	1	9.42e-08	116.98	3	LADS(1)PPPQVWQLISK	0.30197	1	0.886	1.018	0.847	1.178	1.081	1.271	1.283	0.0259661
P11586	490	S	C-1-tetrahydrofolate synthase, cytoplasmic OS=Homo sapiens OX=9606 GN=MTHFD1 PE=1 SV=3	MTHFD1	1	0.00117993	79.286	3	RFS(1)DIQIR	-0.54211	2	1.108	1.152	1.127	0.876	1.051	0.996	0.863	0.053017
P11717	2401	S	Cation-independent mannose-6-phosphate receptor OS=Homo sapiens OX=9606 GN=IGF2R PE=1 SV=3	IGF2R	0.818285	8.15e-06	95.891	3	ALS(0.182)S(0.818)LHGDDQDS(1)EDEVLTIPEVK	-1.5137	1	1.11	1.118	1.358	1.099	1.094	1.184	0.942	0.471618
P11717	2409	S	Cation-independent mannose-6-phosphate receptor OS=Homo sapiens OX=9606 GN=IGF2R PE=1 SV=3	IGF2R	0.999998	9.41e-37	205.59	3	ALSSLHGDDQDS(1)EDEVLTIPEVK	0.81832	3	0.894	0.936	1.025	1.077	1.078	1.139	1.154	0.0310095
P11717	2479	S	Cation-independent mannose-6-phosphate receptor OS=Homo sapiens OX=9606 GN=IGF2R PE=1 SV=3	IGF2R	1	0.00651311	55.437	3	LVS(1)FHDDS(1)DEDLLHI	-0.65572	1
P11717	2484	S	Cation-independent mannose-6-phosphate receptor OS=Homo sapiens OX=9606 GN=IGF2R PE=1 SV=3	IGF2R	1	2.93e-55	245.39	3	LVS(1)FHDDS(1)DEDLLHI	-0.65572	3	0.97	1.006	1.014	0.996	1.046	1.116	1.056	0.206169
P11717	2440	S	Cation-independent mannose-6-phosphate receptor OS=Homo sapiens OX=9606 GN=IGF2R PE=1 SV=3	IGF2R	1	0.00285641	69.314	2	NAQS(1)NALQER	0.59861	1	1.022	0.955	1.086	1.189	1.223	1.205	1.181	0.0116147
P11717	2347	S	Cation-independent mannose-6-phosphate receptor OS=Homo sapiens OX=9606 GN=IGF2R PE=1 SV=3	IGF2R	0.852115	0.00393121	77.662	2	S(0.148)S(0.852)NVSYK	0.31621	5	0.784	0.773	0.76	1.021	1.059	1.119	1.381	0.000331882
P11831	224	S	Serum response factor OS=Homo sapiens OX=9606 GN=SRF PE=1 SV=1	SRF	0.997987	1.65e-06	103.4	3	ALIQTCLNS(0.002)PDS(0.998)PPR	-0.76973	2	1.158	1.025	1.287	1.274	0.953	1.026	0.937	0.567023
P11940	315	S	Polyadenylate-binding protein 1 OS=Homo sapiens OX=9606 GN=PABPC1 PE=1 SV=2	PABPC1	0.992608	0.00270328	66.977	3	KEFS(0.993)PFGT(0.007)ITSAK	-1.6662	1	0.987	0.89	0.96	1.192	1.135	1.274	1.269	0.00638708
P12268	416	S	Inosine-5'-monophosphate dehydrogenase 2 OS=Homo sapiens OX=9606 GN=IMPDH2 PE=1 SV=2	IMPDH2	1	0.00318329	61.235	3	GMGS(1)LDAMDK	-0.55796	1	1.137	1.035	1.172	1.06	1.069	1.053	0.952	0.269182
P12268	122	S	Inosine-5'-monophosphate dehydrogenase 2 OS=Homo sapiens OX=9606 GN=IMPDH2 PE=1 SV=2	IMPDH2	0.999879	0.00311494	65.149	3	YEQGFITDPVVLS(1)PK	-0.94092	1	1.24	1.099	1.163	1.04	1.065	1.086	0.911	0.0680831
P12270	2037	S	Nucleoprotein TPR OS=Homo sapiens OX=9606 GN=TPR PE=1 SV=3	TPR	0.995415	7.73e-20	154.4	3	AADS(0.005)QNS(0.995)GEGNTGAAESSFSQEVSR	-1.447	2	0.959	0.992	1.005	0.982	1.076	1.065	1.056	0.165908
P12270	2048	S	Nucleoprotein TPR OS=Homo sapiens OX=9606 GN=TPR PE=1 SV=3	TPR	0.867302	3.24e-36	190.56	3	AADSQNSGEGNTGAAES(0.084)S(0.867)FS(0.049)QEVSR	-1.976	2	1.035	1.009	0.93	1.19	1.152	1.251	1.208	0.00920578
P12270	1185	S	Nucleoprotein TPR OS=Homo sapiens OX=9606 GN=TPR PE=1 SV=3	TPR	0.999594	6.44e-10	143.33	3	EGVQGPLNVS(1)LSEEGK	0.39941	1	0.742	0.841	0.772	1.253	1.272	1.264	1.609	0.000213687
P12270	379	S	Nucleoprotein TPR OS=Homo sapiens OX=9606 GN=TPR PE=1 SV=3	TPR	0.99947	2.24e-30	188.98	3	GAILSEEELAAMS(0.999)PT(0.001)AAAVAK	2.0422	2	1.044	1.007	1.005	1.233	1.165	1.093	1.142	0.0233026
P12270	1847	S	Nucleoprotein TPR OS=Homo sapiens OX=9606 GN=TPR PE=1 SV=3	TPR	0.968799	1.82e-12	139.91	4	TREEEEDSTIEAS(0.001)DQVS(0.969)DDT(0.031)VEMPLPK	-2.2191	1	1.012	1.126	0.981	1.23	1.118	1.077	1.098	0.178288
P12429	19	S	Annexin A3 OS=Homo sapiens OX=9606 GN=ANXA3 PE=1 SV=3	ANXA3	0.998312	6.92e-18	176.81	3	DYPDFS(0.998)PS(0.002)VDAEAIQK	-0.31281	1	1.114	0.868	1.061	1.104	1.256	1.146	1.152	0.162985
P12694	347	S	2-oxoisovalerate dehydrogenase subunit alpha, mitochondrial OS=Homo sapiens OX=9606 GN=BCKDHA PE=1 SV=2	BCKDHA	0.999998	6.39e-11	155.08	2	S(1)VDEVNYWDK	-0.52084	2	1.199	1.155	1.154	0.84	0.788	0.957	0.737	0.00621892
P12814	140	S	Alpha-actinin-1 OS=Homo sapiens OX=9606 GN=ACTN1 PE=1 SV=2	ACTN1	0.999981	2.96e-06	118.31	3	FAIQDIS(1)VEETSAK	0.23343	2	0.801	0.805	0.775	1.016	1.05	1.132	1.343	0.000998152
P12814	348	S	Alpha-actinin-1 OS=Homo sapiens OX=9606 GN=ACTN1 PE=1 SV=2	ACTN1	0.999932	0.000860855	73.11	3	LS(1)NRPAFMPSEGR	0.39806	1	0.828	0.757	0.799	1.293	1.109	1.108	1.472	0.00260199
P12814	404	S	Alpha-actinin-1 OS=Homo sapiens OX=9606 GN=ACTN1 PE=1 SV=2	ACTN1	0.993092	0.000594388	73.464	4	QKAS(0.993)IHEAWT(0.007)DGK	-0.59186	1	1.127	1.004	0.96	1.201	1.163	1.036	1.1	0.218457
P12882	1303	S	Myosin-1 OS=Homo sapiens OX=9606 GN=MYH1 PE=1 SV=3	MYH1	1	0.0518985	41.052	2	DT(1)LVS(1)QLS(1)RGK	-2.2818	1	1.045	0.861	0.923	1.2	0.863	1.307	1.191	0.305378
P12882	1306	S	Myosin-1 OS=Homo sapiens OX=9606 GN=MYH1 PE=1 SV=3	MYH1	1	0.0518985	41.052	2	DT(1)LVS(1)QLS(1)RGK	-2.2818	1	1.045	0.861	0.923	1.2	0.863	1.307	1.191	0.305378
P12931	75	S	Proto-oncogene tyrosine-protein kinase Src OS=Homo sapiens OX=9606 GN=SRC PE=1 SV=3	SRC	0.957353	1.13e-17	169.6	3	LFGGFNSSDTVT(0.043)S(0.957)PQR	0.4697	2	0.867	0.862	0.862	1.323	1.259	1.411	1.541	0.000198875
P12931	17	S	Proto-oncogene tyrosine-protein kinase Src OS=Homo sapiens OX=9606 GN=SRC PE=1 SV=3	SRC	1	8.72e-53	228.49	3	S(1)LEPAENVHGAGGGAFPASQTPSK	0.024179	3	1.038	1.007	1.062	1.059	1.035	1.115	1.033	0.298812
P12956	477	S	X-ray repair cross-complementing protein 6 OS=Homo sapiens OX=9606 GN=XRCC6 PE=1 SV=2	XRCC6	0.83975	2.01e-06	114.01	3	S(0.16)DS(0.84)FENPVLQQHFR	0.83613	1	0.954	0.927	0.931	0.737	0.879	0.801	0.86	0.0408096
P12956	6	S	X-ray repair cross-complementing protein 6 OS=Homo sapiens OX=9606 GN=XRCC6 PE=1 SV=2	XRCC6	0.999986	1.85e-06	104.17	2	SGWES(1)YYK	-0.3299	1	0.794	0.837	0.88	1.374	1.531	1.386	1.709	0.000302681
P12956	27	S	X-ray repair cross-complementing protein 6 OS=Homo sapiens OX=9606 GN=XRCC6 PE=1 SV=2	XRCC6	1	4.64e-31	193.5	3	TEGDEEAEEEQEENLEAS(1)GDYK	-0.024637	4	1.129	1.136	1.05	1.018	1.006	1.102	0.943	0.197754
P13051	23	S	Uracil-DNA glycosylase OS=Homo sapiens OX=9606 GN=UNG PE=1 SV=2	UNG	0.999998	6.08e-18	153.57	4	HAPS(1)PEPAVQGTGVAGVPEESGDAAAIPAK	-0.51088	2	1.164	0.996	0.972	0.88	0.871	0.896	0.845	0.0444427
P13631	36	S	Retinoic acid receptor gamma OS=Homo sapiens OX=9606 GN=RARG PE=1 SV=1	RARG	0.998983	0.00990133	57.434	2	GS(0.999)PPFEMLS(0.001)PSFR	-1.246	1	1.071	0.92	1.165	1.092	1.062	1.219	1.069	0.439212
P13639	502	S	Elongation factor 2 OS=Homo sapiens OX=9606 GN=EEF2 PE=1 SV=4	EEF2	0.952205	0.00108826	94.909	2	FS(0.048)VS(0.952)PVVR	0.18692	1	1.126	0.916	0.811	1.05	1.089	1.057	1.12	0.272227
P13639	279	S	Elongation factor 2 OS=Homo sapiens OX=9606 GN=EEF2 PE=1 SV=4	EEF2	0.979518	0.00300124	73.233	2	SAT(0.02)S(0.98)PEGK	0.0081997	1	0.579	0.83	0.781	1.094	1.208	1.243	1.619	0.0139586
P13796	257	S	Plastin-2 OS=Homo sapiens OX=9606 GN=LCP1 PE=1 SV=6	LCP1	1	3.21e-11	155.48	3	EGES(1)LEDLMK	-0.20175	2	1.076	1.097	1.102	0.931	1.026	1.009	0.906	0.031761
P13796	5	S	Plastin-2 OS=Homo sapiens OX=9606 GN=LCP1 PE=1 SV=6	LCP1	0.981922	4.25e-43	240.18	3	GS(0.982)VS(0.018)DEEMMELR	-0.20753	7	1.574	1.512	1.504	0.817	0.856	0.858	0.551	1.00462e-05
[truncated: 12,519 more rows]

## Sheet: Site_quant
Protein accession	Position	Amino acid	Protein description	Gene name	Localization probability	PEP	Score	Charge	Modified sequence	Mass error [ppm]	MS/MS Count	MOCK_1	MOCK_2	MOCK_3	shT1_1	shT1_2	shT1_3	shT1/MOCK Ratio	shT1/MOCK P value
[truncated: 18,439 more rows]

[truncated: 1 more sheets: Peptide_quant]
